# Supplementary material for: De Novo Transcriptome and Small RNA Analyses of Two Amorphophallus Species
Source: PLoS One. 2014 Apr 23;9(4):e95428. doi: 10.1371/journal.pone.0095428 (PMC3997385; doi:10.1371/journal.pone.0095428)
Supplement: Table S1 — List of primers used for RT-PCR. (XLSX) [file pone.0095428.s001.xlsx]

## Sheet: Sheet1
Gene	Primer name	Sequence（5'--3’）
Unigene21175	21175-F	GGCAACCTCCCCTTCTTGTTTA
	21175-R	CTCAGGCTTGTGATTGTCGTCC
Unigene11781	11781-F	ATGCTTGATGCTGACATAACGG
	11781-R	TGTCTTCTATGACTGCACCTTCG
Unigene96434	96434-F	AGTACGAAGACAGGGAATAACGAG
	96434-R	GTCCAAAGGAAGCTGCACAATA
Unigene85551	85551-F	ATAACCTTCCCCTGCATCCTCG
	85551-R	ATGATGCTTCTGGACGTGCT
Unigene10183	10183-F	TCCTCCAAGTTCTTCCACTCCC
	10183-R	ACCATAGCCAGAAGACAGCGAC
18S	18S-F	GCATGGGTAGCGAACAGGATTA
	18S-R	ATATGTCAAGGGCTGGTAAGGT
miR159	RT-miR159	GTCGTATCCAGTGCAGGGTCCGAGGTATTCGCACTGGATACGACTAGAGC
	miR159-F	GCGTTTGGATTGAAGGGAG
	miR159-R	CAGTGCAGGGTCCGAGGTAT
miR166	RT-miR166	GTCGTATCCAGTGCAGGGTCCGAGGTATTCGCACTGGATACGACGGGGAA
	miR166 -F	TTTCCGACCAGGCTTCATTC
	miR166 -R	CAGTGCAGGGTCCGAGGTAT
miR156a	RT-miR156a	GTCGTATCCAGTGCAGGGTCCGAGGTATTCGCACTGGATACGACGTGCTC
	miR156a-F	CCCGCTGACAGAAGAGAGAGAG
	miR156a-R	CAGTGCAGGGTCCGAGGTAT
miR396	RT-miR396	GTCGTATCCAGTGCAGGGTCCGAGGTATTCGCACTGGATACGACGTTCAA
	miR396-F	CCGCTTCCACGGCTTTC
	miR396-R	CAGTGCAGGGTCCGAGGTAT
miR-39	RT-cel-miR-39	GTCGTATCCAGTGCAGGGTCCGAGGTATTCGCACTGGATACGACCAAGCT
	cel-miR-39-F	TCCGTCTCCGGGTGTAAATCAG
	cel-miR-39-R	CAGTGCAGGGTCCGAGGTAT
