# Supplementary material for: De Novo Transcriptome and Small RNA Analyses of Two Amorphophallus Species
Source: PLoS One. 2014 Apr 23;9(4):e95428. doi: 10.1371/journal.pone.0095428 (PMC3997385; doi:10.1371/journal.pone.0095428)
Supplement: Table S2 — Summary of unigene annotation. (ZIP) [file pone.0095428.s002.zip]

Archive with 1 entries (1 files):
- table S2 Summary of unigene annnotation-new.xlsx
