# Supplementary material for: De Novo Transcriptome and Small RNA Analyses of Two Amorphophallus Species
Source: PLoS One. 2014 Apr 23;9(4):e95428. doi: 10.1371/journal.pone.0095428 (PMC3997385; doi:10.1371/journal.pone.0095428)
Supplement: Table S2 — Summary of unigene annotation. (ZIP) [file pone.0095428.s002.zip › table S2 Summary of unigene annnotation-new.xlsx]

## Sheet: annotation
geneID	Nr-ID	Nr-annotation	Swissprot-ID	Swissprot-annotation	COG-ID	COG-Function-Description	KO_id	ko_definition	GO-BiologicalProcess	GO-MolecularFunction	Go-CellularComponent
Unigene100000_All	--	--	--	--	--	--	--	--	-	-	-
Unigene100001_All	--	--	--	--	--	--	--	--	-	-	-
Unigene100002_All	--	--	--	--	--	--	--	--	-	-	-
Unigene100003_All	--	--	--	--	--	--	--	--	-	-	-
Unigene100004_All	--	--	--	--	--	--	--	--	-	-	-
Unigene100005_All	--	--	--	--	--	--	--	--	-	-	-
Unigene100006_All	--	--	--	--	--	--	--	--	-	-	-
Unigene100007_All	gi|115441959|ref|NP_001045259.1|	Os01g0925800 [Oryza sativa Japonica Group] >gi|113534790|dbj|BAF07173.1| Os01g0925800 [Oryza sativa Japonica Group]	sp|Q9FI61|UBC27_ARATH	Ubiquitin-conjugating enzyme E2 27 OS=Arabidopsis thaliana GN=UBC27 PE=2 SV=1	COG5078	Ubiquitin-protein ligase	K04649	ubiquitin-conjugating enzyme (huntingtin interacting protein 2) [EC:6.3.2.19]	GO:0070646;GO:0060255;GO:0019941//modification-dependent protein catabolic process	GO:0019787//small conjugating protein ligase activity	-
Unigene100008_All	gi|134920|sp|P21997.1|SSGP_VOLCA	RecName: Full=Sulfated surface glycoprotein 185; Short=SSG 185; Flags: Precursor >gi|1405821|emb|CAA35953.1| SULFATED SURFACE GLYCOPROTEIN 185 [Volvox carteri]	sp|P21997|SSGP_VOLCA	Sulfated surface glycoprotein 185 OS=Volvox carteri PE=1 SV=1	COG3637	Opacity protein and related surface antigens	--	--	GO:0006259//DNA metabolic process	GO:0005488//binding;GO:0003824//catalytic activity	-
Unigene100009_All	--	--	--	--	--	--	--	--	-	-	-
Unigene10000_All	--	--	--	--	--	--	--	--	-	-	-
Unigene100010_All	--	--	--	--	--	--	--	--	-	-	-
Unigene100011_All	--	--	--	--	--	--	--	--	-	-	-
Unigene100012_All	--	--	--	--	--	--	--	--	-	-	-
Unigene100013_All	--	--	--	--	--	--	--	--	-	-	-
Unigene100014_All	--	--	--	--	--	--	--	--	-	-	-
Unigene100015_All	gi|207340054|gb|ACI23998.1|	FERONIA-like protein [Arabidopsis lyrata] >gi|207340060|gb|ACI24001.1| FERONIA-like protein [Arabidopsis lyrata]	sp|Q9SCZ4|FERON_ARATH	Receptor-like protein kinase FERONIA OS=Arabidopsis thaliana GN=FER PE=1 SV=1	--	--	K04733	interleukin-1 receptor-associated kinase 4 [EC:2.7.11.1]	GO:0007275//multicellular organismal development;GO:0006468//protein amino acid phosphorylation;GO:0009856//pollination	GO:0016301//kinase activity	GO:0016020//membrane;GO:0044426
Unigene100016_All	gi|38347308|emb|CAE02303.2|	OSJNBa0042F21.10 [Oryza sativa Japonica Group]	sp|Q9UR07|RTF23_SCHPO	Retrotransposable element Tf2 155 kDa protein type 3 OS=Schizosaccharomyces pombe (strain ATCC 38366 / 972) GN=Tf2-11 PE=4 SV=1	COG2801	Transposase and inactivated derivatives	--	--	GO:0006259//DNA metabolic process	GO:0003676//nucleic acid binding	GO:0043231//intracellular membrane-bounded organelle
Unigene100017_All	--	--	--	--	--	--	--	--	-	-	-
Unigene100018_All	--	--	--	--	--	--	--	--	-	-	-
Unigene100019_All	--	--	--	--	--	--	--	--	-	-	-
Unigene10001_All	gi|115452009|ref|NP_001049605.1|	Os03g0257900 [Oryza sativa Japonica Group] >gi|108707263|gb|ABF95058.1| expressed protein [Oryza sativa Japonica Group] >gi|113548076|dbj|BAF11519.1| Os03g0257900 [Oryza sativa Japonica Group]	sp|Q552P9|Y5933_DICDI	Uncharacterized protein DDB_G0275933 OS=Dictyostelium discoideum GN=DDB_G0275933 PE=3 SV=1	--	--	--	--	-	-	-
Unigene100020_All	gi|115468518|ref|NP_001057858.1|	Os06g0557100 [Oryza sativa Japonica Group] >gi|113595898|dbj|BAF19772.1| Os06g0557100 [Oryza sativa Japonica Group]	sp|C0LGX3|HSL2_ARATH	LRR receptor-like serine/threonine-protein kinase HSL2 OS=Arabidopsis thaliana GN=HSL2 PE=2 SV=1	--	--	K00924	[EC:2.7.1.-]	GO:0006464//protein modification process	GO:0004702//receptor signaling protein serine/threonine kinase activity;GO:0016628//oxidoreductase activity, acting on the CH-CH group of donors, NAD or NADP as acceptor;GO:0032559//adenyl ribonucleotide binding	GO:0031224//intrinsic to membrane;GO:0031410//cytoplasmic vesicle
Unigene100021_All	gi|7488319|pir||T00833	RNA-directed DNA polymerase homolog T13L16.7 - Arabidopsis thaliana (fragment)	sp|P0C2F6|RNHX1_ARATH	Putative ribonuclease H protein At1g65750 OS=Arabidopsis thaliana GN=At1g65750 PE=3 SV=1	--	--	--	--	-	-	-
Unigene100022_All	--	--	--	--	--	--	--	--	-	-	-
Unigene100023_All	gi|317373528|sp|Q9LK03.3|PERK2_ARATH	RecName: Full=Proline-rich receptor-like protein kinase PERK2; AltName: Full=Proline-rich extensin-like receptor kinase 2; Short=AtPERK2; AltName: Full=Somatic embryogenesis receptor kinase-like protein	sp|Q9LK03|PERK2_ARATH	Proline-rich receptor-like protein kinase PERK2 OS=Arabidopsis thaliana GN=PERK2 PE=2 SV=3	COG0515	Serine/threonine protein kinase	--	--	-	-	-
Unigene100024_All	gi|294845998|gb|ADF43157.1|	SAD1p [Chlamydomonas reinhardtii]	sp|Q9FPQ6|GP1_CHLRE	Vegetative cell wall protein gp1 OS=Chlamydomonas reinhardtii GN=GP1 PE=2 SV=1	COG0455	ATPases involved in chromosome partitioning	--	--	-	-	-
Unigene100025_All	--	--	--	--	--	--	--	--	-	-	-
Unigene100026_All	--	--	--	--	--	--	--	--	-	-	-
Unigene100027_All	gi|113205274|gb|ABI34321.1|	RNase H family protein [Solanum demissum]	--	--	--	--	--	--	-	-	-
Unigene100028_All	--	--	--	--	--	--	--	--	-	-	-
Unigene100029_All	--	--	--	--	--	--	--	--	-	-	-
Unigene10002_All	gi|225466593|ref|XP_002274510.1|	PREDICTED: similar to AT5g65000/MXK3_23 [Vitis vinifera]	--	--	--	--	--	--	-	-	-
Unigene100030_All	gi|12229923|sp|Q9M4T8.1|PSA5_SOYBN	RecName: Full=Proteasome subunit alpha type-5; AltName: Full=20S proteasome alpha subunit E; AltName: Full=20S proteasome subunit alpha-5 >gi|7839485|gb|AAF70292.1|AF255338_1 20S proteasome subunit [Glycine max]	sp|Q9M4T8|PSA5_SOYBN	Proteasome subunit alpha type-5 OS=Glycine max GN=PAE1 PE=2 SV=1	--	--	K02729	20S proteasome subunit alpha 5 [EC:3.4.25.1]	GO:0019941//modification-dependent protein catabolic process;GO:0010038//response to metal ion	GO:0008233//peptidase activity	GO:0005840//ribosome;GO:0000502//proteasome complex;GO:0016020//membrane
Unigene100031_All	gi|226499840|ref|NP_001149918.1|	proteasome subunit alpha type 5 [Zea mays] >gi|195635461|gb|ACG37199.1| proteasome subunit alpha type 5 [Zea mays]	sp|Q9LSU1|PSA5_ORYSJ	Proteasome subunit alpha type-5 OS=Oryza sativa subsp. japonica GN=PAE1 PE=2 SV=1	--	--	K02729	20S proteasome subunit alpha 5 [EC:3.4.25.1]	-	-	-
Unigene100032_All	--	--	--	--	--	--	--	--	-	-	-
Unigene100033_All	gi|115455115|ref|NP_001051158.1|	Os03g0729800 [Oryza sativa Japonica Group] >gi|108710889|gb|ABF98684.1| ACT domain containing protein, expressed [Oryza sativa Japonica Group] >gi|113549629|dbj|BAF13072.1| Os03g0729800 [Oryza sativa Japonica Group]	sp|Q5ZMJ9|SRRM1_CHICK	Serine/arginine repetitive matrix protein 1 OS=Gallus gallus GN=SRRM1 PE=2 SV=1	--	--	K13171	serine/arginine repetitive matrix protein 1	-	-	-
Unigene100034_All	--	--	--	--	--	--	--	--	-	-	-
Unigene100035_All	gi|116310811|emb|CAH67601.1|	OSIGBa0092M08.13 [Oryza sativa Indica Group]	--	--	--	--	--	--	-	-	-
Unigene100036_All	--	--	--	--	--	--	--	--	-	-	-
Unigene100037_All	--	--	--	--	--	--	--	--	-	-	-
Unigene100038_All	--	--	--	--	--	--	--	--	-	-	-
Unigene100039_All	--	--	--	--	--	--	--	--	-	-	-
Unigene10003_All	gi|115439477|ref|NP_001044018.1|	Os01g0706700 [Oryza sativa Japonica Group] >gi|113533549|dbj|BAF05932.1| Os01g0706700 [Oryza sativa Japonica Group]	sp|Q8BH79|ANO10_MOUSE	Anoctamin-10 OS=Mus musculus GN=Ano10 PE=2 SV=1	--	--	--	--	-	-	-
Unigene100040_All	--	--	--	--	--	--	--	--	-	-	-
Unigene100041_All	--	--	--	--	--	--	--	--	-	-	-
Unigene100042_All	--	--	--	--	--	--	--	--	-	-	-
Unigene100043_All	--	--	--	--	--	--	--	--	-	-	-
Unigene100044_All	--	--	--	--	--	--	--	--	-	-	-
Unigene100045_All	--	--	--	--	--	--	--	--	-	-	-
Unigene100046_All	--	--	--	--	--	--	--	--	-	-	-
Unigene100047_All	--	--	--	--	--	--	--	--	-	-	-
Unigene100048_All	--	--	--	--	--	--	--	--	-	-	-
Unigene100049_All	--	--	--	--	--	--	--	--	-	-	-
Unigene10004_All	--	--	--	--	--	--	--	--	-	-	-
Unigene100050_All	--	--	--	--	--	--	--	--	-	-	-
Unigene100051_All	--	--	--	--	--	--	--	--	-	-	-
Unigene100052_All	--	--	--	--	--	--	--	--	-	-	-
Unigene100053_All	--	--	--	--	--	--	--	--	-	-	-
Unigene100054_All	--	--	--	--	--	--	--	--	-	-	-
Unigene100055_All	--	--	--	--	--	--	--	--	-	-	-
Unigene100056_All	--	--	--	--	--	--	--	--	-	-	-
Unigene100057_All	--	--	--	--	--	--	--	--	-	-	-
Unigene100058_All	--	--	--	--	--	--	--	--	-	-	-
Unigene100059_All	gi|156556172|emb|CAO94660.1|	Multidrug Resistance associated Protein 1 [Catharanthus roseus]	sp|Q9SKX0|AB13C_ARATH	ABC transporter C family member 13 OS=Arabidopsis thaliana GN=ABCC13 PE=2 SV=3	COG1132	ABC-type multidrug transport system, ATPase and permease components	--	--	GO:0006810//transport;GO:0008152//metabolic process	GO:0015405//P-P-bond-hydrolysis-driven transmembrane transporter activity;GO:0016628//oxidoreductase activity, acting on the CH-CH group of donors, NAD or NADP as acceptor;GO:0017111//nucleoside-triphosphatase activity;GO:0032559//adenyl ribonucleotide binding	GO:0031224//intrinsic to membrane;GO:0031410//cytoplasmic vesicle
Unigene10005_All	gi|225255|prf||1211235CP	NADH dehydrogenase 4-like ORF 509B	sp|Q06GU6|NU4C_DRIGR	NAD(P)H-quinone oxidoreductase chain 4, chloroplastic OS=Drimys granadensis GN=ndhD PE=3 SV=1	COG1008	NADH:ubiquinone oxidoreductase subunit 4 (chain M)	K05575	NADH dehydrogenase I subunit 4 [EC:1.6.5.3]	-	-	-
Unigene100060_All	gi|154425144|emb|CAL91937.1|	cell wall glycoprotein GP2 precursor [Chlamydomonas reinhardtii] >gi|163913935|emb|CAM06928.2| cell wall glycoprotein GP2 [Chlamydomonas reinhardtii]	sp|P21997|SSGP_VOLCA	Sulfated surface glycoprotein 185 OS=Volvox carteri PE=1 SV=1	--	--	K13157	U11/U12 small nuclear ribonucleoprotein 65 kDa protein	-	-	-
Unigene100061_All	--	--	--	--	--	--	--	--	-	-	-
Unigene100062_All	--	--	--	--	--	--	--	--	-	-	-
Unigene100063_All	--	--	--	--	--	--	--	--	-	-	-
Unigene100064_All	--	--	--	--	--	--	--	--	-	-	-
Unigene100065_All	--	--	--	--	--	--	--	--	-	-	-
Unigene100066_All	--	--	--	--	--	--	--	--	-	-	-
Unigene100067_All	--	--	--	--	--	--	--	--	-	-	-
Unigene100068_All	gi|145339285|ref|NP_190510.3|	Transcription factor IIIC, subunit 5 [Arabidopsis thaliana] >gi|332645018|gb|AEE78539.1| Transcription factor IIIC, subunit 5 [Arabidopsis thaliana]	sp|Q8R2T8|TF3C5_MOUSE	General transcription factor 3C polypeptide 5 OS=Mus musculus GN=Gtf3c5 PE=2 SV=2	--	--	--	--	-	-	-
Unigene100069_All	gi|145339285|ref|NP_190510.3|	Transcription factor IIIC, subunit 5 [Arabidopsis thaliana] >gi|332645018|gb|AEE78539.1| Transcription factor IIIC, subunit 5 [Arabidopsis thaliana]	--	--	--	--	--	--	-	-	-
Unigene10006_All	--	--	--	--	--	--	--	--	-	-	-
Unigene100070_All	gi|302845401|ref|XP_002954239.1|	hypothetical protein VOLCADRAFT_102187 [Volvox carteri f. nagariensis] >gi|300260444|gb|EFJ44663.1| hypothetical protein VOLCADRAFT_102187 [Volvox carteri f. nagariensis]	sp|Q8IIG1|YK213_PLAF7	Uncharacterized protein PF11_0213 OS=Plasmodium falciparum (isolate 3D7) GN=PF11_0213 PE=2 SV=1	--	--	--	--	-	-	-
Unigene100071_All	--	--	--	--	--	--	--	--	-	-	-
Unigene100072_All	--	--	--	--	--	--	--	--	-	-	-
Unigene100073_All	gi|115455005|ref|NP_001051103.1|	Os03g0721300 [Oryza sativa Japonica Group] >gi|21321777|gb|AAM47300.1|AF377946_2 OSJNBa0031O09.02 [Oryza sativa Japonica Group] >gi|50540703|gb|AAT77860.1| expressed protein [Oryza sativa Japonica Group] >gi|113549574|dbj|BAF13017.1| Os03g0721300 [Oryza sativa Japonica Group]	--	--	--	--	--	--	-	-	-
Unigene100074_All	--	--	--	--	--	--	--	--	-	-	-
Unigene100075_All	gi|16924043|gb|AAL31655.1|AC079179_10	Unknown protein [Oryza sativa] >gi|20042881|gb|AAM08709.1|AC116601_2 Unknown protein [Oryza sativa Japonica Group]	sp|Q7G6K7|FH3_ORYSJ	Formin-like protein 3 OS=Oryza sativa subsp. japonica GN=FH3 PE=2 SV=2	--	--	--	--	-	-	-
Unigene100076_All	--	--	--	--	--	--	--	--	-	-	-
Unigene100077_All	gi|7243765|gb|AAF43440.1|AF233886_1	unconventional myosin XI [Vallisneria natans]	sp|P08799|MYS2_DICDI	Myosin-2 heavy chain OS=Dictyostelium discoideum GN=mhcA PE=1 SV=3	COG5022	Myosin heavy chain	--	--	-	-	-
Unigene100078_All	--	--	--	--	--	--	--	--	-	-	-
Unigene100079_All	--	--	--	--	--	--	--	--	-	-	-
Unigene10007_All	gi|115479409|ref|NP_001063298.1|	Os09g0444200 [Oryza sativa Japonica Group] >gi|113631531|dbj|BAF25212.1| Os09g0444200 [Oryza sativa Japonica Group]	sp|Q9FNA9|PDAT1_ARATH	Phospholipid:diacylglycerol acyltransferase 1 OS=Arabidopsis thaliana GN=PDAT1 PE=2 SV=1	--	--	--	--	-	-	-
Unigene100080_All	gi|115465695|ref|NP_001056447.1|	Os05g0583500 [Oryza sativa Japonica Group] >gi|42491385|gb|AAS16891.1| unknow protein [Oryza sativa Japonica Group] >gi|113579998|dbj|BAF18361.1| Os05g0583500 [Oryza sativa Japonica Group]	--	--	--	--	--	--	-	-	-
Unigene100081_All	--	--	--	--	--	--	--	--	-	-	-
Unigene100082_All	--	--	--	--	--	--	--	--	-	-	-
Unigene100083_All	--	--	--	--	--	--	--	--	-	-	-
Unigene100084_All	--	--	--	--	--	--	--	--	-	-	-
Unigene100085_All	--	--	--	--	--	--	--	--	-	-	-
Unigene100086_All	gi|115466310|ref|NP_001056754.1|	Os06g0140800 [Oryza sativa Japonica Group] >gi|113594794|dbj|BAF18668.1| Os06g0140800 [Oryza sativa Japonica Group]	sp|Q9FKG6|PUB52_ARATH	U-box domain-containing protein 52 OS=Arabidopsis thaliana GN=PUB52 PE=2 SV=1	--	--	--	--	GO:0050896//response to stimulus;GO:0032446//protein modification by small protein conjugation	GO:0004672//protein kinase activity;GO:0019787//small conjugating protein ligase activity;GO:0032559//adenyl ribonucleotide binding	GO:0043234//protein complex
Unigene100087_All	gi|115466310|ref|NP_001056754.1|	Os06g0140800 [Oryza sativa Japonica Group] >gi|113594794|dbj|BAF18668.1| Os06g0140800 [Oryza sativa Japonica Group]	sp|Q9FKG6|PUB52_ARATH	U-box domain-containing protein 52 OS=Arabidopsis thaliana GN=PUB52 PE=2 SV=1	--	--	--	--	GO:0050896//response to stimulus;GO:0032446//protein modification by small protein conjugation	GO:0004672//protein kinase activity;GO:0019787//small conjugating protein ligase activity;GO:0032559//adenyl ribonucleotide binding	GO:0043234//protein complex
Unigene100088_All	gi|15226168|ref|NP_178215.1|	zinc ion binding / nucleic acid binding [Arabidopsis thaliana] >gi|330250297|gb|AEC05391.1| zinc ion binding / nucleic acid binding protein [Arabidopsis thaliana]	--	--	--	--	--	--	-	-	-
Unigene100089_All	--	--	--	--	--	--	--	--	-	-	-
Unigene10008_All	gi|186479105|ref|NP_174461.3|	formin-like protein 14 [Arabidopsis thaliana] >gi|166215071|sp|Q9C6S1.3|FH14_ARATH RecName: Full=Formin-like protein 14; Short=AtFH14 >gi|332193274|gb|AEE31395.1| formin-like protein 14 [Arabidopsis thaliana]	sp|A2X9W8|KRP1_ORYSI	Cyclin-dependent kinase inhibitor 1 OS=Oryza sativa subsp. indica GN=KRP1 PE=2 SV=1	COG0532	Translation initiation factor 2 (IF-2; GTPase)	--	--	-	-	-
Unigene100090_All	--	--	--	--	--	--	--	--	-	-	-
Unigene100091_All	gi|224071463|ref|XP_002303472.1|	urea active transporter-like protein, solute:sodium symporter [Populus trichocarpa] >gi|222840904|gb|EEE78451.1| urea active transporter-like protein, solute:sodium symporter [Populus trichocarpa]	sp|O94469|DUR31_SCHPO	Probable urea active transporter 1 OS=Schizosaccharomyces pombe (strain ATCC 38366 / 972) GN=dur3-1 PE=2 SV=1	COG0591	Na+/proline symporter	--	--	GO:0030001//metal ion transport	-	GO:0031224//intrinsic to membrane
Unigene100092_All	--	--	--	--	--	--	--	--	-	-	-
Unigene100093_All	--	--	--	--	--	--	--	--	-	-	-
Unigene100094_All	--	--	--	--	--	--	--	--	-	-	-
Unigene100095_All	--	--	--	--	--	--	--	--	-	-	-
Unigene100096_All	--	--	--	--	--	--	--	--	-	-	-
Unigene100097_All	--	--	--	--	--	--	--	--	-	-	-
Unigene100098_All	--	--	--	--	--	--	--	--	-	-	-
Unigene100099_All	gi|38373623|gb|AAR19096.1|	NBS-LRR type disease resistance protein RPG1-B [Glycine max]	sp|Q7XBQ9|RGA2_SOLBU	Disease resistance protein RGA2 OS=Solanum bulbocastanum GN=RGA2 PE=1 SV=1	--	--	--	--	-	GO:0032559//adenyl ribonucleotide binding	-
Unigene10009_All	--	--	--	--	--	--	--	--	-	-	-
Unigene1000_All	gi|17297979|dbj|BAB78487.1|	26S proteasome regulatory particle non-ATPase subunit8 [Oryza sativa Japonica Group]	sp|O24412|PSD7_ARATH	Probable 26S proteasome non-ATPase regulatory subunit 7 OS=Arabidopsis thaliana GN=RPN8 PE=2 SV=1	COG1310	Predicted metal-dependent protease of the PAD1/JAB1 superfamily	K03038	26S proteasome regulatory subunit N8	-	-	-
Unigene100100_All	--	--	--	--	--	--	--	--	-	-	-
Unigene100101_All	--	--	--	--	--	--	--	--	-	-	-
Unigene100102_All	--	--	--	--	--	--	--	--	-	-	-
Unigene100103_All	gi|108706586|gb|ABF94381.1|	Helix-loop-helix DNA-binding domain containing protein, expressed [Oryza sativa Japonica Group]	sp|Q9C7T4|BH096_ARATH	Transcription factor bHLH96 OS=Arabidopsis thaliana GN=BHLH96 PE=2 SV=1	--	--	K13422	transcription factor MYC2	GO:0010468//regulation of gene expression	-	GO:0043231//intracellular membrane-bounded organelle
Unigene100104_All	--	--	--	--	--	--	--	--	-	-	-
Unigene100105_All	gi|195627150|gb|ACG35405.1|	6-phosphofructokinase 2 [Zea mays]	sp|Q9M076|K6PF6_ARATH	6-phosphofructokinase 6 OS=Arabidopsis thaliana GN=PFK6 PE=1 SV=1	--	--	K00850	6-phosphofructokinase [EC:2.7.1.11]	-	GO:0008443//phosphofructokinase activity	-
Unigene100106_All	--	--	--	--	--	--	--	--	-	-	-
Unigene100107_All	--	--	--	--	--	--	--	--	-	-	-
Unigene100108_All	gi|302845401|ref|XP_002954239.1|	hypothetical protein VOLCADRAFT_102187 [Volvox carteri f. nagariensis] >gi|300260444|gb|EFJ44663.1| hypothetical protein VOLCADRAFT_102187 [Volvox carteri f. nagariensis]	--	--	--	--	--	--	-	-	-
Unigene100109_All	--	--	--	--	--	--	--	--	-	-	-
Unigene10010_All	gi|297721755|ref|NP_001173241.1|	Os03g0119966 [Oryza sativa Japonica Group] >gi|217415974|dbj|BAH03170.1| NAC protein [Oryza sativa Japonica Group] >gi|255674164|dbj|BAH91969.1| Os03g0119966 [Oryza sativa Japonica Group]	--	--	--	--	--	--	-	-	-
Unigene100110_All	--	--	--	--	--	--	--	--	-	-	-
Unigene100111_All	gi|313760929|gb|ADR79442.1|	VARIANT IN METHYLATION-like protein [Liriodendron tulipifera]	sp|Q8VYZ0|ORTH2_ARATH	E3 ubiquitin-protein ligase ORTHRUS 2 OS=Arabidopsis thaliana GN=ORTH2 PE=1 SV=1	COG5574	RING-finger-containing E3 ubiquitin ligase	K13346	peroxin-10	GO:0006346//methylation-dependent chromatin silencing;GO:0031055//chromatin remodeling at centromere;GO:0032776//DNA methylation on cytosine;GO:0032446//protein modification by small protein conjugation	GO:0046914//transition metal ion binding;GO:0005515//protein binding;GO:0000166//nucleotide binding;GO:0019787//small conjugating protein ligase activity;GO:0003690//double-stranded DNA binding	GO:0043231//intracellular membrane-bounded organelle;GO:0044427//chromosomal part
Unigene100112_All	gi|397631|emb|CAA80358.1|	beta-fructofuranosidase [Solanum tuberosum]	sp|P26792|INV1_DAUCA	Beta-fructofuranosidase, insoluble isoenzyme 1 OS=Daucus carota GN=INV1 PE=1 SV=1	COG1621	Beta-fructosidases (levanase/invertase)	K01193	beta-fructofuranosidase [EC:3.2.1.26]	GO:0044238//primary metabolic process	GO:0004553//hydrolase activity, hydrolyzing O-glycosyl compounds	GO:0031410//cytoplasmic vesicle
Unigene100113_All	gi|115460872|ref|NP_001054036.1|	Os04g0640500 [Oryza sativa Japonica Group] >gi|38344898|emb|CAE02969.2| OSJNBb0079B02.1 [Oryza sativa Japonica Group] >gi|113565607|dbj|BAF15950.1| Os04g0640500 [Oryza sativa Japonica Group] >gi|116310880|emb|CAH67821.1| OSIGBa0138H21-OSIGBa0138E01.12 [Oryza sativa Indica Group]	sp|Q94BU1|Y1181_ARATH	Uncharacterized aarF domain-containing protein kinase At1g71810, chloroplastic OS=Arabidopsis thaliana GN=At1g71810 PE=1 SV=1	--	--	K08869	aarF domain-containing kinase	GO:0006464//protein modification process	GO:0016301//kinase activity;GO:0032559//adenyl ribonucleotide binding	GO:0009570//chloroplast stroma
Unigene100114_All	gi|24418044|gb|AAN60494.1|	Putative Zea mays retrotransposon Opie-2 [Oryza sativa Japonica Group]	--	--	--	--	--	--	-	GO:0046872//metal ion binding;GO:0003676//nucleic acid binding	-
Unigene100115_All	--	--	--	--	--	--	--	--	-	-	-
Unigene100116_All	--	--	--	--	--	--	--	--	-	-	-
Unigene100117_All	--	--	--	--	--	--	--	--	-	-	-
Unigene100118_All	--	--	--	--	--	--	--	--	-	-	-
Unigene100119_All	--	--	--	--	--	--	--	--	-	-	-
Unigene10011_All	gi|116308869|emb|CAH66005.1|	H0613H07.3 [Oryza sativa Indica Group]	sp|Q6LX43|GATA_METMP	Glutamyl-tRNA(Gln) amidotransferase subunit A OS=Methanococcus maripaludis (strain S2 / LL) GN=gatA PE=3 SV=1	COG0154	Asp-tRNAAsn/Glu-tRNAGln amidotransferase A subunit and related amidases	K02433	aspartyl-tRNA(Asn)/glutamyl-tRNA (Gln) amidotransferase subunit A [EC:6.3.5.6 6.3.5.7]	-	-	-
Unigene100120_All	--	--	--	--	--	--	--	--	-	-	-
Unigene100121_All	--	--	--	--	--	--	--	--	-	-	-
Unigene100122_All	--	--	--	--	--	--	--	--	-	-	-
Unigene100123_All	--	--	--	--	--	--	--	--	-	-	-
Unigene100124_All	--	--	--	--	--	--	--	--	-	-	-
Unigene100125_All	--	--	--	--	--	--	--	--	-	-	-
Unigene100126_All	gi|226497572|ref|NP_001150520.1|	microtubule motor [Zea mays] >gi|195639854|gb|ACG39395.1| microtubule motor [Zea mays]	sp|O02414|DYL1_ANTCR	Dynein light chain LC6, flagellar outer arm OS=Anthocidaris crassispina PE=3 SV=1	--	--	K10418	dynein light chain LC8-type	GO:0009987//cellular process	GO:0003774//motor activity	GO:0015630//microtubule cytoskeleton
Unigene100127_All	--	--	--	--	--	--	--	--	-	-	-
Unigene100128_All	gi|56744299|gb|AAW28578.1|	Putative gag-pol polyprotein, identical [Solanum demissum]	--	--	--	--	--	--	-	GO:0005488//binding	-
Unigene100129_All	gi|310753563|gb|ADP20178.1|	gag-pol polyprotein [Silene latifolia]	sp|Q7LHG5|YI31B_YEAST	Transposon Ty3-I Gag-Pol polyprotein OS=Saccharomyces cerevisiae (strain ATCC 204508 / S288c) GN=TY3B-I PE=3 SV=2	COG2801	Transposase and inactivated derivatives	--	--	GO:0006260//DNA replication;GO:0006325//chromatin organization	GO:0046914//transition metal ion binding;GO:0003676//nucleic acid binding;GO:0034061	GO:0044427//chromosomal part;GO:0043231//intracellular membrane-bounded organelle
Unigene10012_All	gi|18401334|ref|NP_564490.1|	cation transport protein ChaC [Arabidopsis thaliana] >gi|332193931|gb|AEE32052.1| cation transport protein ChaC [Arabidopsis thaliana]	sp|Q4KMJ1|CHAC2_DANRE	Cation transport regulator-like protein 2 OS=Danio rerio GN=chac2 PE=2 SV=1	COG3703	Uncharacterized protein involved in cation transport	K07232	cation transport protein ChaC	-	-	-
Unigene100130_All	--	--	--	--	--	--	--	--	-	-	-
Unigene100131_All	--	--	--	--	--	--	--	--	-	-	-
Unigene100132_All	--	--	--	--	--	--	--	--	-	-	-
Unigene100133_All	--	--	--	--	--	--	--	--	-	-	-
Unigene100134_All	--	--	--	--	--	--	--	--	-	-	-
Unigene100135_All	--	--	--	--	--	--	--	--	-	-	-
Unigene100136_All	--	--	--	--	--	--	--	--	-	-	-
Unigene100137_All	--	--	--	--	--	--	--	--	-	-	-
Unigene100138_All	--	--	--	--	--	--	--	--	-	-	-
Unigene100139_All	--	--	--	--	--	--	--	--	-	-	-
Unigene10013_All	gi|15227268|ref|NP_179255.1|	translocase of chloroplast 132 [Arabidopsis thaliana] >gi|75206664|sp|Q9SLF3.1|TC132_ARATH RecName: Full=Translocase of chloroplast 132, chloroplastic; Short=AtToc132; AltName: Full=132 kDa chloroplast outer envelope protein >gi|330251427|gb|AEC06521.1| translocase of chloroplast 132 [Arabidopsis thaliana]	sp|Q9SLF3|TC132_ARATH	Translocase of chloroplast 132, chloroplastic OS=Arabidopsis thaliana GN=TOC132 PE=1 SV=1	COG1160	Predicted GTPases	--	--	-	-	-
Unigene100140_All	--	--	--	--	--	--	--	--	-	-	-
Unigene100141_All	--	--	--	--	--	--	--	--	-	-	-
Unigene100142_All	--	--	--	--	--	--	--	--	-	-	-
Unigene100143_All	--	--	--	--	--	--	--	--	-	-	-
Unigene100144_All	--	--	--	--	--	--	--	--	-	-	-
Unigene100145_All	--	--	--	--	--	--	--	--	-	-	-
Unigene100146_All	--	--	--	--	--	--	--	--	-	-	-
Unigene100147_All	--	--	--	--	--	--	--	--	-	-	-
Unigene100148_All	--	--	--	--	--	--	--	--	-	-	-
Unigene100149_All	--	--	--	--	--	--	--	--	-	-	-
Unigene10014_All	gi|38198150|emb|CAE53881.1|	aquaporin [Ricinus communis]	sp|P25818|TIP11_ARATH	Aquaporin TIP1-1 OS=Arabidopsis thaliana GN=TIP1-1 PE=1 SV=1	COG0580	Glycerol uptake facilitator and related permeases (Major Intrinsic Protein Family)	K09873	aquaporin TIP	-	-	-
Unigene100150_All	--	--	--	--	--	--	--	--	-	-	-
Unigene100151_All	--	--	--	--	--	--	--	--	-	-	-
Unigene100152_All	--	--	--	--	--	--	--	--	-	-	-
Unigene100153_All	--	--	--	--	--	--	--	--	-	-	-
Unigene100154_All	--	--	--	--	--	--	--	--	-	-	-
Unigene100155_All	--	--	--	--	--	--	--	--	-	-	-
Unigene100156_All	gi|116309912|emb|CAH66946.1|	B0809H07.1 [Oryza sativa Indica Group]	sp|P04146|COPIA_DROME	Copia protein OS=Drosophila melanogaster GN=GIP PE=1 SV=3	--	--	K05356	solanesyl diphosphate synthase [EC:2.5.1.11]	GO:0006259//DNA metabolic process	GO:0046914//transition metal ion binding;GO:0003676//nucleic acid binding	-
Unigene100157_All	--	--	--	--	--	--	--	--	-	-	-
Unigene100158_All	--	--	--	--	--	--	--	--	-	-	-
Unigene100159_All	--	--	--	--	--	--	--	--	-	-	-
Unigene10015_All	gi|146198476|dbj|BAF57909.1|	acetolactate synthase [Sagittaria trifolia]	sp|P09114|ILVB2_TOBAC	Acetolactate synthase 2, chloroplastic OS=Nicotiana tabacum GN=ALS SURB PE=1 SV=1	COG0028	Thiamine pyrophosphate-requiring enzymes [acetolactate synthase, pyruvate dehydrogenase (cytochrome), glyoxylate carboligase, phosphonopyruvate decarboxylase]	K01652	acetolactate synthase I/II/III large subunit [EC:2.2.1.6]	-	-	-
Unigene100160_All	--	--	--	--	--	--	--	--	-	-	-
Unigene100161_All	--	--	--	--	--	--	--	--	-	-	-
Unigene100162_All	gi|40644190|emb|CAC95126.1|	gag-pol polyprotein [Populus deltoides]	--	--	--	--	--	--	-	GO:0046872//metal ion binding	GO:0043231//intracellular membrane-bounded organelle
Unigene100163_All	gi|159463784|ref|XP_001690122.1|	cytochrome P450 [Chlamydomonas reinhardtii] >gi|158284110|gb|EDP09860.1| cytochrome P450 [Chlamydomonas reinhardtii]	sp|Q64481|CP3AG_MOUSE	Cytochrome P450 3A16 OS=Mus musculus GN=Cyp3a16 PE=2 SV=1	COG2124	Cytochrome P450	K00487	trans-cinnamate 4-monooxygenase [EC:1.14.13.11]	-	GO:0046872//metal ion binding	-
Unigene100164_All	gi|60543120|dbj|BAD90809.1|	histone 3 [Conocephalum conicum]	sp|Q6P823|H33_XENTR	Histone H3.3 OS=Xenopus tropicalis GN=TGas113e22.1 PE=1 SV=3	COG2036	Histones H3 and H4	K11253	histone H3	GO:0034728	GO:0003676//nucleic acid binding	GO:0000785//chromatin;GO:0043231//intracellular membrane-bounded organelle
Unigene100165_All	--	--	--	--	--	--	--	--	-	-	-
Unigene100166_All	--	--	--	--	--	--	--	--	-	-	-
Unigene100167_All	gi|38606205|gb|AAR25142.1|	annexin [Triticum aestivum]	sp|P50995|ANX11_HUMAN	Annexin A11 OS=Homo sapiens GN=ANXA11 PE=1 SV=1	--	--	--	--	-	-	-
Unigene100168_All	gi|226743|prf||1604369A	sulfated surface glycoprotein SSG185	sp|P21997|SSGP_VOLCA	Sulfated surface glycoprotein 185 OS=Volvox carteri PE=1 SV=1	--	--	K13095	splicing factor 1	-	-	-
Unigene100169_All	--	--	--	--	--	--	--	--	-	-	-
Unigene10016_All	gi|115447513|ref|NP_001047536.1|	Os02g0639000 [Oryza sativa Japonica Group] >gi|49388226|dbj|BAD25346.1| double-stranded RNA-binding domain (DsRBD)-containing protein-like [Oryza sativa Japonica Group] >gi|49388720|dbj|BAD25901.1| double-stranded RNA-binding domain (DsRBD)-containing protein-like [Oryza sativa Japonica Group] >gi|113537067|dbj|BAF09450.1| Os02g0639000 [Oryza sativa Japonica Group]	sp|Q5YDB6|CPL1_ARATH	RNA polymerase II C-terminal domain phosphatase-like 1 OS=Arabidopsis thaliana GN=CPL1 PE=1 SV=1	--	--	--	--	-	-	-
Unigene100170_All	--	--	--	--	--	--	--	--	-	-	-
Unigene100171_All	--	--	--	--	--	--	--	--	-	-	-
Unigene100172_All	--	--	--	--	--	--	--	--	-	-	-
Unigene100173_All	--	--	--	--	--	--	--	--	-	-	-
Unigene100174_All	--	--	--	--	--	--	--	--	-	-	-
Unigene100175_All	gi|7767672|gb|AAF69169.1|AC007915_21	F27F5.21 [Arabidopsis thaliana]	sp|P0C2F6|RNHX1_ARATH	Putative ribonuclease H protein At1g65750 OS=Arabidopsis thaliana GN=At1g65750 PE=3 SV=1	--	--	K13148	integrator complex subunit 11 [EC:3.1.27.-]	-	GO:0005488//binding	-
Unigene100176_All	gi|2462134|emb|CAA73798.1|	reverse transcriptase [Beta vulgaris subsp. vulgaris]	--	--	--	--	K13148	integrator complex subunit 11 [EC:3.1.27.-]	-	GO:0005488//binding	-
Unigene100177_All	--	--	--	--	--	--	--	--	-	-	-
Unigene100178_All	--	--	--	--	--	--	--	--	-	-	-
Unigene100179_All	--	--	--	--	--	--	--	--	-	-	-
Unigene10017_All	--	--	--	--	--	--	--	--	-	-	-
Unigene100180_All	--	--	--	--	--	--	--	--	-	-	-
Unigene100181_All	--	--	--	--	--	--	--	--	-	-	-
Unigene100182_All	--	--	--	--	--	--	--	--	-	-	-
Unigene100183_All	gi|301113692|ref|XP_002998616.1|	calmodulin [Phytophthora infestans T30-4] >gi|115519|sp|P27165.2|CALM_PHYIN RecName: Full=Calmodulin; Short=CaM >gi|75326398|sp|Q71UH5.1|CALM_PYTSP RecName: Full=Calmodulin; Short=CaM >gi|9858458|gb|AAG01043.1|AF085344_1 calmodulin [Pythium splendens] >gi|169306|gb|AAA21424.1| calmodulin [Phytophthora infestans] >gi|195970351|gb|ACG60663.1| calmodulin [Phytophthora sojae] >gi|262111917|gb|EEY6996…	sp|P62155|CALM_XENLA	Calmodulin OS=Xenopus laevis GN=calm1 PE=1 SV=2	COG5126	Ca2+-binding protein (EF-Hand superfamily)	K02183	calmodulin	-	GO:0046872//metal ion binding	-
Unigene100184_All	--	--	--	--	--	--	--	--	-	-	-
Unigene100185_All	--	--	--	--	--	--	--	--	-	-	-
Unigene100186_All	--	--	--	--	--	--	--	--	-	-	-
Unigene100187_All	--	--	--	--	--	--	--	--	-	-	-
Unigene100188_All	--	--	--	--	--	--	--	--	-	-	-
Unigene100189_All	gi|297726527|ref|NP_001175627.1|	Os08g0476600 [Oryza sativa Japonica Group] >gi|255678528|dbj|BAH94355.1| Os08g0476600 [Oryza sativa Japonica Group]	--	--	--	--	K13148	integrator complex subunit 11 [EC:3.1.27.-]	GO:0034645;GO:0090304	-	-
Unigene10018_All	gi|30696972|ref|NP_200601.3|	APO protein 2 [Arabidopsis thaliana] >gi|332009590|gb|AED96973.1| APO protein 2 [Arabidopsis thaliana]	sp|Q8W4A5|APO2_ARATH	APO protein 2, chloroplastic OS=Arabidopsis thaliana GN=APO2 PE=2 SV=1	--	--	--	--	-	-	-
Unigene100190_All	--	--	--	--	--	--	--	--	-	-	-
Unigene100191_All	gi|115436696|ref|NP_001043106.1|	Os01g0388700 [Oryza sativa Japonica Group] >gi|113532637|dbj|BAF05020.1| Os01g0388700 [Oryza sativa Japonica Group]	--	--	--	--	--	--	-	-	-
Unigene100192_All	--	--	--	--	--	--	--	--	-	-	-
Unigene100193_All	--	--	--	--	--	--	--	--	-	-	-
Unigene100194_All	--	--	--	--	--	--	--	--	-	-	-
Unigene100195_All	--	--	--	--	--	--	--	--	-	-	-
Unigene100196_All	--	--	--	--	--	--	--	--	-	-	-
Unigene100197_All	--	--	--	--	--	--	--	--	-	-	-
Unigene100198_All	--	--	--	--	--	--	--	--	-	-	-
Unigene100199_All	--	--	--	--	--	--	--	--	-	-	-
Unigene10019_All	gi|115441655|ref|NP_001045107.1|	Os01g0900900 [Oryza sativa Japonica Group] >gi|113534638|dbj|BAF07021.1| Os01g0900900 [Oryza sativa Japonica Group]	sp|Q8LBZ4|OTU_ARATH	OTU domain-containing protein At3g57810 OS=Arabidopsis thaliana GN=At3g57810 PE=2 SV=1	--	--	--	--	-	-	-
Unigene1001_All	gi|115441827|ref|NP_001045193.1|	Os01g0916300 [Oryza sativa Japonica Group] >gi|113534724|dbj|BAF07107.1| Os01g0916300 [Oryza sativa Japonica Group]	sp|Q5F457|WBP4_CHICK	WW domain-binding protein 4 OS=Gallus gallus GN=WBP4 PE=2 SV=1	COG5104	Splicing factor	K12865	polyglutamine-binding protein 1	-	-	-
Unigene100200_All	--	--	--	--	--	--	--	--	-	-	-
Unigene100201_All	gi|242036435|ref|XP_002465612.1|	hypothetical protein SORBIDRAFT_01g042140 [Sorghum bicolor] >gi|241919466|gb|EER92610.1| hypothetical protein SORBIDRAFT_01g042140 [Sorghum bicolor]	--	--	--	--	--	--	-	-	-
Unigene100202_All	--	--	--	--	--	--	--	--	-	-	-
Unigene100203_All	--	--	--	--	--	--	--	--	-	-	-
Unigene100204_All	--	--	--	--	--	--	--	--	-	-	-
Unigene100205_All	--	--	--	--	--	--	--	--	-	-	-
Unigene100206_All	--	--	--	--	--	--	--	--	-	-	-
Unigene100207_All	--	--	--	--	--	--	--	--	-	-	-
Unigene100208_All	--	--	--	--	--	--	--	--	-	-	-
Unigene100209_All	--	--	--	--	--	--	--	--	-	-	-
Unigene10020_All	gi|115456994|ref|NP_001052097.1|	Os04g0132500 [Oryza sativa Japonica Group] >gi|113563668|dbj|BAF14011.1| Os04g0132500 [Oryza sativa Japonica Group]	sp|Q9LHP4|RCH2_ARATH	Receptor-like protein kinase 2 OS=Arabidopsis thaliana GN=RCH2 PE=1 SV=1	COG4886	Leucine-rich repeat (LRR) protein	K13420	LRR receptor-like serine/threonine-protein kinase FLS2 [EC:2.7.11.1]	-	-	-
Unigene100210_All	--	--	--	--	--	--	--	--	-	-	-
Unigene100211_All	--	--	--	--	--	--	--	--	-	-	-
Unigene100212_All	--	--	sp|Q80X50|UBP2L_MOUSE	Ubiquitin-associated protein 2-like OS=Mus musculus GN=Ubap2l PE=1 SV=1	--	--	--	--	-	-	-
Unigene100213_All	--	--	--	--	--	--	--	--	-	-	-
Unigene100214_All	--	--	--	--	--	--	--	--	-	-	-
Unigene100215_All	--	--	--	--	--	--	--	--	-	-	-
Unigene100216_All	--	--	--	--	--	--	--	--	-	-	-
Unigene100217_All	--	--	--	--	--	--	--	--	-	-	-
Unigene100218_All	--	--	--	--	--	--	--	--	-	-	-
Unigene100219_All	--	--	--	--	--	--	--	--	-	-	-
Unigene10021_All	gi|226494542|ref|NP_001151119.1|	LOC100284752 [Zea mays]	--	--	--	--	--	--	-	-	-
Unigene100220_All	--	--	--	--	--	--	--	--	-	-	-
Unigene100221_All	gi|6633843|gb|AAF19702.1|AC008047_9	F2K11.27 [Arabidopsis thaliana]	sp|Q8RXS5|DRL40_ARATH	Probable disease resistance protein At5g63020 OS=Arabidopsis thaliana GN=At5g63020 PE=2 SV=2	--	--	K13459	disease resistance protein RPS2	-	-	-
Unigene100222_All	--	--	--	--	--	--	--	--	-	-	-
Unigene100223_All	--	--	--	--	--	--	--	--	-	-	-
Unigene100224_All	--	--	--	--	--	--	--	--	-	-	-
Unigene100225_All	gi|297835272|ref|XP_002885518.1|	pentatricopeptide repeat-containing protein [Arabidopsis lyrata subsp. lyrata] >gi|297331358|gb|EFH61777.1| pentatricopeptide repeat-containing protein [Arabidopsis lyrata subsp. lyrata]	sp|O81767|PP348_ARATH	Pentatricopeptide repeat-containing protein At4g33990 OS=Arabidopsis thaliana GN=EMB2758 PE=2 SV=2	--	--	K03798	cell division protease FtsH [EC:3.4.24.-]	-	-	GO:0043231//intracellular membrane-bounded organelle
Unigene100226_All	gi|224067164|ref|XP_002302387.1|	AP2 domain-containing transcription factor [Populus trichocarpa] >gi|222844113|gb|EEE81660.1| AP2 domain-containing transcription factor [Populus trichocarpa]	--	--	--	--	--	--	GO:0010468//regulation of gene expression	-	-
Unigene100227_All	--	--	--	--	--	--	--	--	-	-	-
Unigene100228_All	--	--	--	--	--	--	--	--	-	-	-
Unigene100229_All	--	--	--	--	--	--	--	--	-	-	-
Unigene10022_All	gi|124359222|gb|ABN05733.1|	Zinc finger, RING-type [Medicago truncatula]	sp|O59668|YB83_SCHPO	LisH domain-containing protein C29A3.03c OS=Schizosaccharomyces pombe (strain ATCC 38366 / 972) GN=SPBC29A3.03c PE=2 SV=1	COG5109	Uncharacterized conserved protein, contains RING Zn-finger	--	--	-	-	-
Unigene100230_All	--	--	--	--	--	--	--	--	-	-	-
Unigene100231_All	--	--	--	--	--	--	--	--	-	-	-
Unigene100232_All	--	--	--	--	--	--	--	--	-	-	-
Unigene100233_All	--	--	--	--	--	--	--	--	-	-	-
Unigene100234_All	--	--	--	--	--	--	--	--	-	-	-
Unigene100235_All	gi|317373528|sp|Q9LK03.3|PERK2_ARATH	RecName: Full=Proline-rich receptor-like protein kinase PERK2; AltName: Full=Proline-rich extensin-like receptor kinase 2; Short=AtPERK2; AltName: Full=Somatic embryogenesis receptor kinase-like protein	sp|Q9LK03|PERK2_ARATH	Proline-rich receptor-like protein kinase PERK2 OS=Arabidopsis thaliana GN=PERK2 PE=2 SV=3	COG0455	ATPases involved in chromosome partitioning	--	--	-	-	-
Unigene100236_All	--	--	--	--	--	--	--	--	-	-	-
Unigene100237_All	--	--	--	--	--	--	--	--	-	-	-
Unigene100238_All	gi|113205290|gb|ABI34329.1|	Integrase core domain containing protein [Solanum demissum]	sp|P10978|POLX_TOBAC	Retrovirus-related Pol polyprotein from transposon TNT 1-94 OS=Nicotiana tabacum PE=2 SV=1	--	--	--	--	GO:0006260//DNA replication;GO:0043623//cellular protein complex assembly	GO:0003676//nucleic acid binding;GO:0046914//transition metal ion binding;GO:0034061	GO:0032991
Unigene100239_All	--	--	--	--	--	--	--	--	-	-	-
Unigene10023_All	gi|224125028|ref|XP_002329873.1|	GRAS family transcription factor [Populus trichocarpa] >gi|222871110|gb|EEF08241.1| GRAS family transcription factor [Populus trichocarpa]	sp|O95466|FMNL_HUMAN	Formin-like protein 1 OS=Homo sapiens GN=FMNL1 PE=1 SV=3	--	--	--	--	-	-	-
Unigene100240_All	--	--	--	--	--	--	--	--	-	-	-
Unigene100241_All	--	--	--	--	--	--	--	--	-	-	-
Unigene100242_All	--	--	--	--	--	--	--	--	-	-	-
Unigene100243_All	gi|304322998|ref|YP_003795536.1|	beta' subunit of RNA polymerase [Floydiella terrestris] >gi|270048197|gb|ACZ58492.1| beta' subunit of RNA polymerase [Floydiella terrestris]	sp|Q55FI4|NOP58_DICDI	Nucleolar protein 58 OS=Dictyostelium discoideum GN=nop58 PE=3 SV=1	COG0532	Translation initiation factor 2 (IF-2; GTPase)	K03243	translation initiation factor IF-2 unclassified subunit	-	GO:0005488//binding	-
Unigene100244_All	--	--	--	--	--	--	--	--	-	-	-
Unigene100245_All	--	--	--	--	--	--	--	--	-	-	-
Unigene100246_All	gi|302828406|ref|XP_002945770.1|	pathogenesis-related protein 1-like protein [Volvox carteri f. nagariensis] >gi|300268585|gb|EFJ52765.1| pathogenesis-related protein 1-like protein [Volvox carteri f. nagariensis]	sp|Q9LK03|PERK2_ARATH	Proline-rich receptor-like protein kinase PERK2 OS=Arabidopsis thaliana GN=PERK2 PE=2 SV=3	COG0455	ATPases involved in chromosome partitioning	--	--	-	-	GO:0044464//cell part
Unigene100247_All	--	--	--	--	--	--	--	--	-	-	-
Unigene100248_All	--	--	--	--	--	--	--	--	-	-	-
Unigene100249_All	--	--	--	--	--	--	--	--	-	-	-
Unigene10024_All	gi|237770540|gb|ACR19180.1|	S-like RNase [Citrus maxima]	sp|P42814|RNS2_ARATH	Ribonuclease 2 OS=Arabidopsis thaliana GN=RNS2 PE=2 SV=1	COG3719	Ribonuclease I	K01166	ribonuclease T2 [EC:3.1.27.1]	-	-	-
Unigene100250_All	--	--	--	--	--	--	--	--	-	-	-
Unigene100251_All	--	--	--	--	--	--	--	--	-	-	-
Unigene100252_All	--	--	--	--	--	--	--	--	-	-	-
Unigene100253_All	--	--	--	--	--	--	--	--	-	-	-
Unigene100254_All	--	--	--	--	--	--	--	--	-	-	-
Unigene100255_All	--	--	--	--	--	--	--	--	-	-	-
Unigene100256_All	--	--	--	--	--	--	--	--	-	-	-
Unigene100257_All	--	--	--	--	--	--	--	--	-	-	-
Unigene100258_All	gi|29423276|gb|AAO73525.1|	gag-pol polyprotein [Glycine max]	--	--	--	--	--	--	-	GO:0046872//metal ion binding;GO:0003676//nucleic acid binding	-
Unigene100259_All	--	--	--	--	--	--	--	--	-	-	-
Unigene10025_All	gi|334188604|ref|NP_201168.2|	DEAD-box ATP-dependent RNA helicase 31 [Arabidopsis thaliana] >gi|332010396|gb|AED97779.1| DEAD-box ATP-dependent RNA helicase 31 [Arabidopsis thaliana]	sp|Q9FFQ1|RH31_ARATH	DEAD-box ATP-dependent RNA helicase 31 OS=Arabidopsis thaliana GN=RH31 PE=2 SV=2	COG0513	Superfamily II DNA and RNA helicases	K13179	ATP-dependent RNA helicase DDX18 [EC:3.6.4.13]	-	-	-
Unigene100260_All	--	--	--	--	--	--	--	--	-	-	-
Unigene100261_All	gi|158122135|gb|ABW17196.1|	alanine aminotransferase 1 [Glycine max]	sp|Q6NYL5|ALAT2_DANRE	Alanine aminotransferase 2-like OS=Danio rerio GN=gpt2l PE=2 SV=2	COG0436	Aspartate/tyrosine/aromatic aminotransferase	K00814	alanine transaminase [EC:2.6.1.2]	-	GO:0016769//transferase activity, transferring nitrogenous groups	GO:0043231//intracellular membrane-bounded organelle
Unigene100262_All	gi|108864347|gb|ABA93307.2|	expressed protein [Oryza sativa Japonica Group]	--	--	--	--	--	--	-	-	-
Unigene100263_All	--	--	--	--	--	--	--	--	-	-	-
Unigene100264_All	--	--	--	--	--	--	--	--	-	-	-
Unigene100265_All	--	--	--	--	--	--	--	--	-	-	-
Unigene100266_All	--	--	--	--	--	--	--	--	-	-	-
Unigene100267_All	--	--	--	--	--	--	--	--	-	-	-
Unigene100268_All	--	--	--	--	--	--	--	--	-	-	-
Unigene100269_All	--	--	--	--	--	--	--	--	-	-	-
Unigene10026_All	--	--	--	--	--	--	--	--	-	-	-
Unigene100270_All	--	--	--	--	--	--	--	--	-	-	-
Unigene100271_All	--	--	--	--	--	--	--	--	-	-	-
Unigene100272_All	--	--	--	--	--	--	--	--	-	-	-
Unigene100273_All	--	--	--	--	--	--	--	--	-	-	-
Unigene100274_All	--	--	--	--	--	--	--	--	-	-	-
Unigene100275_All	--	--	--	--	--	--	--	--	-	-	-
Unigene100276_All	gi|89179445|gb|ABD63180.1|	F7F22.15, related [Asparagus officinalis]	--	--	--	--	--	--	GO:0006259//DNA metabolic process	GO:0003676//nucleic acid binding	-
Unigene100277_All	--	--	--	--	--	--	--	--	-	-	-
Unigene100278_All	--	--	--	--	--	--	--	--	-	-	-
Unigene100279_All	--	--	--	--	--	--	--	--	-	-	-
Unigene10027_All	gi|226531936|ref|NP_001147791.1|	transparent testa 12 protein [Zea mays] >gi|195613776|gb|ACG28718.1| transparent testa 12 protein [Zea mays] >gi|195635587|gb|ACG37262.1| transparent testa 12 protein [Zea mays]	sp|Q9LYT3|TT12_ARATH	Protein TRANSPARENT TESTA 12 OS=Arabidopsis thaliana GN=TT12 PE=2 SV=1	COG0534	Na+-driven multidrug efflux pump	--	--	-	-	-
Unigene100280_All	--	--	--	--	--	--	--	--	-	-	-
Unigene100281_All	gi|4914318|gb|AAD32866.1|AC005489_4	F14N23.4 [Arabidopsis thaliana]	--	--	--	--	K13148	integrator complex subunit 11 [EC:3.1.27.-]	-	GO:0004518//nuclease activity	-
Unigene100282_All	--	--	--	--	--	--	--	--	-	-	-
Unigene100283_All	--	--	--	--	--	--	--	--	-	-	-
Unigene100284_All	--	--	--	--	--	--	--	--	-	-	-
Unigene100285_All	--	--	--	--	--	--	--	--	-	-	-
Unigene100286_All	--	--	--	--	--	--	--	--	-	-	-
Unigene100287_All	--	--	--	--	--	--	--	--	-	-	-
Unigene100288_All	--	--	--	--	--	--	--	--	-	-	-
Unigene100289_All	--	--	--	--	--	--	--	--	-	-	-
Unigene10028_All	gi|51477411|gb|AAU04614.1|	CENP-C [Beta vulgaris subsp. vulgaris]	--	--	--	--	--	--	-	-	-
Unigene100290_All	--	--	--	--	--	--	--	--	-	-	-
Unigene100291_All	--	--	--	--	--	--	--	--	-	-	-
Unigene100292_All	--	--	--	--	--	--	--	--	-	-	-
Unigene100293_All	--	--	--	--	--	--	--	--	-	-	-
Unigene100294_All	--	--	--	--	--	--	--	--	-	-	-
Unigene100295_All	--	--	--	--	--	--	--	--	-	-	-
Unigene100296_All	--	--	--	--	--	--	--	--	-	-	-
Unigene100297_All	--	--	--	--	--	--	--	--	-	-	-
Unigene100298_All	--	--	--	--	--	--	--	--	-	-	-
Unigene100299_All	--	--	--	--	--	--	--	--	-	-	-
Unigene10029_All	gi|227206206|dbj|BAH57158.1|	AT3G11230 [Arabidopsis thaliana]	sp|Q9C777|YIPL3_ARATH	Protein yippee-like At3g11230 OS=Arabidopsis thaliana GN=At3g11230 PE=2 SV=1	--	--	--	--	-	-	-
Unigene1002_All	gi|115446465|ref|NP_001047012.1|	Os02g0529400 [Oryza sativa Japonica Group] >gi|113536543|dbj|BAF08926.1| Os02g0529400 [Oryza sativa Japonica Group]	--	--	--	--	--	--	-	GO:0016798//hydrolase activity, acting on glycosyl bonds	GO:0043231//intracellular membrane-bounded organelle
Unigene100300_All	gi|333796940|gb|AEF98135.1|	cytochrome c oxidase subunit I [Lingulodinium polyedrum]	sp|P24984|COX1_COTJA	Cytochrome c oxidase subunit 1 OS=Coturnix coturnix japonica GN=MT-CO1 PE=3 SV=3	COG0843	Heme/copper-type cytochrome/quinol oxidases, subunit 1	K02256	cytochrome c oxidase subunit I [EC:1.9.3.1]	GO:0051234//establishment of localization;GO:0045333//cellular respiration	GO:0005506//iron ion binding;GO:0015002//heme-copper terminal oxidase activity	GO:0019866//organelle inner membrane;GO:0043231//intracellular membrane-bounded organelle;GO:0031224//intrinsic to membrane
Unigene100301_All	gi|38345241|emb|CAD41085.2|	OSJNBb0011N17.2 [Oryza sativa Japonica Group]	sp|P04146|COPIA_DROME	Copia protein OS=Drosophila melanogaster GN=GIP PE=1 SV=3	--	--	--	--	GO:0006259//DNA metabolic process	GO:0046914//transition metal ion binding;GO:0003676//nucleic acid binding;GO:0016757//transferase activity, transferring glycosyl groups	-
Unigene100302_All	--	--	--	--	--	--	--	--	-	-	-
Unigene100303_All	--	--	--	--	--	--	--	--	-	-	-
Unigene100304_All	--	--	--	--	--	--	--	--	-	-	-
Unigene100305_All	--	--	--	--	--	--	--	--	-	-	-
Unigene100306_All	--	--	--	--	--	--	--	--	-	-	-
Unigene100307_All	--	--	--	--	--	--	--	--	-	-	-
Unigene100308_All	--	--	--	--	--	--	--	--	-	-	-
Unigene100309_All	--	--	--	--	--	--	--	--	-	-	-
Unigene10030_All	gi|186510764|ref|NP_001118788.1|	Ubiquitin carboxyl-terminal hydrolase-related protein [Arabidopsis thaliana] >gi|332644824|gb|AEE78345.1| Ubiquitin carboxyl-terminal hydrolase-related protein [Arabidopsis thaliana]	sp|O69740|ESPI_MYCTU	ESX-1 secretion-associated protein EspI OS=Mycobacterium tuberculosis GN=espI PE=4 SV=1	COG0455	ATPases involved in chromosome partitioning	--	--	-	-	-
Unigene100310_All	--	--	--	--	--	--	--	--	-	-	-
Unigene100311_All	--	--	--	--	--	--	--	--	-	-	-
Unigene100312_All	--	--	sp|Q9JM53|AIFM1_RAT	Apoptosis-inducing factor 1, mitochondrial OS=Rattus norvegicus GN=Aifm1 PE=1 SV=1	--	--	--	--	-	-	-
Unigene100313_All	--	--	--	--	--	--	--	--	-	-	-
Unigene100314_All	--	--	--	--	--	--	--	--	-	-	-
Unigene100315_All	--	--	--	--	--	--	--	--	-	-	-
Unigene100316_All	--	--	--	--	--	--	--	--	-	-	-
Unigene100317_All	--	--	--	--	--	--	--	--	-	-	-
Unigene100318_All	--	--	--	--	--	--	--	--	-	-	-
Unigene100319_All	--	--	--	--	--	--	--	--	-	-	-
Unigene10031_All	--	--	--	--	--	--	--	--	-	-	-
Unigene100320_All	--	--	--	--	--	--	--	--	-	-	-
Unigene100321_All	--	--	--	--	--	--	--	--	-	-	-
Unigene100322_All	--	--	--	--	--	--	--	--	-	-	-
Unigene100323_All	--	--	--	--	--	--	--	--	-	-	-
Unigene100324_All	--	--	--	--	--	--	--	--	-	-	-
Unigene100325_All	--	--	--	--	--	--	--	--	-	-	-
Unigene100326_All	--	--	--	--	--	--	--	--	-	-	-
Unigene100327_All	--	--	--	--	--	--	--	--	-	-	-
Unigene100328_All	--	--	--	--	--	--	--	--	-	-	-
Unigene100329_All	--	--	--	--	--	--	--	--	-	-	-
Unigene10032_All	gi|2997688|gb|AAC08576.1|	ascorbate peroxidase [Zantedeschia aethiopica]	sp|P48534|APX1_PEA	L-ascorbate peroxidase, cytosolic OS=Pisum sativum GN=APX1 PE=1 SV=2	COG0376	Catalase (peroxidase I)	K00428	cytochrome c peroxidase [EC:1.11.1.5]	-	-	-
Unigene100330_All	--	--	--	--	--	--	--	--	-	-	-
Unigene100331_All	--	--	--	--	--	--	--	--	-	-	-
Unigene100332_All	--	--	--	--	--	--	--	--	-	-	-
Unigene100333_All	--	--	--	--	--	--	--	--	-	-	-
Unigene100334_All	--	--	--	--	--	--	--	--	-	-	-
Unigene100335_All	--	--	--	--	--	--	--	--	-	-	-
Unigene100336_All	--	--	--	--	--	--	--	--	-	-	-
Unigene100337_All	gi|292630771|sp|B9RBT0.1|DRE2_RICCO	RecName: Full=Anamorsin homolog; AltName: Full=Fe-S cluster assembly protein DRE2 homolog	sp|B9RBT0|DRE2_RICCO	Anamorsin homolog OS=Ricinus communis GN=RCOM_1680640 PE=3 SV=1	--	--	--	--	-	-	-
Unigene100338_All	--	--	--	--	--	--	--	--	-	-	-
Unigene100339_All	--	--	--	--	--	--	--	--	-	-	-
Unigene10033_All	gi|269930240|gb|ACZ54009.1|	PsaO [Wolffia arrhiza]	--	--	--	--	--	--	-	-	-
Unigene100340_All	--	--	--	--	--	--	--	--	-	-	-
Unigene100341_All	--	--	--	--	--	--	--	--	-	-	-
Unigene100342_All	--	--	--	--	--	--	--	--	-	-	-
Unigene100343_All	--	--	--	--	--	--	--	--	-	-	-
Unigene100344_All	--	--	--	--	--	--	--	--	-	-	-
Unigene100345_All	--	--	--	--	--	--	--	--	-	-	-
Unigene100346_All	--	--	--	--	--	--	--	--	-	-	-
Unigene100347_All	--	--	--	--	--	--	--	--	-	-	-
Unigene100348_All	--	--	--	--	--	--	--	--	-	-	-
Unigene100349_All	--	--	--	--	--	--	--	--	-	-	-
Unigene10034_All	gi|308808320|ref|XP_003081470.1|	ATP-dependent RNA helicase (ISS) [Ostreococcus tauri] >gi|116059933|emb|CAL55992.1| ATP-dependent RNA helicase (ISS) [Ostreococcus tauri]	sp|Q6FIL3|HAS1_CANGA	ATP-dependent RNA helicase HAS1 OS=Candida glabrata (strain ATCC 2001 / CBS 138 / JCM 3761 / NBRC 0622 / NRRL Y-65) GN=HAS1 PE=3 SV=1	COG0513	Superfamily II DNA and RNA helicases	K13179	ATP-dependent RNA helicase DDX18 [EC:3.6.4.13]	-	-	-
Unigene100350_All	--	--	--	--	--	--	--	--	-	-	-
Unigene100351_All	--	--	--	--	--	--	--	--	-	-	-
Unigene100352_All	--	--	--	--	--	--	--	--	-	-	-
Unigene100353_All	gi|301093468|ref|XP_002997580.1|	purine nucleoside phosphorylase 1 [Phytophthora infestans T30-4] >gi|262110543|gb|EEY68595.1| purine nucleoside phosphorylase 1 [Phytophthora infestans T30-4]	sp|P23492|PNPH_MOUSE	Purine nucleoside phosphorylase OS=Mus musculus GN=Pnp PE=1 SV=2	COG0005	Purine nucleoside phosphorylase	--	--	GO:0006139//nucleobase, nucleoside, nucleotide and nucleic acid metabolic process	GO:0016763//transferase activity, transferring pentosyl groups	-
Unigene100354_All	--	--	--	--	--	--	--	--	-	-	-
Unigene100355_All	--	--	--	--	--	--	--	--	-	-	-
Unigene100356_All	--	--	--	--	--	--	--	--	-	-	-
Unigene100357_All	--	--	--	--	--	--	--	--	-	-	-
Unigene100358_All	gi|27529848|dbj|BAC53939.1|	MCM protein-like protein [Nicotiana tabacum]	sp|P97310|MCM2_MOUSE	DNA replication licensing factor MCM2 OS=Mus musculus GN=Mcm2 PE=1 SV=3	COG1241	Predicted ATPase involved in replication control, Cdc46/Mcm family	K02540	minichromosome maintenance protein 2	GO:0006259//DNA metabolic process	GO:0003676//nucleic acid binding;GO:0016462//pyrophosphatase activity;GO:0032559//adenyl ribonucleotide binding	GO:0043231//intracellular membrane-bounded organelle
Unigene100359_All	--	--	--	--	--	--	--	--	-	-	-
Unigene10035_All	--	--	--	--	--	--	--	--	-	-	-
Unigene100360_All	--	--	--	--	--	--	--	--	-	-	-
Unigene100361_All	--	--	--	--	--	--	--	--	-	-	-
Unigene100362_All	--	--	--	--	--	--	--	--	-	-	-
Unigene100363_All	--	--	--	--	--	--	--	--	-	-	-
Unigene100364_All	--	--	--	--	--	--	--	--	-	-	-
Unigene100365_All	--	--	--	--	--	--	--	--	-	-	-
Unigene100366_All	--	--	--	--	--	--	--	--	-	-	-
Unigene100367_All	gi|338746565|dbj|BAK41512.1|	C-end truncated polyprotein [Arabidopsis thaliana]	--	--	--	--	--	--	-	GO:0005488//binding	-
Unigene100368_All	--	--	--	--	--	--	--	--	-	-	-
Unigene100369_All	--	--	--	--	--	--	--	--	-	-	-
Unigene10036_All	gi|2388584|gb|AAB71465.1|	EST gb|ATTS1136 comes from this gene [Arabidopsis thaliana]	sp|Q6PHG2|HEMO_DANRE	Hemopexin OS=Danio rerio GN=hpx PE=2 SV=2	--	--	--	--	-	-	-
Unigene100370_All	gi|147863188|emb|CAN80487.1|	hypothetical protein VITISV_043198 [Vitis vinifera]	--	--	--	--	--	--	-	-	-
Unigene100371_All	--	--	--	--	--	--	--	--	-	-	-
Unigene100372_All	--	--	--	--	--	--	--	--	-	-	-
Unigene100373_All	--	--	--	--	--	--	--	--	-	-	-
Unigene100374_All	--	--	--	--	--	--	--	--	-	-	-
Unigene100375_All	--	--	--	--	--	--	--	--	-	-	-
Unigene100376_All	--	--	--	--	--	--	--	--	-	-	-
Unigene100377_All	--	--	--	--	--	--	--	--	-	-	-
Unigene100378_All	--	--	--	--	--	--	--	--	-	-	-
Unigene100379_All	--	--	--	--	--	--	--	--	-	-	-
Unigene10037_All	gi|115476560|ref|NP_001061876.1|	Os08g0434000 [Oryza sativa Japonica Group] >gi|42407498|dbj|BAD10615.1| pentatricopeptide (PPR) repeat-containing protein-like [Oryza sativa Japonica Group] >gi|42409483|dbj|BAD09839.1| pentatricopeptide (PPR) repeat-containing protein-like [Oryza sativa Japonica Group] >gi|113623845|dbj|BAF23790.1| Os08g0434000 [Oryza sativa Japonica Group]	sp|Q9SN85|PP267_ARATH	Pentatricopeptide repeat-containing protein At3g47530 OS=Arabidopsis thaliana GN=PCMP-H76 PE=2 SV=1	--	--	K03798	cell division protease FtsH [EC:3.4.24.-]	-	-	-
Unigene100380_All	--	--	--	--	--	--	--	--	-	-	-
Unigene100381_All	gi|22655726|gb|AAN04143.1|	Putative reverse transcriptase [Oryza sativa Japonica Group] >gi|22655786|gb|AAN04203.1| Putative reverse transcriptase [Oryza sativa Japonica Group]	--	--	--	--	K08775	breast cancer 2 susceptibility protein	-	-	-
Unigene100382_All	--	--	--	--	--	--	--	--	-	-	-
Unigene100383_All	--	--	--	--	--	--	--	--	-	-	-
Unigene100384_All	--	--	--	--	--	--	--	--	-	-	-
Unigene100385_All	--	--	--	--	--	--	--	--	-	-	-
Unigene100386_All	--	--	--	--	--	--	--	--	-	-	-
Unigene100387_All	gi|116311095|emb|CAH68023.1|	OSIGBa0136O08-OSIGBa0153H12.1 [Oryza sativa Indica Group]	--	--	--	--	--	--	-	-	-
Unigene100388_All	--	--	--	--	--	--	--	--	-	-	-
Unigene100389_All	gi|115461022|ref|NP_001054111.1|	Os04g0654600 [Oryza sativa Japonica Group] >gi|113565682|dbj|BAF16025.1| Os04g0654600 [Oryza sativa Japonica Group]	sp|Q5XF57|Y5576_ARATH	Probable receptor-like serine/threonine-protein kinase At5g57670 OS=Arabidopsis thaliana GN=At5g57670 PE=2 SV=1	--	--	--	--	-	GO:0004672//protein kinase activity;GO:0000166//nucleotide binding	GO:0043231//intracellular membrane-bounded organelle
Unigene10038_All	gi|115438687|ref|NP_001043623.1|	Os01g0625300 [Oryza sativa Japonica Group] >gi|206558314|sp|Q6VBA4.2|HFC1A_ORYSJ RecName: Full=Heat stress transcription factor C-1a; AltName: Full=Heat stress transcription factor 13; Short=rHsf13; AltName: Full=Heat stress transcription factor 2; Short=OsHsf-02 >gi|54290345|dbj|BAD61149.1| heat shock transcription factor HSF21-like [Oryza sativa Japonica Group] >gi|113533154|dbj|BAF05537.1| Os0…	sp|Q6VBA4|HFC1A_ORYSJ	Heat stress transcription factor C-1a OS=Oryza sativa subsp. japonica GN=HSFC1A PE=2 SV=2	COG4796	Type II secretory pathway, component HofQ	--	--	-	-	-
Unigene100390_All	--	--	--	--	--	--	--	--	-	-	-
Unigene100391_All	--	--	--	--	--	--	--	--	-	-	-
Unigene100392_All	--	--	--	--	--	--	--	--	-	-	-
Unigene100393_All	--	--	--	--	--	--	--	--	-	-	-
Unigene100394_All	--	--	--	--	--	--	--	--	-	-	-
Unigene100395_All	--	--	--	--	--	--	--	--	-	-	-
Unigene100396_All	--	--	--	--	--	--	--	--	-	-	-
Unigene100397_All	--	--	--	--	--	--	--	--	-	-	-
Unigene100398_All	--	--	--	--	--	--	--	--	-	-	-
Unigene100399_All	--	--	--	--	--	--	--	--	-	-	-
Unigene10039_All	gi|115488190|ref|NP_001066582.1|	Os12g0284000 [Oryza sativa Japonica Group] >gi|113649089|dbj|BAF29601.1| Os12g0284000 [Oryza sativa Japonica Group]	sp|O95714|HERC2_HUMAN	E3 ubiquitin-protein ligase HERC2 OS=Homo sapiens GN=HERC2 PE=1 SV=2	COG5184	Alpha-tubulin suppressor and related RCC1 domain-containing proteins	K10615	E3 ubiquitin-protein ligase HERC4 [EC:6.3.2.19]	-	-	-
Unigene1003_All	gi|145338992|ref|NP_189348.3|	P-loop containing nucleoside triphosphate hydrolase-like protein [Arabidopsis thaliana] >gi|332643749|gb|AEE77270.1| P-loop containing nucleoside triphosphate hydrolase-like protein [Arabidopsis thaliana]	sp|Q6PIW4|FIGL1_HUMAN	Fidgetin-like protein 1 OS=Homo sapiens GN=FIGNL1 PE=1 SV=2	COG0464	ATPases of the AAA+ class	K13254	spastin [EC:3.6.4.3]	-	GO:0016462//pyrophosphatase activity;GO:0032559//adenyl ribonucleotide binding	-
Unigene100400_All	--	--	--	--	--	--	--	--	-	-	-
Unigene100401_All	--	--	--	--	--	--	--	--	-	-	-
Unigene100402_All	--	--	--	--	--	--	--	--	-	-	-
Unigene100403_All	--	--	--	--	--	--	--	--	-	-	-
Unigene100404_All	--	--	--	--	--	--	--	--	-	-	-
Unigene100405_All	gi|195626428|gb|ACG35044.1|	eukaryotic translation initiation factor 3 subunit 3 [Zea mays] >gi|261266079|gb|ACX56221.1| eukaryotic translation initiation factor 3 subunit 3 [Zea mays]	sp|B5RI54|EIF3H_SALSA	Eukaryotic translation initiation factor 3 subunit H OS=Salmo salar GN=eif3h PE=2 SV=1	--	--	K03247	translation initiation factor eIF-3 subunit 3	-	-	-
Unigene100406_All	--	--	--	--	--	--	--	--	-	-	-
Unigene100407_All	--	--	--	--	--	--	--	--	-	-	-
Unigene100408_All	--	--	--	--	--	--	--	--	-	-	-
Unigene100409_All	--	--	--	--	--	--	--	--	-	-	-
Unigene10040_All	--	--	--	--	--	--	--	--	-	-	-
Unigene100410_All	--	--	--	--	--	--	--	--	-	-	-
Unigene100411_All	--	--	--	--	--	--	--	--	-	-	-
Unigene100412_All	--	--	--	--	--	--	--	--	-	-	-
Unigene100413_All	--	--	--	--	--	--	--	--	-	-	-
Unigene100414_All	gi|302841035|ref|XP_002952063.1|	hypothetical protein VOLCADRAFT_92578 [Volvox carteri f. nagariensis] >gi|300262649|gb|EFJ46854.1| hypothetical protein VOLCADRAFT_92578 [Volvox carteri f. nagariensis]	sp|Q8BH43|WASF2_MOUSE	Wiskott-Aldrich syndrome protein family member 2 OS=Mus musculus GN=Wasf2 PE=1 SV=1	--	--	--	--	-	-	-
Unigene100415_All	--	--	--	--	--	--	--	--	-	-	-
Unigene100416_All	--	--	--	--	--	--	--	--	-	-	-
Unigene100417_All	--	--	--	--	--	--	--	--	-	-	-
Unigene100418_All	--	--	--	--	--	--	--	--	-	-	-
Unigene100419_All	--	--	--	--	--	--	--	--	-	-	-
Unigene10041_All	gi|115452597|ref|NP_001049899.1|	Os03g0307800 [Oryza sativa Japonica Group] >gi|113548370|dbj|BAF11813.1| Os03g0307800 [Oryza sativa Japonica Group]	sp|Q8S4P4|EZ3_MAIZE	Histone-lysine N-methyltransferase EZ3 OS=Zea mays GN=EZ3 PE=2 SV=1	--	--	K11430	enhancer of zeste [EC:2.1.1.43]	-	-	-
Unigene100420_All	--	--	--	--	--	--	--	--	-	-	-
Unigene100421_All	--	--	--	--	--	--	--	--	-	-	-
Unigene100422_All	--	--	--	--	--	--	--	--	-	-	-
Unigene100423_All	--	--	--	--	--	--	--	--	-	-	-
Unigene100424_All	--	--	--	--	--	--	--	--	-	-	-
Unigene100425_All	--	--	--	--	--	--	--	--	-	-	-
Unigene100426_All	gi|147784170|emb|CAN66043.1|	hypothetical protein VITISV_001198 [Vitis vinifera]	--	--	--	--	--	--	GO:0008152//metabolic process	GO:0005488//binding;GO:0016740//transferase activity	-
Unigene100427_All	--	--	--	--	--	--	--	--	-	-	-
Unigene100428_All	gi|319918060|gb|ADV78071.1|	calcium- and calmodulin-dependent protein kinase [Nothoceros aenigmaticus]	sp|P62762|VISL1_RAT	Visinin-like protein 1 OS=Rattus norvegicus GN=Vsnl1 PE=1 SV=2	COG5126	Ca2+-binding protein (EF-Hand superfamily)	K06268	protein phosphatase 3, regulatory subunit	-	GO:0005488//binding;GO:0016740//transferase activity	-
Unigene100429_All	--	--	--	--	--	--	--	--	-	-	-
Unigene10042_All	--	--	--	--	--	--	--	--	-	-	-
Unigene100430_All	--	--	--	--	--	--	--	--	-	-	-
Unigene100431_All	--	--	--	--	--	--	--	--	-	-	-
Unigene100432_All	gi|84043171|gb|ABC50100.1|	gag-pol polyprotein [Bambusa multiplex]	sp|Q7LHG5|YI31B_YEAST	Transposon Ty3-I Gag-Pol polyprotein OS=Saccharomyces cerevisiae (strain ATCC 204508 / S288c) GN=TY3B-I PE=3 SV=2	COG2801	Transposase and inactivated derivatives	--	--	GO:0006260//DNA replication	GO:0046872//metal ion binding;GO:0003676//nucleic acid binding;GO:0034061	GO:0043229//intracellular organelle
Unigene100433_All	--	--	sp|Q14142|TRI14_HUMAN	Tripartite motif-containing protein 14 OS=Homo sapiens GN=TRIM14 PE=2 SV=2	--	--	--	--	-	-	-
Unigene100434_All	--	--	--	--	--	--	--	--	-	-	-
Unigene100435_All	--	--	--	--	--	--	--	--	-	-	-
Unigene100436_All	--	--	--	--	--	--	--	--	-	-	-
Unigene100437_All	--	--	sp|P12902|HM14A_CHICK	Non-histone chromosomal protein HMG-14A OS=Gallus gallus PE=3 SV=2	--	--	--	--	-	-	-
Unigene100438_All	gi|238480901|ref|NP_001154263.1|	bifunctional inhibitor/lipid-transfer protein/seed storage 2S albumin-like protein [Arabidopsis thaliana] >gi|332659213|gb|AEE84613.1| bifunctional inhibitor/lipid-transfer protein/seed storage 2S albumin-like protein [Arabidopsis thaliana]	sp|Q9AKP3|RICKA_RICMO	Arp2/3 complex-activating protein rickA OS=Rickettsia montana GN=rickA PE=3 SV=1	COG0455	ATPases involved in chromosome partitioning	--	--	-	-	-
Unigene100439_All	--	--	--	--	--	--	--	--	-	-	-
Unigene10043_All	gi|116265972|gb|ABJ91234.1|	CBL-interacting protein kinase 6 [Populus trichocarpa]	sp|Q9LEU7|CIPK5_ARATH	CBL-interacting serine/threonine-protein kinase 5 OS=Arabidopsis thaliana GN=CIPK5 PE=1 SV=1	COG0515	Serine/threonine protein kinase	K00924	[EC:2.7.1.-]	-	-	-
Unigene100440_All	--	--	--	--	--	--	--	--	-	-	-
Unigene100441_All	--	--	--	--	--	--	--	--	-	-	-
Unigene100442_All	--	--	--	--	--	--	--	--	-	-	-
Unigene100443_All	--	--	--	--	--	--	--	--	-	-	-
Unigene100444_All	--	--	--	--	--	--	--	--	-	-	-
Unigene100445_All	gi|115441735|ref|NP_001045147.1|	Os01g0908800 [Oryza sativa Japonica Group] >gi|20804895|dbj|BAB92576.1| P0497A05.20 [Oryza sativa Japonica Group] >gi|20804930|dbj|BAB92609.1| fertility restorer homologue A-like [Oryza sativa Japonica Group] >gi|56785121|dbj|BAD82759.1| fertility restorer homologue A-like [Oryza sativa Japonica Group] >gi|113534678|dbj|BAF07061.1| Os01g0908800 [Oryza sativa Japonica Group]	sp|Q9SJN2|PP187_ARATH	Pentatricopeptide repeat-containing protein At2g36240 OS=Arabidopsis thaliana GN=At2g36240 PE=2 SV=1	--	--	--	--	-	-	-
Unigene100446_All	--	--	--	--	--	--	--	--	-	-	-
Unigene100447_All	--	--	--	--	--	--	--	--	-	-	-
Unigene100448_All	--	--	--	--	--	--	--	--	-	-	-
Unigene100449_All	--	--	--	--	--	--	--	--	-	-	-
Unigene10044_All	gi|115315698|gb|ABI93948.1|	methylputrescine oxidase [Nicotiana tabacum] >gi|134048906|dbj|BAF49519.1| N-methylputrescine oxidase [Nicotiana tabacum]	--	--	--	--	K00276	primary-amine oxidase [EC:1.4.3.21]	-	-	-
Unigene100450_All	--	--	--	--	--	--	--	--	-	-	-
Unigene100451_All	--	--	--	--	--	--	--	--	-	-	-
Unigene100452_All	--	--	--	--	--	--	--	--	-	-	-
Unigene100453_All	--	--	--	--	--	--	--	--	-	-	-
Unigene100454_All	--	--	--	--	--	--	--	--	-	-	-
Unigene100455_All	--	--	--	--	--	--	--	--	-	-	-
Unigene100456_All	--	--	--	--	--	--	--	--	-	-	-
Unigene100457_All	gi|22711564|gb|AAM01179.2|AC113336_31	Putative retroelement [Oryza sativa Japonica Group]	--	--	--	--	K13148	integrator complex subunit 11 [EC:3.1.27.-]	GO:0009987//cellular process	GO:0005488//binding	-
Unigene100458_All	--	--	--	--	--	--	--	--	-	-	-
Unigene100459_All	--	--	--	--	--	--	--	--	-	-	-
Unigene10045_All	gi|15241477|ref|NP_196413.1|	uncharacterized protein [Arabidopsis thaliana] >gi|12585380|sp|Q9SD88.1|U139_ARATH RecName: Full=UPF0139 membrane protein At5g07960 >gi|28416537|gb|AAO42799.1| At5g07960 [Arabidopsis thaliana] >gi|332003846|gb|AED91229.1| uncharacterized protein [Arabidopsis thaliana]	sp|Q9SD88|U139_ARATH	UPF0139 membrane protein At5g07960 OS=Arabidopsis thaliana GN=At5g07960 PE=2 SV=1	--	--	--	--	-	-	-
Unigene100460_All	--	--	--	--	--	--	--	--	-	-	-
Unigene100461_All	--	--	--	--	--	--	--	--	-	-	-
Unigene100462_All	--	--	--	--	--	--	--	--	-	-	-
Unigene100463_All	--	--	--	--	--	--	--	--	-	-	-
Unigene100464_All	--	--	--	--	--	--	--	--	-	-	-
Unigene100465_All	--	--	--	--	--	--	--	--	-	-	-
Unigene100466_All	--	--	--	--	--	--	--	--	-	-	-
Unigene100467_All	--	--	--	--	--	--	--	--	-	-	-
Unigene100468_All	--	--	--	--	--	--	--	--	-	-	-
Unigene100469_All	--	--	--	--	--	--	--	--	-	-	-
Unigene10046_All	gi|115472187|ref|NP_001059692.1|	Os07g0495000 [Oryza sativa Japonica Group] >gi|113611228|dbj|BAF21606.1| Os07g0495000 [Oryza sativa Japonica Group]	--	--	--	--	--	--	-	-	-
Unigene100470_All	gi|224113419|ref|XP_002316491.1|	cationic amino acid transporter [Populus trichocarpa] >gi|222865531|gb|EEF02662.1| cationic amino acid transporter [Populus trichocarpa]	sp|Q9SN46|LRX5_ARATH	Leucine-rich repeat extensin-like protein 5 OS=Arabidopsis thaliana GN=LRX5 PE=2 SV=2	COG0086	DNA-directed RNA polymerase, beta' subunit/160 kD subunit	K03006	DNA-directed RNA polymerase II subunit A [EC:2.7.7.6]	GO:0015837//amine transport;GO:0051707//response to other organism	GO:0015171//amino acid transmembrane transporter activity	GO:0043231//intracellular membrane-bounded organelle;GO:0031224//intrinsic to membrane;GO:0031410//cytoplasmic vesicle
Unigene100471_All	gi|124359597|gb|ABD28747.2|	Putative non-LTR retroelement reverse transcriptase, related [Medicago truncatula]	sp|P0C2F6|RNHX1_ARATH	Putative ribonuclease H protein At1g65750 OS=Arabidopsis thaliana GN=At1g65750 PE=3 SV=1	--	--	--	--	-	GO:0003676//nucleic acid binding;GO:0003824//catalytic activity	-
Unigene100472_All	--	--	--	--	--	--	--	--	-	-	-
Unigene100473_All	--	--	--	--	--	--	--	--	-	-	-
Unigene100474_All	--	--	sp|Q5ZMC0|EDF1_CHICK	Endothelial differentiation-related factor 1 homolog OS=Gallus gallus GN=EDF1 PE=2 SV=1	--	--	--	--	-	-	-
Unigene100475_All	--	--	--	--	--	--	--	--	-	-	-
Unigene100476_All	gi|113205274|gb|ABI34321.1|	RNase H family protein [Solanum demissum]	--	--	--	--	--	--	-	-	-
Unigene100477_All	--	--	--	--	--	--	--	--	-	-	-
Unigene100478_All	--	--	--	--	--	--	--	--	-	-	-
Unigene100479_All	gi|300492226|gb|ADK23700.1|	NAC secondary wall thickening promoting factor 1 [Medicago truncatula]	sp|Q9LPI7|NAC12_ARATH	NAC domain-containing protein 12 OS=Arabidopsis thaliana GN=NAC012 PE=2 SV=1	--	--	--	--	GO:0010468//regulation of gene expression	GO:0003676//nucleic acid binding	-
Unigene10047_All	gi|195614386|gb|ACG29023.1|	beta-amylase [Zea mays]	sp|Q9FH80|BAM8_ARATH	Beta-amylase 8 OS=Arabidopsis thaliana GN=BAM8 PE=2 SV=1	--	--	K01177	beta-amylase [EC:3.2.1.2]	-	-	-
Unigene100480_All	--	--	--	--	--	--	--	--	-	-	-
Unigene100481_All	--	--	--	--	--	--	--	--	-	-	-
Unigene100482_All	gi|2462134|emb|CAA73798.1|	reverse transcriptase [Beta vulgaris subsp. vulgaris]	--	--	--	--	K13148	integrator complex subunit 11 [EC:3.1.27.-]	GO:0006412//translation;GO:0090304	GO:0005488//binding;GO:0003824//catalytic activity	-
Unigene100483_All	gi|9802583|gb|AAF99785.1|AC012463_2	T2E6.4 [Arabidopsis thaliana]	--	--	--	--	--	--	-	-	-
Unigene100484_All	--	--	--	--	--	--	--	--	-	-	-
Unigene100485_All	--	--	sp|Q9JKA5|GPA33_MOUSE	Cell surface A33 antigen OS=Mus musculus GN=Gpa33 PE=2 SV=2	--	--	--	--	-	-	-
Unigene100486_All	--	--	--	--	--	--	--	--	-	-	-
Unigene100487_All	--	--	--	--	--	--	--	--	-	-	-
Unigene100488_All	--	--	--	--	--	--	--	--	-	-	-
Unigene100489_All	--	--	--	--	--	--	--	--	-	-	-
Unigene10048_All	--	--	--	--	--	--	--	--	-	-	-
Unigene100490_All	--	--	sp|O93591|CRYAA_ASTFA	Alpha-crystallin A chain OS=Astyanax fasciatus GN=cryaa PE=3 SV=1	--	--	--	--	-	-	-
Unigene100491_All	--	--	--	--	--	--	--	--	-	-	-
Unigene100492_All	--	--	--	--	--	--	--	--	-	-	-
Unigene100493_All	--	--	--	--	--	--	--	--	-	-	-
Unigene100494_All	--	--	--	--	--	--	--	--	-	-	-
Unigene100495_All	--	--	--	--	--	--	--	--	-	-	-
Unigene100496_All	--	--	--	--	--	--	--	--	-	-	-
Unigene100497_All	--	--	--	--	--	--	--	--	-	-	-
Unigene100498_All	--	--	--	--	--	--	--	--	-	-	-
Unigene100499_All	--	--	--	--	--	--	--	--	-	-	-
Unigene10049_All	gi|15225417|ref|NP_182041.1|	scarecrow-like protein 27 [Arabidopsis thaliana] >gi|75276030|sp|Q7XJM8.1|SCL27_ARATH RecName: Full=Scarecrow-like protein 27; Short=AtSCL27; AltName: Full=GRAS family protein 14; Short=AtGRAS-14 >gi|58652078|gb|AAW80864.1| At2g45160 [Arabidopsis thaliana] >gi|219291105|gb|ACL13987.1| At2g45160 [Arabidopsis thaliana] >gi|330255424|gb|AEC10518.1| scarecrow-like protein 27 [Arabidopsis thaliana]	sp|Q7XJM8|SCL27_ARATH	Scarecrow-like protein 27 OS=Arabidopsis thaliana GN=SCL27 PE=2 SV=1	--	--	--	--	-	-	-
Unigene1004_All	gi|17064958|gb|AAL32633.1|	Unknown protein [Arabidopsis thaliana]	--	--	--	--	--	--	-	-	-
Unigene100500_All	--	--	--	--	--	--	--	--	-	-	-
Unigene100501_All	--	--	--	--	--	--	--	--	-	-	-
Unigene100502_All	--	--	--	--	--	--	--	--	-	-	-
Unigene100503_All	--	--	--	--	--	--	--	--	-	-	-
Unigene100504_All	--	--	--	--	--	--	--	--	-	-	-
Unigene100505_All	--	--	--	--	--	--	--	--	-	-	-
Unigene100506_All	--	--	--	--	--	--	--	--	-	-	-
Unigene100507_All	gi|47824985|gb|AAT38758.1|	Putative gag-pol polyprotein, identical [Solanum demissum]	sp|P92520|M820_ARATH	Uncharacterized mitochondrial protein AtMg00820 OS=Arabidopsis thaliana GN=AtMg00820 PE=4 SV=1	--	--	--	--	GO:0006259//DNA metabolic process	GO:0046914//transition metal ion binding;GO:0003676//nucleic acid binding;GO:0034061	GO:0044464//cell part
Unigene100508_All	--	--	--	--	--	--	--	--	-	-	-
Unigene100509_All	gi|225437164|ref|XP_002274787.1|	PREDICTED: similar to type IIB calcium ATPase [Vitis vinifera]	sp|Q9LY77|ACA12_ARATH	Calcium-transporting ATPase 12, plasma membrane-type OS=Arabidopsis thaliana GN=ACA12 PE=2 SV=1	COG0474	Cation transport ATPase	K01537	Ca2+-transporting ATPase [EC:3.6.3.8]	GO:0009206;GO:0070838//divalent metal ion transport	GO:0046873//metal ion transmembrane transporter activity;GO:0019829//cation-transporting ATPase activity;GO:0005515//protein binding;GO:0032559//adenyl ribonucleotide binding	GO:0031224//intrinsic to membrane
Unigene10050_All	gi|115444011|ref|NP_001045785.1|	Os02g0130600 [Oryza sativa Japonica Group] >gi|113535316|dbj|BAF07699.1| Os02g0130600 [Oryza sativa Japonica Group]	--	--	--	--	--	--	-	-	-
Unigene100510_All	--	--	--	--	--	--	--	--	-	-	-
Unigene100511_All	--	--	--	--	--	--	--	--	-	-	-
Unigene100512_All	--	--	--	--	--	--	--	--	-	-	-
Unigene100513_All	--	--	--	--	--	--	--	--	-	-	-
Unigene100514_All	--	--	--	--	--	--	--	--	-	-	-
Unigene100515_All	--	--	--	--	--	--	--	--	-	-	-
Unigene100516_All	--	--	--	--	--	--	--	--	-	-	-
Unigene100517_All	gi|38346419|emb|CAD40206.2|	OSJNBa0019J05.4 [Oryza sativa Japonica Group] >gi|38346611|emb|CAD39801.2| OSJNBa0071G03.15 [Oryza sativa Japonica Group]	--	--	--	--	--	--	-	-	-
Unigene100518_All	gi|238478936|ref|NP_176407.2|	serine protease inhibitor (SERPIN)-like protein [Arabidopsis thaliana] >gi|332195807|gb|AEE33928.1| serine protease inhibitor (SERPIN)-like protein [Arabidopsis thaliana]	sp|Q53KS9|SPZ2B_ORYSJ	Serpin-Z2B OS=Oryza sativa subsp. japonica GN=Os11g0239200 PE=2 SV=1	COG4826	Serine protease inhibitor	K13963	serpin B	-	GO:0004866//endopeptidase inhibitor activity	-
Unigene100519_All	gi|115488690|ref|NP_001066832.1|	Os12g0502800 [Oryza sativa Japonica Group] >gi|113649339|dbj|BAF29851.1| Os12g0502800 [Oryza sativa Japonica Group]	sp|Q9ZQ89|UPS2_ARATH	Ureide permease 2 OS=Arabidopsis thaliana GN=UPS2 PE=2 SV=2	--	--	--	--	-	-	GO:0016020//membrane;GO:0031410//cytoplasmic vesicle
Unigene10051_All	gi|334186808|ref|NP_001190798.1|	uncharacterized protein [Arabidopsis thaliana] >gi|332659193|gb|AEE84593.1| uncharacterized protein [Arabidopsis thaliana]	--	--	--	--	--	--	-	-	-
Unigene100520_All	--	--	--	--	--	--	--	--	-	-	-
Unigene100521_All	gi|224110010|ref|XP_002315385.1|	predicted protein [Populus trichocarpa] >gi|222864425|gb|EEF01556.1| predicted protein [Populus trichocarpa]	--	--	--	--	--	--	-	-	-
Unigene100522_All	--	--	--	--	--	--	--	--	-	-	-
Unigene100523_All	--	--	--	--	--	--	--	--	-	-	-
Unigene100524_All	--	--	--	--	--	--	--	--	-	-	-
Unigene100525_All	--	--	--	--	--	--	--	--	-	-	-
Unigene100526_All	--	--	--	--	--	--	--	--	-	-	-
Unigene100527_All	--	--	--	--	--	--	--	--	-	-	-
Unigene100528_All	--	--	sp|O08730|GLYG_RAT	Glycogenin-1 OS=Rattus norvegicus GN=Gyg1 PE=2 SV=4	--	--	--	--	-	-	-
Unigene100529_All	--	--	--	--	--	--	--	--	-	-	-
Unigene10052_All	gi|115442003|ref|NP_001045281.1|	Os01g0929100 [Oryza sativa Japonica Group] >gi|113534812|dbj|BAF07195.1| Os01g0929100 [Oryza sativa Japonica Group]	--	--	--	--	--	--	-	-	-
Unigene100530_All	--	--	--	--	--	--	--	--	-	-	-
Unigene100531_All	--	--	--	--	--	--	--	--	-	-	-
Unigene100532_All	gi|302836357|ref|XP_002949739.1|	extracellular matrix glycoprotein pherophorin-V32 [Volvox carteri f. nagariensis] >gi|300265098|gb|EFJ49291.1| extracellular matrix glycoprotein pherophorin-V32 [Volvox carteri f. nagariensis]	sp|Q7G6K7|FH3_ORYSJ	Formin-like protein 3 OS=Oryza sativa subsp. japonica GN=FH3 PE=2 SV=2	--	--	--	--	-	-	-
Unigene100533_All	--	--	--	--	--	--	--	--	-	-	-
Unigene100534_All	--	--	--	--	--	--	--	--	-	-	-
Unigene100535_All	gi|15238868|ref|NP_200198.1|	early nodulin-like protein 1 [Arabidopsis thaliana] >gi|109946411|gb|ABG48384.1| At5g53870 [Arabidopsis thaliana] >gi|332009038|gb|AED96421.1| early nodulin-like protein 1 [Arabidopsis thaliana]	sp|P08640|MUC1_YEAST	Flocculation protein FLO11 OS=Saccharomyces cerevisiae (strain ATCC 204508 / S288c) GN=MUC1 PE=1 SV=2	--	--	K03006	DNA-directed RNA polymerase II subunit A [EC:2.7.7.6]	-	-	-
Unigene100536_All	--	--	--	--	--	--	--	--	-	-	-
Unigene100537_All	--	--	--	--	--	--	--	--	-	-	-
Unigene100538_All	--	--	--	--	--	--	--	--	-	-	-
Unigene100539_All	gi|297795827|ref|XP_002865798.1|	pentatricopeptide repeat-containing protein [Arabidopsis lyrata subsp. lyrata] >gi|297311633|gb|EFH42057.1| pentatricopeptide repeat-containing protein [Arabidopsis lyrata subsp. lyrata]	sp|Q9FK33|PP427_ARATH	Pentatricopeptide repeat-containing protein At5g50390, chloroplastic OS=Arabidopsis thaliana GN=PCMP-H58 PE=2 SV=1	--	--	K03798	cell division protease FtsH [EC:3.4.24.-]	-	-	GO:0043231//intracellular membrane-bounded organelle
Unigene10053_All	--	--	--	--	--	--	--	--	-	-	-
Unigene100540_All	--	--	--	--	--	--	--	--	-	-	-
Unigene100541_All	--	--	--	--	--	--	--	--	-	-	-
Unigene100542_All	--	--	--	--	--	--	--	--	-	-	-
Unigene100543_All	--	--	--	--	--	--	--	--	-	-	-
Unigene100544_All	--	--	--	--	--	--	--	--	-	-	-
Unigene100545_All	gi|115479877|ref|NP_001063532.1|	Os09g0488800 [Oryza sativa Japonica Group] >gi|113631765|dbj|BAF25446.1| Os09g0488800 [Oryza sativa Japonica Group]	--	--	--	--	--	--	GO:0044267//cellular protein metabolic process	GO:0005488//binding	GO:0009536//plastid
Unigene100546_All	--	--	--	--	--	--	--	--	-	-	-
Unigene100547_All	--	--	--	--	--	--	--	--	-	-	-
Unigene100548_All	--	--	--	--	--	--	--	--	-	-	-
Unigene100549_All	--	--	--	--	--	--	--	--	-	-	-
Unigene10054_All	gi|115452671|ref|NP_001049936.1|	Os03g0314800 [Oryza sativa Japonica Group] >gi|113548407|dbj|BAF11850.1| Os03g0314800 [Oryza sativa Japonica Group]	--	--	--	--	--	--	-	-	-
Unigene100550_All	--	--	--	--	--	--	--	--	-	-	-
Unigene100551_All	--	--	--	--	--	--	--	--	-	-	-
Unigene100552_All	gi|170660047|gb|ACB28472.1|	polyprotein [Ananas comosus]	sp|Q7LHG5|YI31B_YEAST	Transposon Ty3-I Gag-Pol polyprotein OS=Saccharomyces cerevisiae (strain ATCC 204508 / S288c) GN=TY3B-I PE=3 SV=2	COG2801	Transposase and inactivated derivatives	--	--	GO:0006260//DNA replication;GO:0019538//protein metabolic process;GO:0006325//chromatin organization	GO:0004175//endopeptidase activity;GO:0003676//nucleic acid binding;GO:0034061	GO:0044427//chromosomal part;GO:0043231//intracellular membrane-bounded organelle
Unigene100553_All	--	--	--	--	--	--	--	--	-	-	-
Unigene100554_All	gi|38346464|emb|CAD39568.2|	OSJNBa0019G23.12 [Oryza sativa Japonica Group]	--	--	--	--	K13148	integrator complex subunit 11 [EC:3.1.27.-]	GO:0044260;GO:0044238//primary metabolic process	GO:0004672//protein kinase activity;GO:0000166//nucleotide binding	-
Unigene100555_All	gi|40644190|emb|CAC95126.1|	gag-pol polyprotein [Populus deltoides]	--	--	--	--	--	--	GO:0009987//cellular process;GO:0044238//primary metabolic process	GO:0005488//binding	-
Unigene100556_All	gi|68685649|gb|AAY99339.1|	pol-polyprotein [Silene latifolia]	--	--	--	--	--	--	-	GO:0003676//nucleic acid binding	-
Unigene100557_All	--	--	--	--	--	--	--	--	-	-	-
Unigene100558_All	--	--	sp|Q05623|MYBPH_CHICK	Myosin-binding protein H OS=Gallus gallus GN=MYBPH PE=1 SV=1	--	--	--	--	-	-	-
Unigene100559_All	--	--	--	--	--	--	--	--	-	-	-
Unigene10055_All	gi|115470299|ref|NP_001058748.1|	Os07g0113500 [Oryza sativa Japonica Group] >gi|22831309|dbj|BAC16163.1| pentatricopeptide (PPR) repeat-containing protein-like [Oryza sativa Japonica Group] >gi|24414055|dbj|BAC22304.1| pentatricopeptide (PPR) repeat-containing protein-like [Oryza sativa Japonica Group] >gi|113610284|dbj|BAF20662.1| Os07g0113500 [Oryza sativa Japonica Group]	sp|Q9LS72|PP261_ARATH	Pentatricopeptide repeat-containing protein At3g29230 OS=Arabidopsis thaliana GN=PCMP-E27 PE=2 SV=1	--	--	K03798	cell division protease FtsH [EC:3.4.24.-]	-	-	-
Unigene100560_All	--	--	--	--	--	--	--	--	-	-	-
Unigene100561_All	--	--	--	--	--	--	--	--	-	-	-
Unigene100562_All	--	--	--	--	--	--	--	--	-	-	-
Unigene100563_All	--	--	--	--	--	--	--	--	-	-	-
Unigene100564_All	gi|195613926|gb|ACG28793.1|	receptor protein kinase PERK1 [Zea mays]	sp|Q62635|MUC2_RAT	Mucin-2 (Fragment) OS=Rattus norvegicus GN=Muc2 PE=1 SV=1	COG0443	Molecular chaperone	--	--	-	-	-
Unigene100565_All	--	--	--	--	--	--	--	--	-	-	-
Unigene100566_All	--	--	--	--	--	--	--	--	-	-	-
Unigene100567_All	--	--	--	--	--	--	--	--	-	-	-
Unigene100568_All	--	--	--	--	--	--	--	--	-	-	-
Unigene100569_All	gi|187372960|gb|ACD03214.1|	xyloglucan endotransglucosylase/hydrolase 4 [Actinidia deliciosa]	sp|Q8LDW9|XTH9_ARATH	Xyloglucan endotransglucosylase/hydrolase protein 9 OS=Arabidopsis thaliana GN=XTH9 PE=2 SV=2	--	--	K08235	xyloglucan:xyloglucosyl transferase [EC:2.4.1.207]	-	GO:0016787//hydrolase activity;GO:0016758//transferase activity, transferring hexosyl groups	GO:0031410//cytoplasmic vesicle
Unigene10056_All	gi|58198153|gb|AAW65807.1|	stress regulated protein isoform 3 [Solanum virginianum] >gi|58198161|gb|AAW65812.1| stress regulated protein isoform 3 [Solanum virginianum]	--	--	--	--	--	--	-	-	-
Unigene100570_All	--	--	--	--	--	--	--	--	-	-	-
Unigene100571_All	--	--	--	--	--	--	--	--	-	-	-
Unigene100572_All	--	--	--	--	--	--	--	--	-	-	-
Unigene100573_All	--	--	--	--	--	--	--	--	-	-	-
Unigene100574_All	--	--	--	--	--	--	--	--	-	-	-
Unigene100575_All	--	--	--	--	--	--	--	--	-	-	-
Unigene100576_All	--	--	--	--	--	--	--	--	-	-	-
Unigene100577_All	--	--	--	--	--	--	--	--	-	-	-
Unigene100578_All	--	--	--	--	--	--	--	--	-	-	-
Unigene100579_All	--	--	--	--	--	--	--	--	-	-	-
Unigene10057_All	gi|296081474|emb|CBI19997.3|	unnamed protein product [Vitis vinifera]	--	--	--	--	--	--	-	-	-
Unigene100580_All	--	--	--	--	--	--	--	--	-	-	-
Unigene100581_All	--	--	--	--	--	--	--	--	-	-	-
Unigene100582_All	--	--	--	--	--	--	--	--	-	-	-
Unigene100583_All	--	--	--	--	--	--	--	--	-	-	-
Unigene100584_All	--	--	--	--	--	--	--	--	-	-	-
Unigene100585_All	--	--	--	--	--	--	--	--	-	-	-
Unigene100586_All	--	--	--	--	--	--	--	--	-	-	-
Unigene100587_All	--	--	--	--	--	--	--	--	-	-	-
Unigene100588_All	--	--	--	--	--	--	--	--	-	-	-
Unigene100589_All	gi|115451243|ref|NP_001049222.1|	Os03g0189400 [Oryza sativa Japonica Group] >gi|108706592|gb|ABF94387.1| oxidoreductase, zinc-binding dehydrogenase family protein, expressed [Oryza sativa Japonica Group] >gi|113547693|dbj|BAF11136.1| Os03g0189400 [Oryza sativa Japonica Group]	sp|Q9FH04|ADHL7_ARATH	Alcohol dehydrogenase-like 7 OS=Arabidopsis thaliana GN=At5g42250 PE=2 SV=1	COG1062	Zn-dependent alcohol dehydrogenases, class III	K00121	S-(hydroxymethyl)glutathione dehydrogenase / alcohol dehydrogenase [EC:1.1.1.284 1.1.1.1]	GO:0008152//metabolic process	GO:0046872//metal ion binding;GO:0016491//oxidoreductase activity	-
Unigene10058_All	gi|290790849|gb|ADD63105.1|	photosystem I P700 apoprotein A1 [Microlaena stipoides]	sp|Q3BAP0|PSAA_PHAAO	Photosystem I P700 chlorophyll a apoprotein A1 OS=Phalaenopsis aphrodite subsp. formosana GN=psaA PE=3 SV=1	--	--	K02689	photosystem I core protein Ia	-	-	-
Unigene100590_All	--	--	--	--	--	--	--	--	-	-	-
Unigene100591_All	gi|310753563|gb|ADP20178.1|	gag-pol polyprotein [Silene latifolia]	--	--	--	--	--	--	GO:0009987//cellular process	GO:0003676//nucleic acid binding	-
Unigene100592_All	gi|115452643|ref|NP_001049922.1|	Os03g0311600 [Oryza sativa Japonica Group] >gi|108707789|gb|ABF95584.1| expressed protein [Oryza sativa Japonica Group] >gi|113548393|dbj|BAF11836.1| Os03g0311600 [Oryza sativa Japonica Group]	--	--	--	--	--	--	GO:0010468//regulation of gene expression	-	GO:0043231//intracellular membrane-bounded organelle
Unigene100593_All	--	--	--	--	--	--	--	--	-	-	-
Unigene100594_All	gi|290886207|gb|ADD69817.1|	transverse filament [Oryza sativa Japonica Group]	sp|Q9LME2|SYCP1_ARATH	Synaptonemal complex protein 1 OS=Arabidopsis thaliana GN=ZYP1A PE=2 SV=1	--	--	--	--	GO:0006412//translation;GO:0006310//DNA recombination;GO:0051704//multi-organism process;GO:0007127//meiosis I;GO:0006950//response to stress	GO:0005488//binding;GO:0030597	GO:0043231//intracellular membrane-bounded organelle
Unigene100595_All	--	--	--	--	--	--	--	--	-	-	-
Unigene100596_All	--	--	--	--	--	--	--	--	-	-	-
Unigene100597_All	--	--	--	--	--	--	--	--	-	-	-
Unigene100598_All	--	--	--	--	--	--	--	--	-	-	-
Unigene100599_All	gi|222143560|dbj|BAH19309.1|	urease [Morus alba]	sp|P07374|UREA_CANEN	Urease OS=Canavalia ensiformis PE=1 SV=3	COG0831	Urea amidohydrolase (urease) gamma subunit	K01427	urease [EC:3.5.1.5]	GO:0043603//cellular amide metabolic process	GO:0046914//transition metal ion binding;GO:0016811//hydrolase activity, acting on carbon-nitrogen (but not peptide) bonds, in linear amides	GO:0044424//intracellular part
Unigene10059_All	gi|115473743|ref|NP_001060470.1|	Os07g0647500 [Oryza sativa Japonica Group] >gi|113612006|dbj|BAF22384.1| Os07g0647500 [Oryza sativa Japonica Group]	--	--	--	--	--	--	-	-	-
Unigene1005_All	gi|115487968|ref|NP_001066471.1|	Os12g0239000 [Oryza sativa Japonica Group] >gi|77554064|gb|ABA96860.1| expressed protein [Oryza sativa Japonica Group] >gi|113648978|dbj|BAF29490.1| Os12g0239000 [Oryza sativa Japonica Group]	sp|O94317|YH5D_SCHPO	Uncharacterized serine-rich protein C215.13 OS=Schizosaccharomyces pombe (strain ATCC 38366 / 972) GN=SPBC215.13 PE=1 SV=1	--	--	--	--	-	-	GO:0016020//membrane
Unigene100600_All	--	--	--	--	--	--	--	--	-	-	-
Unigene100601_All	gi|124359209|gb|ABN05720.1|	RNA-directed DNA polymerase (Reverse transcriptase) [Medicago truncatula]	--	--	--	--	--	--	GO:0009987//cellular process	GO:0005488//binding	-
Unigene100602_All	--	--	--	--	--	--	--	--	-	-	-
Unigene100603_All	--	--	--	--	--	--	--	--	-	-	-
Unigene100604_All	--	--	--	--	--	--	--	--	-	-	-
Unigene100605_All	--	--	--	--	--	--	--	--	-	-	-
Unigene100606_All	--	--	--	--	--	--	--	--	-	-	-
Unigene100607_All	--	--	--	--	--	--	--	--	-	-	-
Unigene100608_All	--	--	--	--	--	--	--	--	-	-	-
Unigene100609_All	--	--	--	--	--	--	--	--	-	-	-
Unigene10060_All	--	--	--	--	--	--	--	--	-	-	-
Unigene100610_All	--	--	--	--	--	--	--	--	-	-	-
Unigene100611_All	gi|18398199|ref|NP_565391.1|	ubiquitin-conjugating enzyme E2 29 [Arabidopsis thaliana] >gi|75337377|sp|Q9SLE4.1|UBC29_ARATH RecName: Full=Ubiquitin-conjugating enzyme E2 29; AltName: Full=Ubiquitin carrier protein 29 >gi|66354466|gb|AAY44868.1| ubiquitinating enzyme [Arabidopsis thaliana] >gi|330251439|gb|AEC06533.1| ubiquitin-conjugating enzyme E2 29 [Arabidopsis thaliana]	sp|P62840|UB2D2_XENLA	Ubiquitin-conjugating enzyme E2 D2 OS=Xenopus laevis GN=ube2d2 PE=1 SV=1	COG5078	Ubiquitin-protein ligase	K06689	ubiquitin-conjugating enzyme E2 D/E [EC:6.3.2.19]	-	-	-
Unigene100612_All	gi|145324176|ref|NP_001077677.1|	ECA1 gametogenesis related family protein [Arabidopsis thaliana] >gi|332193908|gb|AEE32029.1| ECA1 gametogenesis related family protein [Arabidopsis thaliana]	sp|Q6ZQP7|YV021_HUMAN	Uncharacterized protein LOC284861 OS=Homo sapiens PE=2 SV=1	COG0455	ATPases involved in chromosome partitioning	--	--	-	-	-
Unigene100613_All	--	--	--	--	--	--	--	--	-	-	-
Unigene100614_All	--	--	--	--	--	--	--	--	-	-	-
Unigene100615_All	--	--	--	--	--	--	--	--	-	-	-
Unigene100616_All	--	--	--	--	--	--	--	--	-	-	-
Unigene100617_All	--	--	--	--	--	--	--	--	-	-	-
Unigene100618_All	gi|115448977|ref|NP_001048268.1|	Os02g0773400 [Oryza sativa Japonica Group] >gi|113537799|dbj|BAF10182.1| Os02g0773400 [Oryza sativa Japonica Group]	sp|Q9LD37|CNG20_ARATH	Probable cyclic nucleotide-gated ion channel 20, chloroplastic OS=Arabidopsis thaliana GN=CNGC20 PE=2 SV=1	--	--	K05391	cyclic nucleotide gated channel, other eukaryote	GO:0051707//response to other organism	GO:0005488//binding	GO:0044464//cell part
Unigene100619_All	--	--	--	--	--	--	--	--	-	-	-
Unigene10061_All	gi|334186979|ref|NP_001190854.1|	GPCR-type G protein 2 [Arabidopsis thaliana] >gi|332659972|gb|AEE85372.1| GPCR-type G protein 2 [Arabidopsis thaliana]	sp|Q0WQG8|GTG2_ARATH	GPCR-type G protein 2 OS=Arabidopsis thaliana GN=GTG2 PE=1 SV=2	--	--	--	--	-	-	-
Unigene100620_All	gi|30693092|ref|NP_850918.1|	Translation initiation factor eIF3 subunit [Arabidopsis thaliana] >gi|332006809|gb|AED94192.1| Translation initiation factor eIF3 subunit [Arabidopsis thaliana]	--	--	--	--	K03245	translation initiation factor eIF-3 subunit 1	-	GO:0008135//translation factor activity, nucleic acid binding	GO:0044464//cell part
Unigene100621_All	gi|147836479|emb|CAN66359.1|	hypothetical protein VITISV_018312 [Vitis vinifera]	--	--	--	--	--	--	-	-	-
Unigene100622_All	--	--	--	--	--	--	--	--	-	-	-
Unigene100623_All	--	--	--	--	--	--	--	--	-	-	-
Unigene100624_All	--	--	--	--	--	--	--	--	-	-	-
Unigene100625_All	--	--	--	--	--	--	--	--	-	-	-
Unigene100626_All	--	--	--	--	--	--	--	--	-	-	-
Unigene100627_All	gi|20804724|dbj|BAB92410.1|	blight resistance protein RGA3-like [Oryza sativa Japonica Group]	--	--	--	--	--	--	-	-	-
Unigene100628_All	--	--	--	--	--	--	--	--	-	-	-
Unigene100629_All	--	--	--	--	--	--	--	--	-	-	-
Unigene10062_All	gi|115483638|ref|NP_001065489.1|	Os10g0577200 [Oryza sativa Japonica Group] >gi|113640021|dbj|BAF27326.1| Os10g0577200 [Oryza sativa Japonica Group]	--	--	--	--	--	--	-	-	-
Unigene100630_All	--	--	--	--	--	--	--	--	-	-	-
Unigene100631_All	--	--	--	--	--	--	--	--	-	-	-
Unigene100632_All	--	--	--	--	--	--	--	--	-	-	-
Unigene100633_All	--	--	--	--	--	--	--	--	-	-	-
Unigene100634_All	--	--	--	--	--	--	--	--	-	-	-
Unigene100635_All	gi|164604828|dbj|BAF98466.1|	cytochrome P450 [Coptis japonica var. dissecta]	sp|Q05047|C72A1_CATRO	Secologanin synthase OS=Catharanthus roseus GN=CYP72A1 PE=2 SV=1	--	--	K00232	acyl-CoA oxidase [EC:1.3.3.6]	-	GO:0016491//oxidoreductase activity;GO:0005506//iron ion binding	-
Unigene100636_All	--	--	--	--	--	--	--	--	-	-	-
Unigene100637_All	--	--	--	--	--	--	--	--	-	-	-
Unigene100638_All	--	--	--	--	--	--	--	--	-	-	-
Unigene100639_All	--	--	--	--	--	--	--	--	-	-	-
Unigene10063_All	gi|115446717|ref|NP_001047138.1|	Os02g0557300 [Oryza sativa Japonica Group] >gi|113536669|dbj|BAF09052.1| Os02g0557300 [Oryza sativa Japonica Group]	sp|Q570X5|ATL58_ARATH	RING-H2 finger protein ATL58 OS=Arabidopsis thaliana GN=ATL58 PE=2 SV=1	COG5540	RING-finger-containing ubiquitin ligase	K11982	E3 ubiquitin-protein ligase RNF115/126 [EC:6.3.2.19]	-	-	-
Unigene100640_All	--	--	--	--	--	--	--	--	-	-	-
Unigene100641_All	--	--	--	--	--	--	--	--	-	-	-
Unigene100642_All	--	--	--	--	--	--	--	--	-	-	-
Unigene100643_All	--	--	--	--	--	--	--	--	-	-	-
Unigene100644_All	--	--	--	--	--	--	--	--	-	-	-
Unigene100645_All	--	--	--	--	--	--	--	--	-	-	-
Unigene100646_All	gi|313184298|emb|CBL94163.1|	putative RNA-directed DNA polymerase (Reverse transcriptase) [Malus x domestica]	--	--	--	--	--	--	-	-	-
Unigene100647_All	--	--	--	--	--	--	--	--	-	-	-
Unigene100648_All	--	--	--	--	--	--	--	--	-	-	-
Unigene100649_All	--	--	--	--	--	--	--	--	-	-	-
Unigene10064_All	gi|34421680|gb|AAD47828.2|	RAC-like G-protein Rac1 [Gossypium hirsutum]	sp|Q38912|RAC3_ARATH	Rac-like GTP-binding protein ARAC3 OS=Arabidopsis thaliana GN=ARAC3 PE=1 SV=1	--	--	K04392	Ras-related C3 botulinum toxin substrate 1	-	-	-
Unigene100650_All	--	--	--	--	--	--	--	--	-	-	-
Unigene100651_All	gi|124359209|gb|ABN05720.1|	RNA-directed DNA polymerase (Reverse transcriptase) [Medicago truncatula]	sp|P93295|M310_ARATH	Uncharacterized mitochondrial protein AtMg00310 OS=Arabidopsis thaliana GN=AtMg00310 PE=4 SV=1	--	--	--	--	GO:0044238//primary metabolic process;GO:0044260	GO:0005488//binding;GO:0003824//catalytic activity	-
Unigene100652_All	--	--	--	--	--	--	--	--	-	-	-
Unigene100653_All	--	--	--	--	--	--	--	--	-	-	-
Unigene100654_All	--	--	--	--	--	--	--	--	-	-	-
Unigene100655_All	gi|41223413|gb|AAR99708.1|	NBS-LRR-like protein B [Oryza sativa Indica Group]	--	--	--	--	--	--	-	-	-
Unigene100656_All	--	--	--	--	--	--	--	--	-	-	-
Unigene100657_All	--	--	--	--	--	--	--	--	-	-	-
Unigene100658_All	gi|115478100|ref|NP_001062645.1|	Os09g0241100 [Oryza sativa Japonica Group] >gi|113630878|dbj|BAF24559.1| Os09g0241100 [Oryza sativa Japonica Group]	--	--	--	--	K11274	chromosome transmission fidelity protein 4	-	GO:0046914//transition metal ion binding	GO:0031410//cytoplasmic vesicle
Unigene100659_All	--	--	--	--	--	--	--	--	-	-	-
Unigene10065_All	gi|14423560|gb|AAK62462.1|AF387017_1	Unknown protein [Arabidopsis thaliana]	--	--	--	--	--	--	-	-	-
Unigene100660_All	--	--	--	--	--	--	--	--	-	-	-
Unigene100661_All	--	--	--	--	--	--	--	--	-	-	-
Unigene100662_All	--	--	--	--	--	--	--	--	-	-	-
Unigene100663_All	--	--	--	--	--	--	--	--	-	-	-
Unigene100664_All	--	--	--	--	--	--	--	--	-	-	-
Unigene100665_All	gi|225449300|ref|XP_002276920.1|	PREDICTED: similar to Gag-protease-integrase-RT-RNaseH polyprotein [Vitis vinifera]	--	--	--	--	--	--	GO:0008152//metabolic process	GO:0005488//binding;GO:0016787//hydrolase activity	-
Unigene100666_All	gi|226497880|ref|NP_001147465.1|	glycerol 3-phosphate permease [Zea mays] >gi|195611594|gb|ACG27627.1| glycerol 3-phosphate permease [Zea mays]	sp|Q58CV5|SPX2_BOVIN	Sugar phosphate exchanger 2 OS=Bos taurus GN=SLC37A2 PE=2 SV=1	--	--	K13783	MFS transporter, OPA family, solute carrier family 37 (glycerol-3-phosphate transporter), member 1/2	-	-	GO:0043231//intracellular membrane-bounded organelle
Unigene100667_All	--	--	--	--	--	--	--	--	-	-	-
Unigene100668_All	gi|32489925|emb|CAE05517.1|	OSJNBa0038P21.10 [Oryza sativa Japonica Group]	sp|P04146|COPIA_DROME	Copia protein OS=Drosophila melanogaster GN=GIP PE=1 SV=3	--	--	--	--	-	GO:0005488//binding	-
Unigene100669_All	--	--	--	--	--	--	--	--	-	-	-
Unigene10066_All	gi|115474007|ref|NP_001060602.1|	Os07g0672500 [Oryza sativa Japonica Group] >gi|113612138|dbj|BAF22516.1| Os07g0672500 [Oryza sativa Japonica Group]	--	--	--	--	--	--	-	-	-
Unigene100670_All	--	--	--	--	--	--	--	--	-	-	-
Unigene100671_All	gi|124361129|gb|ABN09101.1|	Ribonuclease H [Medicago truncatula]	--	--	--	--	--	--	-	-	-
Unigene100672_All	--	--	--	--	--	--	--	--	-	-	-
Unigene100673_All	gi|225451804|ref|XP_002281338.1|	PREDICTED: brassinosteroid-6-oxidase [Vitis vinifera]	sp|Q69F95|C85A_PHAVU	Cytochrome P450 85A OS=Phaseolus vulgaris GN=BA13 PE=3 SV=2	--	--	K12640	cytochrome P450, family 85, subfamily A, polypeptide 2 (brassinosteroid-6-oxidase 2) [EC:1.14.-.-]	GO:0048878//chemical homeostasis;GO:0016129	GO:0016491//oxidoreductase activity;GO:0005506//iron ion binding	GO:0031224//intrinsic to membrane
Unigene100674_All	--	--	--	--	--	--	--	--	-	-	-
Unigene100675_All	--	--	--	--	--	--	--	--	-	-	-
Unigene100676_All	--	--	--	--	--	--	--	--	-	-	-
Unigene100677_All	--	--	--	--	--	--	--	--	-	-	-
Unigene100678_All	--	--	--	--	--	--	--	--	-	-	-
Unigene100679_All	--	--	--	--	--	--	--	--	-	-	-
Unigene10067_All	gi|195614128|gb|ACG28894.1|	phosphatidylserine synthase 2 [Zea mays]	sp|Q9Z1X2|PTSS2_MOUSE	Phosphatidylserine synthase 2 OS=Mus musculus GN=Ptdss2 PE=2 SV=2	--	--	K08730	phosphatidylserine synthase 2 [EC:2.7.8.-]	-	-	-
Unigene100680_All	--	--	--	--	--	--	--	--	-	-	-
Unigene100681_All	--	--	--	--	--	--	--	--	-	-	-
Unigene100682_All	--	--	--	--	--	--	--	--	-	-	-
Unigene100683_All	--	--	--	--	--	--	--	--	-	-	-
Unigene100684_All	--	--	--	--	--	--	--	--	-	-	-
Unigene100685_All	gi|47825035|gb|AAT38805.1|	hypothetical protein SDM1_47t00008 [Solanum demissum]	--	--	--	--	--	--	-	-	-
Unigene100686_All	--	--	--	--	--	--	--	--	-	-	-
Unigene100687_All	--	--	--	--	--	--	--	--	-	-	-
Unigene100688_All	--	--	--	--	--	--	--	--	-	-	-
Unigene100689_All	--	--	--	--	--	--	--	--	-	-	-
Unigene10068_All	gi|78059502|gb|ABB18115.1|	RPN9 [Nicotiana benthamiana]	sp|Q54NQ0|PSD13_DICDI	26S proteasome non-ATPase regulatory subunit 13 OS=Dictyostelium discoideum GN=psmD13 PE=2 SV=1	--	--	K03039	26S proteasome regulatory subunit N9	-	-	-
Unigene100690_All	gi|71482944|gb|AAZ32411.1|	cysteine proteinase glycinain type [Nicotiana benthamiana]	sp|Q9R013|CATF_MOUSE	Cathepsin F OS=Mus musculus GN=Ctsf PE=2 SV=1	--	--	K01373	cathepsin F [EC:3.4.22.41]	-	GO:0008233//peptidase activity	-
Unigene100691_All	--	--	--	--	--	--	--	--	-	-	-
Unigene100692_All	--	--	--	--	--	--	--	--	-	-	-
Unigene100693_All	--	--	--	--	--	--	--	--	-	-	-
Unigene100694_All	--	--	--	--	--	--	--	--	-	-	-
Unigene100695_All	--	--	--	--	--	--	--	--	-	-	-
Unigene100696_All	--	--	sp|P13184|CX7A2_BOVIN	Cytochrome c oxidase subunit 7A2, mitochondrial OS=Bos taurus GN=COX7A2 PE=1 SV=3	--	--	--	--	-	-	-
Unigene100697_All	gi|124361182|gb|ABN09154.1|	RNA-directed DNA polymerase (Reverse transcriptase) [Medicago truncatula]	sp|P92555|M1250_ARATH	Uncharacterized mitochondrial protein AtMg01250 OS=Arabidopsis thaliana GN=AtMg01250 PE=4 SV=1	--	--	K13148	integrator complex subunit 11 [EC:3.1.27.-]	-	GO:0005488//binding;GO:0016773//phosphotransferase activity, alcohol group as acceptor	-
Unigene100698_All	--	--	--	--	--	--	--	--	-	-	-
Unigene100699_All	--	--	--	--	--	--	--	--	-	-	-
Unigene10069_All	gi|297821204|ref|XP_002878485.1|	zinc ion binding protein [Arabidopsis lyrata subsp. lyrata] >gi|297324323|gb|EFH54744.1| zinc ion binding protein [Arabidopsis lyrata subsp. lyrata]	--	--	--	--	--	--	-	-	-
Unigene1006_All	gi|115441357|ref|NP_001044958.1|	Os01g0874700 [Oryza sativa Japonica Group] >gi|19386842|dbj|BAB86220.1| P0648C09.9 [Oryza sativa Japonica Group] >gi|20804751|dbj|BAB92436.1| cytosolic factor-like protein [Oryza sativa Japonica Group] >gi|113534489|dbj|BAF06872.1| Os01g0874700 [Oryza sativa Japonica Group]	sp|Q9M0R2|PATL5_ARATH	Patellin-5 OS=Arabidopsis thaliana GN=PATL5 PE=1 SV=2	--	--	--	--	GO:0051234//establishment of localization	-	GO:0044464//cell part
Unigene100700_All	--	--	--	--	--	--	--	--	-	-	-
Unigene100701_All	--	--	--	--	--	--	--	--	-	-	-
Unigene100702_All	--	--	--	--	--	--	--	--	-	-	-
Unigene100703_All	--	--	--	--	--	--	--	--	-	-	-
Unigene100704_All	--	--	--	--	--	--	--	--	-	-	-
Unigene100705_All	gi|225432842|ref|XP_002279912.1|	PREDICTED: similar to polyprotein [Vitis vinifera]	--	--	--	--	--	--	GO:0006260//DNA replication;GO:0019538//protein metabolic process;GO:0006325//chromatin organization	GO:0004175//endopeptidase activity;GO:0003676//nucleic acid binding;GO:0034061	-
Unigene100706_All	gi|15217508|ref|NP_172412.1|	pentatricopeptide repeat-containing protein [Arabidopsis thaliana] >gi|193806401|sp|Q56XI1.2|PPR25_ARATH RecName: Full=Pentatricopeptide repeat-containing protein At1g09410 >gi|91805759|gb|ABE65608.1| pentatricopeptide repeat-containing protein [Arabidopsis thaliana] >gi|332190317|gb|AEE28438.1| pentatricopeptide repeat-containing protein [Arabidopsis thaliana]	sp|Q56XI1|PPR25_ARATH	Pentatricopeptide repeat-containing protein At1g09410 OS=Arabidopsis thaliana GN=PCMP-H18 PE=2 SV=2	--	--	K03798	cell division protease FtsH [EC:3.4.24.-]	GO:0007017//microtubule-based process	GO:0003774//motor activity;GO:0032559//adenyl ribonucleotide binding	GO:0015630//microtubule cytoskeleton
Unigene100707_All	--	--	--	--	--	--	--	--	-	-	-
Unigene100708_All	gi|168013327|gb|ACA14353.1|	TCER1 [Triticum aestivum]	--	--	--	--	--	--	GO:0008152//metabolic process	-	GO:0016020//membrane
Unigene100709_All	--	--	--	--	--	--	--	--	-	-	-
Unigene10070_All	gi|190356067|sp|A2XQX0.2|ARP9_ORYSI	RecName: Full=Actin-related protein 9	sp|A2XQX0|ARP9_ORYSI	Actin-related protein 9 OS=Oryza sativa subsp. indica GN=ARP9 PE=2 SV=2	COG5277	Actin and related proteins	K11673	actin-related protein 8	-	-	-
Unigene100710_All	--	--	--	--	--	--	--	--	-	-	-
Unigene100711_All	gi|12322008|gb|AAG51046.1|AC069473_8	gypsy/Ty-3 retroelement polyprotein; 69905-74404 [Arabidopsis thaliana] >gi|10998138|dbj|BAB03109.1| retroelement pol polyprotein [Arabidopsis thaliana]	sp|P04323|POL3_DROME	Retrovirus-related Pol polyprotein from transposon 17.6 OS=Drosophila melanogaster GN=pol PE=4 SV=1	--	--	--	--	GO:0006259//DNA metabolic process	GO:0003676//nucleic acid binding;GO:0003824//catalytic activity	GO:0044464//cell part
Unigene100712_All	--	--	--	--	--	--	--	--	-	-	-
Unigene100713_All	gi|115464355|ref|NP_001055777.1|	Os05g0464100 [Oryza sativa Japonica Group] >gi|113579328|dbj|BAF17691.1| Os05g0464100 [Oryza sativa Japonica Group]	sp|Q9UJA3|MCM8_HUMAN	DNA replication licensing factor MCM8 OS=Homo sapiens GN=MCM8 PE=1 SV=2	COG1241	Predicted ATPase involved in replication control, Cdc46/Mcm family	K10737	minichromosome maintenance protein 8	GO:0006259//DNA metabolic process;GO:0044249//cellular biosynthetic process	GO:0003676//nucleic acid binding;GO:0042623//ATPase activity, coupled;GO:0032559//adenyl ribonucleotide binding	-
Unigene100714_All	--	--	--	--	--	--	--	--	-	-	-
Unigene100715_All	--	--	--	--	--	--	--	--	-	-	-
Unigene100716_All	--	--	--	--	--	--	--	--	-	-	-
Unigene100717_All	--	--	--	--	--	--	--	--	-	-	-
Unigene100718_All	--	--	--	--	--	--	--	--	-	-	-
Unigene100719_All	--	--	--	--	--	--	--	--	-	-	-
Unigene10071_All	gi|108711626|gb|ABF99421.1|	DHHC zinc finger domain containing protein, expressed [Oryza sativa Japonica Group]	sp|Q8VYP5|ZDH14_ARATH	Probable S-acyltransferase At3g60800 OS=Arabidopsis thaliana GN=At3g60800 PE=2 SV=1	COG5273	Uncharacterized protein containing DHHC-type Zn finger	--	--	-	-	-
Unigene100720_All	--	--	--	--	--	--	--	--	-	-	-
Unigene100721_All	--	--	--	--	--	--	--	--	-	-	-
Unigene100722_All	--	--	--	--	--	--	--	--	-	-	-
Unigene100723_All	--	--	--	--	--	--	--	--	-	-	-
Unigene100724_All	--	--	--	--	--	--	--	--	-	-	-
Unigene100725_All	--	--	--	--	--	--	--	--	-	-	-
Unigene100726_All	--	--	--	--	--	--	--	--	-	-	-
Unigene100727_All	--	--	--	--	--	--	--	--	-	-	-
Unigene100728_All	gi|6523547|emb|CAB62280.1|	hydroxyproline-rich glycoprotein DZ-HRGP [Volvox carteri f. nagariensis]	sp|O65530|PEK14_ARATH	Proline-rich receptor-like protein kinase PERK14 OS=Arabidopsis thaliana GN=PERK14 PE=2 SV=1	--	--	--	--	-	-	-
Unigene100729_All	--	--	--	--	--	--	--	--	-	-	-
Unigene10072_All	gi|297725857|ref|NP_001175292.1|	Os07g0607300 [Oryza sativa Japonica Group] >gi|50508664|dbj|BAD31150.1| agenet domain-containing protein / bromo-adjacent homology (BAH) domain-containing protein-like [Oryza sativa Japonica Group] >gi|50509857|dbj|BAD32029.1| agenet domain-containing protein / bromo-adjacent homology (BAH) domain-containing protein-like [Oryza sativa Japonica Group] >gi|255677961|dbj|BAH94020.1| Os07g0607300 [Or…	sp|Q52KI8|SRRM1_MOUSE	Serine/arginine repetitive matrix protein 1 OS=Mus musculus GN=Srrm1 PE=1 SV=1	COG0455	ATPases involved in chromosome partitioning	K12826	splicing factor 3A subunit 2	-	-	-
Unigene100730_All	--	--	--	--	--	--	--	--	-	-	-
Unigene100731_All	--	--	--	--	--	--	--	--	-	-	-
Unigene100732_All	--	--	--	--	--	--	--	--	-	-	-
Unigene100733_All	--	--	--	--	--	--	--	--	-	-	-
Unigene100734_All	--	--	--	--	--	--	--	--	-	-	-
Unigene100735_All	--	--	--	--	--	--	--	--	-	-	-
Unigene100736_All	--	--	--	--	--	--	--	--	-	-	-
Unigene100737_All	--	--	--	--	--	--	--	--	-	-	-
Unigene100738_All	--	--	--	--	--	--	--	--	-	-	-
Unigene100739_All	--	--	--	--	--	--	--	--	-	-	-
Unigene10073_All	gi|162461292|ref|NP_001104961.1|	delta-COP [Zea mays] >gi|7677262|gb|AAF67098.1|AF216852_1 delta-COP [Zea mays]	sp|P49661|COPD3_ORYSJ	Coatomer subunit delta-3 OS=Oryza sativa subsp. japonica GN=Os01g0833700 PE=2 SV=2	--	--	--	--	-	-	-
Unigene100740_All	gi|225432842|ref|XP_002279912.1|	PREDICTED: similar to polyprotein [Vitis vinifera]	sp|Q9UR07|RTF23_SCHPO	Retrotransposable element Tf2 155 kDa protein type 3 OS=Schizosaccharomyces pombe (strain ATCC 38366 / 972) GN=Tf2-11 PE=4 SV=1	COG2801	Transposase and inactivated derivatives	--	--	GO:0044238//primary metabolic process;GO:0044260	GO:0016772//transferase activity, transferring phosphorus-containing groups;GO:0003676//nucleic acid binding	GO:0044464//cell part
Unigene100741_All	gi|115489344|ref|NP_001067159.1|	Os12g0586600 [Oryza sativa Japonica Group] >gi|110832727|sp|Q2QMX9.1|ACA1_ORYSJ RecName: Full=Calcium-transporting ATPase 1, plasma membrane-type; AltName: Full=Ca(2+)-ATPase isoform 1; AltName: Full=Plastid envelope ATPase 1 >gi|113649666|dbj|BAF30178.1| Os12g0586600 [Oryza sativa Japonica Group]	sp|Q2QMX9|ACA1_ORYSJ	Calcium-transporting ATPase 1, plasma membrane-type OS=Oryza sativa subsp. japonica GN=Os12g0586600 PE=2 SV=1	COG0474	Cation transport ATPase	K01537	Ca2+-transporting ATPase [EC:3.6.3.8]	GO:0009206;GO:0070838//divalent metal ion transport	GO:0046873//metal ion transmembrane transporter activity;GO:0019829//cation-transporting ATPase activity;GO:0005515//protein binding;GO:0032559//adenyl ribonucleotide binding	GO:0031224//intrinsic to membrane;GO:0043231//intracellular membrane-bounded organelle;GO:0031410//cytoplasmic vesicle;GO:0031090//organelle membrane
Unigene100742_All	--	--	--	--	--	--	--	--	-	-	-
Unigene100743_All	gi|317373528|sp|Q9LK03.3|PERK2_ARATH	RecName: Full=Proline-rich receptor-like protein kinase PERK2; AltName: Full=Proline-rich extensin-like receptor kinase 2; Short=AtPERK2; AltName: Full=Somatic embryogenesis receptor kinase-like protein	sp|Q9LK03|PERK2_ARATH	Proline-rich receptor-like protein kinase PERK2 OS=Arabidopsis thaliana GN=PERK2 PE=2 SV=3	--	--	--	--	-	-	-
Unigene100744_All	--	--	--	--	--	--	--	--	-	-	-
Unigene100745_All	--	--	--	--	--	--	--	--	-	-	-
Unigene100746_All	--	--	--	--	--	--	--	--	-	-	-
Unigene100747_All	--	--	--	--	--	--	--	--	-	-	-
Unigene100748_All	--	--	--	--	--	--	--	--	-	-	-
Unigene100749_All	--	--	--	--	--	--	--	--	-	-	-
Unigene10074_All	gi|224116438|ref|XP_002317301.1|	outward rectifying potassium channel [Populus trichocarpa] >gi|222860366|gb|EEE97913.1| outward rectifying potassium channel [Populus trichocarpa]	sp|Q9S6Z8|KCO5_ARATH	Probable calcium-activated outward-rectifying potassium channel 5, chloroplastic OS=Arabidopsis thaliana GN=KCO5 PE=2 SV=1	COG1226	Kef-type K+ transport systems, predicted NAD-binding component	K05389	potassium channel subfamily K, other eukaryote	-	-	-
Unigene100750_All	--	--	--	--	--	--	--	--	-	-	-
Unigene100751_All	--	--	--	--	--	--	--	--	-	-	-
Unigene100752_All	--	--	--	--	--	--	--	--	-	-	-
Unigene100753_All	gi|115474597|ref|NP_001060895.1|	Os08g0125300 [Oryza sativa Japonica Group] >gi|113622864|dbj|BAF22809.1| Os08g0125300 [Oryza sativa Japonica Group]	sp|P10978|POLX_TOBAC	Retrovirus-related Pol polyprotein from transposon TNT 1-94 OS=Nicotiana tabacum PE=2 SV=1	--	--	--	--	GO:0006259//DNA metabolic process	GO:0003676//nucleic acid binding	GO:0043231//intracellular membrane-bounded organelle
Unigene100754_All	--	--	--	--	--	--	--	--	-	-	-
Unigene100755_All	--	--	--	--	--	--	--	--	-	-	-
Unigene100756_All	--	--	--	--	--	--	--	--	-	-	-
Unigene100757_All	--	--	--	--	--	--	--	--	-	-	-
Unigene100758_All	--	--	--	--	--	--	--	--	-	-	-
Unigene100759_All	--	--	--	--	--	--	--	--	-	-	-
Unigene10075_All	--	--	--	--	--	--	--	--	-	-	-
Unigene100760_All	--	--	--	--	--	--	--	--	-	-	-
Unigene100761_All	--	--	--	--	--	--	--	--	-	-	-
Unigene100762_All	gi|255660860|gb|ACU25599.1|	pentatricopeptide repeat-containing protein [Petrea racemosa]	sp|Q0WVK7|PPR12_ARATH	Pentatricopeptide repeat-containing protein At1g05670, mitochondrial OS=Arabidopsis thaliana GN=At1g05670 PE=2 SV=1	--	--	--	--	-	-	-
Unigene100763_All	--	--	--	--	--	--	--	--	-	-	-
Unigene100764_All	--	--	--	--	--	--	--	--	-	-	-
Unigene100765_All	--	--	--	--	--	--	--	--	-	-	-
Unigene100766_All	--	--	--	--	--	--	--	--	-	-	-
Unigene100767_All	--	--	--	--	--	--	--	--	-	-	-
Unigene100768_All	--	--	--	--	--	--	--	--	-	-	-
Unigene100769_All	--	--	--	--	--	--	--	--	-	-	-
Unigene10076_All	gi|240256431|ref|NP_199933.5|	uncharacterized protein [Arabidopsis thaliana] >gi|332008669|gb|AED96052.1| uncharacterized protein [Arabidopsis thaliana]	--	--	--	--	--	--	-	-	-
Unigene100770_All	gi|296088355|emb|CBI36800.3|	unnamed protein product [Vitis vinifera]	--	--	--	--	--	--	-	-	-
Unigene100771_All	--	--	--	--	--	--	--	--	-	-	-
Unigene100772_All	--	--	--	--	--	--	--	--	-	-	-
Unigene100773_All	--	--	--	--	--	--	--	--	-	-	-
Unigene100774_All	--	--	--	--	--	--	--	--	-	-	-
Unigene100775_All	--	--	--	--	--	--	--	--	-	-	-
Unigene100776_All	--	--	--	--	--	--	--	--	-	-	-
Unigene100777_All	--	--	--	--	--	--	--	--	-	-	-
Unigene100778_All	--	--	--	--	--	--	--	--	-	-	-
Unigene100779_All	--	--	--	--	--	--	--	--	-	-	-
Unigene10077_All	gi|75330898|sp|Q8S628.1|PDR13_ORYSJ	RecName: Full=Pleiotropic drug resistance protein 13	sp|Q8S628|PDR13_ORYSJ	Pleiotropic drug resistance protein 13 OS=Oryza sativa subsp. japonica GN=PDR13 PE=3 SV=1	--	--	K05681	ATP-binding cassette, subfamily G (WHITE), member 2	-	-	-
Unigene100780_All	gi|334183682|ref|NP_176845.2|	DNA ligase 6 [Arabidopsis thaliana] >gi|332196428|gb|AEE34549.1| DNA ligase 6 [Arabidopsis thaliana]	sp|Q42572|DNLI1_ARATH	DNA ligase 1 OS=Arabidopsis thaliana GN=At1g08130 PE=2 SV=2	COG1793	ATP-dependent DNA ligase	K10747	DNA ligase 1 [EC:6.5.1.1]	GO:0006259//DNA metabolic process;GO:0033554//cellular response to stress	GO:0003676//nucleic acid binding;GO:0003909//DNA ligase activity;GO:0032559//adenyl ribonucleotide binding	GO:0043231//intracellular membrane-bounded organelle
Unigene100781_All	--	--	--	--	--	--	--	--	-	-	-
Unigene100782_All	--	--	--	--	--	--	--	--	-	-	-
Unigene100783_All	--	--	--	--	--	--	--	--	-	-	-
Unigene100784_All	--	--	--	--	--	--	--	--	-	-	-
Unigene100785_All	--	--	--	--	--	--	--	--	-	-	-
Unigene100786_All	--	--	--	--	--	--	--	--	-	-	-
Unigene100787_All	--	--	--	--	--	--	--	--	-	-	-
Unigene100788_All	--	--	--	--	--	--	--	--	-	-	-
Unigene100789_All	--	--	--	--	--	--	--	--	-	-	-
Unigene10078_All	gi|115466780|ref|NP_001056989.1|	Os06g0183900 [Oryza sativa Japonica Group] >gi|113595029|dbj|BAF18903.1| Os06g0183900 [Oryza sativa Japonica Group]	sp|Q9FPQ6|GP1_CHLRE	Vegetative cell wall protein gp1 OS=Chlamydomonas reinhardtii GN=GP1 PE=2 SV=1	COG0455	ATPases involved in chromosome partitioning	--	--	-	-	-
Unigene100790_All	gi|15240167|ref|NP_201503.1|	uncharacterized protein [Arabidopsis thaliana] >gi|115646816|gb|ABJ17128.1| At5g67020 [Arabidopsis thaliana] >gi|332010908|gb|AED98291.1| uncharacterized protein [Arabidopsis thaliana]	sp|Q9FPQ6|GP1_CHLRE	Vegetative cell wall protein gp1 OS=Chlamydomonas reinhardtii GN=GP1 PE=2 SV=1	COG0532	Translation initiation factor 2 (IF-2; GTPase)	--	--	-	-	-
Unigene100791_All	gi|121501697|gb|ABM55238.1|	integrase [Beta vulgaris]	sp|P10978|POLX_TOBAC	Retrovirus-related Pol polyprotein from transposon TNT 1-94 OS=Nicotiana tabacum PE=2 SV=1	--	--	--	--	GO:0006259//DNA metabolic process	GO:0046914//transition metal ion binding;GO:0003676//nucleic acid binding;GO:0034061	GO:0031410//cytoplasmic vesicle
Unigene100792_All	--	--	--	--	--	--	--	--	-	-	-
Unigene100793_All	--	--	--	--	--	--	--	--	-	-	-
Unigene100794_All	--	--	--	--	--	--	--	--	-	-	-
Unigene100795_All	--	--	--	--	--	--	--	--	-	-	-
Unigene100796_All	--	--	--	--	--	--	--	--	-	-	-
Unigene100797_All	--	--	--	--	--	--	--	--	-	-	-
Unigene100798_All	gi|15219391|ref|NP_175087.1|	uncharacterized protein [Arabidopsis thaliana] >gi|44917499|gb|AAS49074.1| At1g44414 [Arabidopsis thaliana] >gi|332193912|gb|AEE32033.1| uncharacterized protein [Arabidopsis thaliana]	sp|Q9SN46|LRX5_ARATH	Leucine-rich repeat extensin-like protein 5 OS=Arabidopsis thaliana GN=LRX5 PE=2 SV=2	--	--	K12826	splicing factor 3A subunit 2	-	-	-
Unigene100799_All	gi|6523547|emb|CAB62280.1|	hydroxyproline-rich glycoprotein DZ-HRGP [Volvox carteri f. nagariensis]	sp|Q84ZL0|FH5_ORYSJ	Formin-like protein 5 OS=Oryza sativa subsp. japonica GN=FH5 PE=2 SV=2	COG0455	ATPases involved in chromosome partitioning	--	--	-	-	-
Unigene10079_All	gi|116308856|emb|CAH65993.1|	H1005F08.22 [Oryza sativa Indica Group]	sp|Q7XPJ0|KCBP_ORYSJ	Kinesin-like calmodulin-binding protein homolog OS=Oryza sativa subsp. japonica GN=Os04g0666900 PE=2 SV=1	--	--	--	--	-	-	-
Unigene1007_All	gi|115441357|ref|NP_001044958.1|	Os01g0874700 [Oryza sativa Japonica Group] >gi|19386842|dbj|BAB86220.1| P0648C09.9 [Oryza sativa Japonica Group] >gi|20804751|dbj|BAB92436.1| cytosolic factor-like protein [Oryza sativa Japonica Group] >gi|113534489|dbj|BAF06872.1| Os01g0874700 [Oryza sativa Japonica Group]	sp|Q9M0R2|PATL5_ARATH	Patellin-5 OS=Arabidopsis thaliana GN=PATL5 PE=1 SV=2	--	--	--	--	-	-	-
Unigene100800_All	gi|89145866|gb|ABD62083.1|	endo-1,4-beta-glucancase precursor [Glycine max]	sp|Q38890|GUN25_ARATH	Endoglucanase 25 OS=Arabidopsis thaliana GN=KOR PE=1 SV=1	--	--	K01179	endoglucanase [EC:3.2.1.4]	GO:0044238//primary metabolic process	GO:0004553//hydrolase activity, hydrolyzing O-glycosyl compounds	-
Unigene100801_All	--	--	--	--	--	--	--	--	-	-	-
Unigene100802_All	--	--	--	--	--	--	--	--	-	-	-
Unigene100803_All	--	--	--	--	--	--	--	--	-	-	-
Unigene100804_All	--	--	--	--	--	--	--	--	-	-	-
Unigene100805_All	gi|147822141|emb|CAN77047.1|	hypothetical protein VITISV_035258 [Vitis vinifera]	--	--	--	--	--	--	-	GO:0005488//binding	-
Unigene100806_All	--	--	--	--	--	--	--	--	-	-	-
Unigene100807_All	--	--	--	--	--	--	--	--	-	-	-
Unigene100808_All	--	--	--	--	--	--	--	--	-	-	-
Unigene100809_All	--	--	--	--	--	--	--	--	-	-	-
Unigene10080_All	gi|195639058|gb|ACG38997.1|	speckle-type POZ protein [Zea mays]	sp|Q9M8J9|BPM2_ARATH	BTB/POZ and MATH domain-containing protein 2 OS=Arabidopsis thaliana GN=BPM2 PE=1 SV=1	--	--	K00517	[EC:1.14.-.-]	-	-	-
Unigene100810_All	--	--	--	--	--	--	--	--	-	-	-
Unigene100811_All	--	--	--	--	--	--	--	--	-	-	-
Unigene100812_All	--	--	--	--	--	--	--	--	-	-	-
Unigene100813_All	--	--	--	--	--	--	--	--	-	-	-
Unigene100814_All	--	--	--	--	--	--	--	--	-	-	-
Unigene100815_All	--	--	--	--	--	--	--	--	-	-	-
Unigene100816_All	gi|302849322|ref|XP_002956191.1|	hypothetical protein VOLCADRAFT_97190 [Volvox carteri f. nagariensis] >gi|300258494|gb|EFJ42730.1| hypothetical protein VOLCADRAFT_97190 [Volvox carteri f. nagariensis]	--	--	--	--	--	--	-	-	-
Unigene100817_All	--	--	--	--	--	--	--	--	-	-	-
Unigene100818_All	--	--	--	--	--	--	--	--	-	-	-
Unigene100819_All	--	--	--	--	--	--	--	--	-	-	-
Unigene10081_All	gi|292668903|gb|ADE41106.1|	AP2 domain class transcription factor [Malus x domestica]	sp|Q9SUQ2|CRF2_ARATH	Ethylene-responsive transcription factor CRF2 OS=Arabidopsis thaliana GN=CRF2 PE=2 SV=1	--	--	K08874	transformation/transcription domain-associated protein	-	-	-
Unigene100820_All	--	--	--	--	--	--	--	--	-	-	-
Unigene100821_All	--	--	--	--	--	--	--	--	-	-	-
Unigene100822_All	--	--	--	--	--	--	--	--	-	-	-
Unigene100823_All	--	--	--	--	--	--	--	--	-	-	-
Unigene100824_All	--	--	--	--	--	--	--	--	-	-	-
Unigene100825_All	--	--	--	--	--	--	--	--	-	-	-
Unigene100826_All	--	--	--	--	--	--	--	--	-	-	-
Unigene100827_All	--	--	--	--	--	--	--	--	-	-	-
Unigene100828_All	--	--	--	--	--	--	--	--	-	-	-
Unigene100829_All	--	--	--	--	--	--	--	--	-	-	-
Unigene10082_All	gi|334183183|ref|NP_001185182.1|	ARP protein [Arabidopsis thaliana] >gi|332194337|gb|AEE32458.1| ARP protein [Arabidopsis thaliana]	sp|P70684|PGDH_CAVPO	15-hydroxyprostaglandin dehydrogenase [NAD+] OS=Cavia porcellus GN=HPGD PE=2 SV=1	COG1028	Dehydrogenases with different specificities (related to short-chain alcohol dehydrogenases)	K07119		-	-	-
Unigene100830_All	--	--	--	--	--	--	--	--	-	-	-
Unigene100831_All	gi|89179427|gb|ABD63162.1|	RNase H family protein [Asparagus officinalis]	--	--	--	--	--	--	GO:0006259//DNA metabolic process	GO:0003676//nucleic acid binding;GO:0003824//catalytic activity	-
Unigene100832_All	--	--	--	--	--	--	--	--	-	-	-
Unigene100833_All	gi|18407913|ref|NP_566874.1|	phosphatidylinositol glycan, class A [Arabidopsis thaliana] >gi|30692535|ref|NP_850658.1| phosphatidylinositol glycan, class A [Arabidopsis thaliana] >gi|14517534|gb|AAK62657.1| AT3g45100/T14D3_40 [Arabidopsis thaliana] >gi|19548031|gb|AAL87379.1| AT3g45100/T14D3_40 [Arabidopsis thaliana] >gi|332644472|gb|AEE77993.1| phosphatidylinositol glycan, class A [Arabidopsis thaliana] >gi|332644473|gb|AEE…	sp|P37287|PIGA_HUMAN	Phosphatidylinositol N-acetylglucosaminyltransferase subunit A OS=Homo sapiens GN=PIGA PE=1 SV=1	COG0438	Glycosyltransferase	K03857	phosphatidylinositol glycan, class A [EC:2.4.1.198]	GO:0006497//protein amino acid lipidation	GO:0008375//acetylglucosaminyltransferase activity	-
Unigene100834_All	--	--	--	--	--	--	--	--	-	-	-
Unigene100835_All	--	--	--	--	--	--	--	--	-	-	-
Unigene100836_All	--	--	--	--	--	--	--	--	-	-	-
Unigene100837_All	--	--	--	--	--	--	--	--	-	-	-
Unigene100838_All	--	--	--	--	--	--	--	--	-	-	-
Unigene100839_All	gi|41400381|gb|AAS07042.1|	minus agglutinin [Chlamydomonas reinhardtii]	sp|P14918|EXTN_MAIZE	Extensin OS=Zea mays GN=HRGP PE=2 SV=1	COG0515	Serine/threonine protein kinase	--	--	-	-	-
Unigene10083_All	gi|27923849|sp|Q945U1.1|RS15_ELAOL	RecName: Full=40S ribosomal protein S15 >gi|15425963|gb|AAK97632.1| 40S ribosomal protein S15 [Elaeis oleifera] >gi|192910788|gb|ACF06502.1| 40S ribosomal protein S15 [Elaeis guineensis]	sp|P70066|RS15_XIPMA	40S ribosomal protein S15 OS=Xiphophorus maculatus GN=rps15 PE=2 SV=1	COG0185	Ribosomal protein S19	K02958	small subunit ribosomal protein S15e	-	-	-
Unigene100840_All	--	--	--	--	--	--	--	--	-	-	-
Unigene100841_All	--	--	--	--	--	--	--	--	-	-	-
Unigene100842_All	--	--	--	--	--	--	--	--	-	-	-
Unigene100843_All	--	--	--	--	--	--	--	--	-	-	-
Unigene100844_All	--	--	--	--	--	--	--	--	-	-	-
Unigene100845_All	--	--	--	--	--	--	--	--	-	-	-
Unigene100846_All	--	--	--	--	--	--	--	--	-	-	-
Unigene100847_All	gi|116309649|emb|CAH66699.1|	OSIGBa0147J19.3 [Oryza sativa Indica Group]	sp|Q5XF57|Y5576_ARATH	Probable receptor-like serine/threonine-protein kinase At5g57670 OS=Arabidopsis thaliana GN=At5g57670 PE=2 SV=1	--	--	K13415	protein brassinosteroid insensitive 1 [EC:2.7.10.1 2.7.11.1]	GO:0006464//protein modification process	GO:0004871//signal transducer activity;GO:0004672//protein kinase activity;GO:0032559//adenyl ribonucleotide binding	GO:0043231//intracellular membrane-bounded organelle
Unigene100848_All	gi|310753563|gb|ADP20178.1|	gag-pol polyprotein [Silene latifolia]	sp|Q7LHG5|YI31B_YEAST	Transposon Ty3-I Gag-Pol polyprotein OS=Saccharomyces cerevisiae (strain ATCC 204508 / S288c) GN=TY3B-I PE=3 SV=2	COG2801	Transposase and inactivated derivatives	--	--	GO:0006260//DNA replication;GO:0006325//chromatin organization	GO:0046914//transition metal ion binding;GO:0003676//nucleic acid binding;GO:0034061	GO:0044427//chromosomal part;GO:0043231//intracellular membrane-bounded organelle
Unigene100849_All	gi|310753563|gb|ADP20178.1|	gag-pol polyprotein [Silene latifolia]	sp|Q99315|YG31B_YEAST	Transposon Ty3-G Gag-Pol polyprotein OS=Saccharomyces cerevisiae (strain ATCC 204508 / S288c) GN=TY3B-G PE=1 SV=3	COG2801	Transposase and inactivated derivatives	--	--	GO:0006260//DNA replication;GO:0006325//chromatin organization	GO:0046914//transition metal ion binding;GO:0003676//nucleic acid binding;GO:0034061	GO:0044427//chromosomal part;GO:0043231//intracellular membrane-bounded organelle
Unigene10084_All	--	--	--	--	--	--	--	--	-	-	-
Unigene100850_All	gi|1658457|gb|AAB18335.1|	reverse transcriptase [Gossypium barbadense]	--	--	--	--	--	--	GO:0006259//DNA metabolic process	GO:0046872//metal ion binding;GO:0003676//nucleic acid binding	GO:0043231//intracellular membrane-bounded organelle
Unigene100851_All	--	--	sp|Q03001|DYST_HUMAN	Dystonin OS=Homo sapiens GN=DST PE=1 SV=4	--	--	--	--	-	-	-
Unigene100852_All	--	--	--	--	--	--	--	--	-	-	-
Unigene100853_All	--	--	--	--	--	--	--	--	-	-	-
Unigene100854_All	--	--	--	--	--	--	--	--	-	-	-
Unigene100855_All	--	--	--	--	--	--	--	--	-	-	-
Unigene100856_All	--	--	--	--	--	--	--	--	-	-	-
Unigene100857_All	--	--	--	--	--	--	--	--	-	-	-
Unigene100858_All	--	--	--	--	--	--	--	--	-	-	-
Unigene100859_All	--	--	--	--	--	--	--	--	-	-	-
Unigene10085_All	gi|3608481|gb|AAD13388.1|	ribosomal protein L27a [Petunia x hybrida]	sp|Q9LR33|R27A2_ARATH	60S ribosomal protein L27a-2 OS=Arabidopsis thaliana GN=RPL27AB PE=2 SV=1	COG0200	Ribosomal protein L15	K02900	large subunit ribosomal protein L27Ae	-	-	-
Unigene100860_All	--	--	--	--	--	--	--	--	-	-	-
Unigene100861_All	--	--	--	--	--	--	--	--	-	-	-
Unigene100862_All	gi|38567922|emb|CAE75905.1|	OSJNBa0088I22.18 [Oryza sativa Japonica Group]	sp|P10978|POLX_TOBAC	Retrovirus-related Pol polyprotein from transposon TNT 1-94 OS=Nicotiana tabacum PE=2 SV=1	--	--	--	--	-	GO:0005488//binding	-
Unigene100863_All	gi|124361129|gb|ABN09101.1|	Ribonuclease H [Medicago truncatula]	--	--	--	--	--	--	-	GO:0005488//binding	GO:0043231//intracellular membrane-bounded organelle
Unigene100864_All	gi|75162268|sp|Q8W3F9.1|CSLD1_ORYSJ	RecName: Full=Cellulose synthase-like protein D1; AltName: Full=OsCslD1 >gi|172044099|sp|A2ZAK8.2|CSLD1_ORYSI RecName: Full=Cellulose synthase-like protein D1; AltName: Full=OsCslD1 >gi|34419222|tpg|DAA01752.1| TPA_exp: cellulose synthase-like D1 [Oryza sativa (japonica cultivar-group)]	sp|Q8W3F9|CSLD1_ORYSJ	Cellulose synthase-like protein D1 OS=Oryza sativa subsp. japonica GN=CSLD1 PE=2 SV=1	--	--	K00770	1,4-beta-D-xylan synthase [EC:2.4.2.24]	GO:0045229//external encapsulating structure organization;GO:0048588;GO:0009250//glucan biosynthetic process;GO:0042546//cell wall biogenesis;GO:0006950//response to stress	GO:0016759//cellulose synthase activity	GO:0031228//intrinsic to Golgi membrane
Unigene100865_All	--	--	--	--	--	--	--	--	-	-	-
Unigene100866_All	--	--	--	--	--	--	--	--	-	-	-
Unigene100867_All	gi|115464209|ref|NP_001055704.1|	Os05g0450600 [Oryza sativa Japonica Group] >gi|113579255|dbj|BAF17618.1| Os05g0450600 [Oryza sativa Japonica Group]	sp|Q9SS80|U503A_ARATH	UPF0503 protein At3g09070, chloroplastic OS=Arabidopsis thaliana GN=At3g09070 PE=1 SV=1	--	--	--	--	-	-	GO:0016020//membrane
Unigene100868_All	--	--	--	--	--	--	--	--	-	-	-
Unigene100869_All	--	--	--	--	--	--	--	--	-	-	-
Unigene10086_All	gi|31432882|gb|AAP54458.1|	expressed protein [Oryza sativa Japonica Group]	sp|Q55EX6|U533_DICDI	UPF0533 protein OS=Dictyostelium discoideum GN=DDB_G0269062 PE=3 SV=2	--	--	--	--	-	-	-
Unigene100870_All	--	--	--	--	--	--	--	--	-	-	-
Unigene100871_All	--	--	--	--	--	--	--	--	-	-	-
Unigene100872_All	--	--	--	--	--	--	--	--	-	-	-
Unigene100873_All	--	--	--	--	--	--	--	--	-	-	-
Unigene100874_All	--	--	--	--	--	--	--	--	-	-	-
Unigene100875_All	--	--	--	--	--	--	--	--	-	-	-
Unigene100876_All	gi|115441777|ref|NP_001045168.1|	Os01g0912900 [Oryza sativa Japonica Group] >gi|20161377|dbj|BAB90301.1| selenium-binding protein-like [Oryza sativa Japonica Group] >gi|113534699|dbj|BAF07082.1| Os01g0912900 [Oryza sativa Japonica Group]	sp|O82380|PP175_ARATH	Pentatricopeptide repeat-containing protein At2g29760, chloroplastic OS=Arabidopsis thaliana GN=PCMP-H33 PE=2 SV=1	--	--	K03798	cell division protease FtsH [EC:3.4.24.-]	-	-	-
Unigene100877_All	--	--	--	--	--	--	--	--	-	-	-
Unigene100878_All	--	--	--	--	--	--	--	--	-	-	-
Unigene100879_All	--	--	--	--	--	--	--	--	-	-	-
Unigene10087_All	gi|297808759|ref|XP_002872263.1|	serine-type peptidase/ trypsin [Arabidopsis lyrata subsp. lyrata] >gi|297318100|gb|EFH48522.1| serine-type peptidase/ trypsin [Arabidopsis lyrata subsp. lyrata]	sp|O43464|HTRA2_HUMAN	Serine protease HTRA2, mitochondrial OS=Homo sapiens GN=HTRA2 PE=1 SV=2	COG0265	Trypsin-like serine proteases, typically periplasmic, contain C-terminal PDZ domain	K01362	[EC:3.4.21.-]	-	-	-
Unigene100880_All	gi|113205348|gb|ABI34354.1|	Retrotransposon gag protein [Solanum demissum]	--	--	--	--	--	--	GO:0006260//DNA replication;GO:0019538//protein metabolic process	GO:0004175//endopeptidase activity;GO:0003676//nucleic acid binding;GO:0034061	-
Unigene100881_All	--	--	--	--	--	--	--	--	-	-	-
Unigene100882_All	--	--	--	--	--	--	--	--	-	-	-
Unigene100883_All	--	--	--	--	--	--	--	--	-	-	-
Unigene100884_All	--	--	--	--	--	--	--	--	-	-	-
Unigene100885_All	gi|2950243|emb|CAB10894.1|	extensin [Hordeum vulgare]	sp|P13983|EXTN_TOBAC	Extensin OS=Nicotiana tabacum GN=HRGPNT3 PE=2 SV=1	COG0086	DNA-directed RNA polymerase, beta' subunit/160 kD subunit	--	--	-	-	-
Unigene100886_All	--	--	--	--	--	--	--	--	-	-	-
Unigene100887_All	--	--	--	--	--	--	--	--	-	-	-
Unigene100888_All	--	--	--	--	--	--	--	--	-	-	-
Unigene100889_All	gi|115444033|ref|NP_001045796.1|	Os02g0132200 [Oryza sativa Japonica Group] >gi|113535327|dbj|BAF07710.1| Os02g0132200 [Oryza sativa Japonica Group]	--	--	--	--	--	--	-	-	GO:0043231//intracellular membrane-bounded organelle
Unigene10088_All	gi|229609835|gb|ACQ83533.1|	CBL-interacting protein kinase 17 [Vitis vinifera]	sp|Q9STV4|CIPK8_ARATH	CBL-interacting serine/threonine-protein kinase 8 OS=Arabidopsis thaliana GN=CIPK8 PE=1 SV=1	COG0515	Serine/threonine protein kinase	K00924	[EC:2.7.1.-]	-	-	-
Unigene100890_All	gi|115461711|ref|NP_001054455.1|	Os05g0113300 [Oryza sativa Japonica Group] >gi|113578006|dbj|BAF16369.1| Os05g0113300 [Oryza sativa Japonica Group]	sp|Q9M353|CHX20_ARATH	Cation/H(+) antiporter 20 OS=Arabidopsis thaliana GN=CHX20 PE=2 SV=1	--	--	K12831	splicing factor 3B subunit 4	GO:0006811//ion transport	GO:0015298//solute:cation antiporter activity	GO:0031224//intrinsic to membrane
Unigene100891_All	--	--	--	--	--	--	--	--	-	-	-
Unigene100892_All	--	--	--	--	--	--	--	--	-	-	-
Unigene100893_All	--	--	--	--	--	--	--	--	-	-	-
Unigene100894_All	gi|79369296|ref|NP_176475.2|	uncharacterized protein [Arabidopsis thaliana] >gi|8493576|gb|AAF75799.1|AC011000_2 Contains weak similarity to T-type calcium channel isoform from Rattus norvegicus gb|AF125161. EST gb|R30034 comes from this gene [Arabidopsis thaliana] >gi|332195894|gb|AEE34015.1| uncharacterized protein [Arabidopsis thaliana]	--	--	--	--	--	--	-	GO:0005488//binding	-
Unigene100895_All	--	--	--	--	--	--	--	--	-	-	-
Unigene100896_All	--	--	--	--	--	--	--	--	-	-	-
Unigene100897_All	--	--	--	--	--	--	--	--	-	-	-
Unigene100898_All	--	--	--	--	--	--	--	--	-	-	-
Unigene100899_All	--	--	--	--	--	--	--	--	-	-	-
Unigene10089_All	gi|297849940|ref|XP_002892851.1|	oxidoreductase NAD-binding domain-containing protein [Arabidopsis lyrata subsp. lyrata] >gi|297338693|gb|EFH69110.1| oxidoreductase NAD-binding domain-containing protein [Arabidopsis lyrata subsp. lyrata]	sp|P43394|K502_ACTDE	Fruit protein pKIWI502 OS=Actinidia deliciosa GN=pKIWI502 PE=2 SV=1	COG0543	2-polyprenylphenol hydroxylase and related flavodoxin oxidoreductases	--	--	-	-	-
Unigene1008_All	gi|297598231|ref|NP_001045268.2|	Os01g0927400 [Oryza sativa Japonica Group] >gi|255674022|dbj|BAF07182.2| Os01g0927400 [Oryza sativa Japonica Group]	--	--	--	--	--	--	-	-	-
Unigene100900_All	--	--	--	--	--	--	--	--	-	-	-
Unigene100901_All	--	--	--	--	--	--	--	--	-	-	-
Unigene100902_All	--	--	--	--	--	--	--	--	-	-	-
Unigene100903_All	--	--	--	--	--	--	--	--	-	-	-
Unigene100904_All	gi|8778482|gb|AAF79490.1|AC022492_34	F1L3.4 [Arabidopsis thaliana]	sp|P0C2F6|RNHX1_ARATH	Putative ribonuclease H protein At1g65750 OS=Arabidopsis thaliana GN=At1g65750 PE=3 SV=1	--	--	--	--	-	-	-
Unigene100905_All	--	--	--	--	--	--	--	--	-	-	-
Unigene100906_All	--	--	--	--	--	--	--	--	-	-	-
Unigene100907_All	--	--	--	--	--	--	--	--	-	-	-
Unigene100908_All	gi|297605196|ref|NP_001056837.2|	Os06g0152500 [Oryza sativa Japonica Group] >gi|255676726|dbj|BAF18751.2| Os06g0152500 [Oryza sativa Japonica Group]	sp|P0C7R3|PP106_ARATH	Pentatricopeptide repeat-containing protein At1g64583, mitochondrial OS=Arabidopsis thaliana GN=At1g64583 PE=2 SV=1	--	--	K03457	nucleobase:cation symporter-1, NCS1 family	-	-	-
Unigene100909_All	--	--	--	--	--	--	--	--	-	-	-
Unigene10090_All	gi|255589398|ref|XP_002534948.1|	conserved hypothetical protein [Ricinus communis] >gi|223524314|gb|EEF27433.1| conserved hypothetical protein [Ricinus communis]	--	--	--	--	--	--	-	-	-
Unigene100910_All	--	--	--	--	--	--	--	--	-	-	-
Unigene100911_All	--	--	--	--	--	--	--	--	-	-	-
Unigene100912_All	--	--	--	--	--	--	--	--	-	-	-
Unigene100913_All	--	--	--	--	--	--	--	--	-	-	-
Unigene100914_All	--	--	--	--	--	--	--	--	-	-	-
Unigene100915_All	--	--	--	--	--	--	--	--	-	-	-
Unigene100916_All	--	--	--	--	--	--	--	--	-	-	-
Unigene100917_All	--	--	--	--	--	--	--	--	-	-	-
Unigene100918_All	--	--	--	--	--	--	--	--	-	-	-
Unigene100919_All	--	--	--	--	--	--	--	--	-	-	-
Unigene10091_All	gi|224144403|ref|XP_002325278.1|	nucleosome/chromatin assembly factor group [Populus trichocarpa] >gi|222862153|gb|EEE99659.1| nucleosome/chromatin assembly factor group [Populus trichocarpa]	sp|Q54ST3|Y2237_DICDI	DDT domain-containing protein DDB_G0282237 OS=Dictyostelium discoideum GN=DDB_G0282237 PE=3 SV=1	--	--	--	--	-	-	-
Unigene100920_All	--	--	--	--	--	--	--	--	-	-	-
Unigene100921_All	--	--	--	--	--	--	--	--	-	-	-
Unigene100922_All	--	--	--	--	--	--	--	--	-	-	-
Unigene100923_All	--	--	--	--	--	--	--	--	-	-	-
Unigene100924_All	--	--	--	--	--	--	--	--	-	-	-
Unigene100925_All	--	--	--	--	--	--	--	--	-	-	-
Unigene100926_All	--	--	--	--	--	--	--	--	-	-	-
Unigene100927_All	gi|317106703|dbj|BAJ53203.1|	JHL06B08.4 [Jatropha curcas]	sp|Q9ZSK5|ZOG_PHALU	Zeatin O-glucosyltransferase OS=Phaseolus lunatus GN=ZOG1 PE=2 SV=1	--	--	K13495	cis-zeatin O-glucosyltransferase [EC:2.4.1.215]	-	GO:0016757//transferase activity, transferring glycosyl groups	-
Unigene100928_All	--	--	--	--	--	--	--	--	-	-	-
Unigene100929_All	--	--	--	--	--	--	--	--	-	-	-
Unigene10092_All	gi|225442140|ref|XP_002275073.1|	PREDICTED: similar to Putative autophagy-related protein 12 [Vitis vinifera]	sp|Q1SF86|ATG12_MEDTR	Ubiquitin-like protein ATG12 OS=Medicago truncatula GN=ATG12 PE=3 SV=1	--	--	K08336	autophagy-related protein 12	-	-	-
Unigene100930_All	--	--	--	--	--	--	--	--	-	-	-
Unigene100931_All	--	--	--	--	--	--	--	--	-	-	-
Unigene100932_All	--	--	--	--	--	--	--	--	-	-	-
Unigene100933_All	--	--	--	--	--	--	--	--	-	-	-
Unigene100934_All	--	--	--	--	--	--	--	--	-	-	-
Unigene100935_All	--	--	--	--	--	--	--	--	-	-	-
Unigene100936_All	--	--	--	--	--	--	--	--	-	-	-
Unigene100937_All	--	--	--	--	--	--	--	--	-	-	-
Unigene100938_All	--	--	--	--	--	--	--	--	-	-	-
Unigene100939_All	--	--	--	--	--	--	--	--	-	-	-
Unigene10093_All	gi|42562051|ref|NP_172855.2|	O-fucosyltransferase family protein [Arabidopsis thaliana] >gi|37202038|gb|AAQ89634.1| At1g14020 [Arabidopsis thaliana] >gi|110739513|dbj|BAF01665.1| growth regulator like protein [Arabidopsis thaliana] >gi|110739824|dbj|BAF01818.1| growth regulator like protein [Arabidopsis thaliana] >gi|332190978|gb|AEE29099.1| O-fucosyltransferase family protein [Arabidopsis thaliana]	sp|Q8W486|Y1491_ARATH	DUF246 domain-containing protein At1g04910 OS=Arabidopsis thaliana GN=At1g04910 PE=1 SV=1	--	--	--	--	-	-	-
Unigene100940_All	--	--	--	--	--	--	--	--	-	-	-
Unigene100941_All	--	--	--	--	--	--	--	--	-	-	-
Unigene100942_All	--	--	--	--	--	--	--	--	-	-	-
Unigene100943_All	--	--	--	--	--	--	--	--	-	-	-
Unigene100944_All	gi|58532044|emb|CAE05097.3|	OSJNBa0009K15.17 [Oryza sativa Japonica Group]	sp|P11369|POL2_MOUSE	Retrovirus-related Pol polyprotein LINE-1 OS=Mus musculus GN=Pol PE=1 SV=2	--	--	K13148	integrator complex subunit 11 [EC:3.1.27.-]	GO:0044267//cellular protein metabolic process;GO:0034645;GO:0090304;GO:0044281	GO:0005488//binding;GO:0003824//catalytic activity	-
Unigene100945_All	--	--	--	--	--	--	--	--	-	-	-
Unigene100946_All	--	--	--	--	--	--	--	--	-	-	-
Unigene100947_All	--	--	--	--	--	--	--	--	-	-	-
Unigene100948_All	--	--	--	--	--	--	--	--	-	-	-
Unigene100949_All	--	--	sp|P00848|ATP6_MOUSE	ATP synthase subunit a OS=Mus musculus GN=Mtatp6 PE=2 SV=1	--	--	--	--	-	-	-
Unigene10094_All	gi|162459760|ref|NP_001105574.1|	cellulose synthase2 [Zea mays] >gi|9622876|gb|AAF89962.1|AF200526_1 cellulose synthase-2 [Zea mays]	sp|Q6AT26|CESA1_ORYSJ	Probable cellulose synthase A catalytic subunit 1 [UDP-forming] OS=Oryza sativa subsp. japonica GN=CESA1 PE=2 SV=1	--	--	K10999	cellulose synthase A [EC:2.4.1.12]	-	-	-
Unigene100950_All	--	--	--	--	--	--	--	--	-	-	-
Unigene100951_All	gi|116310937|emb|CAH67874.1|	OSIGBa0153E02-OSIGBa0093I20.3 [Oryza sativa Indica Group]	sp|P04146|COPIA_DROME	Copia protein OS=Drosophila melanogaster GN=GIP PE=1 SV=3	--	--	K05356	solanesyl diphosphate synthase [EC:2.5.1.11]	-	GO:0005488//binding	-
Unigene100952_All	--	--	--	--	--	--	--	--	-	-	-
Unigene100953_All	--	--	--	--	--	--	--	--	-	-	-
Unigene100954_All	--	--	--	--	--	--	--	--	-	-	-
Unigene100955_All	--	--	--	--	--	--	--	--	-	-	-
Unigene100956_All	--	--	--	--	--	--	--	--	-	-	-
Unigene100957_All	--	--	--	--	--	--	--	--	-	-	-
Unigene100958_All	--	--	--	--	--	--	--	--	-	-	-
Unigene100959_All	--	--	--	--	--	--	--	--	-	-	-
Unigene10095_All	--	--	--	--	--	--	--	--	-	-	-
Unigene100960_All	gi|76262500|gb|ABA41400.1|	pherophorin-C2 protein precursor [Chlamydomonas reinhardtii]	sp|Q96QU1|PCD15_HUMAN	Protocadherin-15 OS=Homo sapiens GN=PCDH15 PE=1 SV=2	--	--	--	--	-	GO:0003824//catalytic activity	-
Unigene100961_All	--	--	--	--	--	--	--	--	-	-	-
Unigene100962_All	--	--	--	--	--	--	--	--	-	-	-
Unigene100963_All	--	--	--	--	--	--	--	--	-	-	-
Unigene100964_All	--	--	--	--	--	--	--	--	-	-	-
Unigene100965_All	--	--	--	--	--	--	--	--	-	-	-
Unigene100966_All	--	--	--	--	--	--	--	--	-	-	-
Unigene100967_All	--	--	--	--	--	--	--	--	-	-	-
Unigene100968_All	--	--	--	--	--	--	--	--	-	-	-
Unigene100969_All	--	--	--	--	--	--	--	--	-	-	-
Unigene10096_All	gi|42566980|ref|NP_193746.3|	plastid transcriptionally active 14 protein [Arabidopsis thaliana] >gi|332658878|gb|AEE84278.1| plastid transcriptionally active 14 protein [Arabidopsis thaliana]	--	--	--	--	--	--	-	-	-
Unigene100970_All	gi|158578531|gb|ABW74556.1|	copia-like pol polyprotein [Boechera divaricarpa]	--	--	--	--	--	--	GO:0008152//metabolic process	GO:0005488//binding;GO:0016787//hydrolase activity	-
Unigene100971_All	--	--	--	--	--	--	--	--	-	-	-
Unigene100972_All	--	--	--	--	--	--	--	--	-	-	-
Unigene100973_All	--	--	--	--	--	--	--	--	-	-	-
Unigene100974_All	--	--	sp|Q9D658|TP4A3_MOUSE	Protein tyrosine phosphatase type IVA 3 OS=Mus musculus GN=Ptp4a3 PE=1 SV=1	--	--	--	--	-	-	-
Unigene100975_All	--	--	--	--	--	--	--	--	-	-	-
Unigene100976_All	--	--	--	--	--	--	--	--	-	-	-
Unigene100977_All	--	--	--	--	--	--	--	--	-	-	-
Unigene100978_All	--	--	--	--	--	--	--	--	-	-	-
Unigene100979_All	gi|334185351|ref|NP_001189893.1|	callose synthase [Arabidopsis thaliana] >gi|332642019|gb|AEE75540.1| callose synthase [Arabidopsis thaliana]	sp|Q9LXT9|CALS3_ARATH	Callose synthase 3 OS=Arabidopsis thaliana GN=CALS3 PE=2 SV=2	--	--	K11000	callose synthase [EC:2.4.1.-]	GO:0006074	GO:0035251//UDP-glucosyltransferase activity	GO:0043234//protein complex;GO:0044464//cell part
Unigene10097_All	--	--	--	--	--	--	--	--	-	-	-
Unigene100980_All	gi|7767672|gb|AAF69169.1|AC007915_21	F27F5.21 [Arabidopsis thaliana]	--	--	--	--	--	--	-	GO:0005488//binding;GO:0003824//catalytic activity	-
Unigene100981_All	--	--	--	--	--	--	--	--	-	-	-
Unigene100982_All	--	--	--	--	--	--	--	--	-	-	-
Unigene100983_All	--	--	--	--	--	--	--	--	-	-	-
Unigene100984_All	--	--	--	--	--	--	--	--	-	-	-
Unigene100985_All	--	--	--	--	--	--	--	--	-	-	-
Unigene100986_All	gi|15224125|ref|NP_179410.1|	sec.4-like phosphatidylinositol transfer-like protein [Arabidopsis thaliana] >gi|330251641|gb|AEC06735.1| sec.4-like phosphatidylinositol transfer-like protein [Arabidopsis thaliana]	--	--	--	--	--	--	-	GO:0005548//phospholipid transporter activity	-
Unigene100987_All	--	--	--	--	--	--	--	--	-	-	-
Unigene100988_All	gi|115440203|ref|NP_001044381.1|	Os01g0771000 [Oryza sativa Japonica Group] >gi|113533912|dbj|BAF06295.1| Os01g0771000 [Oryza sativa Japonica Group]	sp|Q9LVZ8|LOR12_ARATH	Protein LURP-one-related 12 OS=Arabidopsis thaliana GN=At3g15810 PE=2 SV=1	--	--	--	--	-	-	-
Unigene100989_All	gi|159479816|ref|XP_001697982.1|	SR protein factor [Chlamydomonas reinhardtii] >gi|158273781|gb|EDO99567.1| SR protein factor [Chlamydomonas reinhardtii]	sp|Q13243|SRSF5_HUMAN	Serine/arginine-rich splicing factor 5 OS=Homo sapiens GN=SRSF5 PE=1 SV=1	--	--	K12890	splicing factor, arginine/serine-rich 1/9	-	GO:0005488//binding	GO:0031981//nuclear lumen
Unigene10098_All	--	--	--	--	--	--	--	--	-	-	-
Unigene100990_All	--	--	--	--	--	--	--	--	-	-	-
Unigene100991_All	--	--	--	--	--	--	--	--	-	-	-
Unigene100992_All	--	--	--	--	--	--	--	--	-	-	-
Unigene100993_All	--	--	--	--	--	--	--	--	-	-	-
Unigene100994_All	gi|115468182|ref|NP_001057690.1|	Os06g0495500 [Oryza sativa Japonica Group] >gi|113595730|dbj|BAF19604.1| Os06g0495500 [Oryza sativa Japonica Group]	sp|Q9LUH3|LAL5_ARATH	MATE efflux family protein LAL5 OS=Arabidopsis thaliana GN=LAL5 PE=2 SV=1	COG0534	Na+-driven multidrug efflux pump	--	--	GO:0015893//drug transport;GO:0046942//carboxylic acid transport	GO:0005310//dicarboxylic acid transmembrane transporter activity;GO:0015291//secondary active transmembrane transporter activity	GO:0044464//cell part
Unigene100995_All	--	--	--	--	--	--	--	--	-	-	-
Unigene100996_All	--	--	--	--	--	--	--	--	-	-	-
Unigene100997_All	gi|115452757|ref|NP_001049979.1|	Os03g0324600 [Oryza sativa Japonica Group] >gi|108707907|gb|ABF95702.1| NB-ARC domain containing protein, expressed [Oryza sativa Japonica Group] >gi|113548450|dbj|BAF11893.1| Os03g0324600 [Oryza sativa Japonica Group]	sp|Q7XBQ9|RGA2_SOLBU	Disease resistance protein RGA2 OS=Solanum bulbocastanum GN=RGA2 PE=1 SV=1	COG4886	Leucine-rich repeat (LRR) protein	K13457	disease resistance protein RPM1	-	GO:0005488//binding	-
Unigene100998_All	--	--	--	--	--	--	--	--	-	-	-
Unigene100999_All	--	--	--	--	--	--	--	--	-	-	-
Unigene10099_All	gi|162462666|ref|NP_001105004.1|	protoporphyrinogen IX oxidase (mitochondrial)2 [Zea mays] >gi|9857979|gb|AAG00946.1|AF273767_1 protoporphyrinogen IX oxidase [Zea mays]	sp|O24164|PPOM_TOBAC	Protoporphyrinogen oxidase, mitochondrial OS=Nicotiana tabacum GN=PPXII PE=1 SV=1	--	--	K00231	protoporphyrinogen oxidase [EC:1.3.3.4]	-	-	-
Unigene1009_All	gi|226499526|ref|NP_001151921.1|	LOC100285558 [Zea mays] >gi|195651095|gb|ACG45015.1| squalene monooxygenase [Zea mays]	sp|O48651|ERG1_PANGI	Squalene monooxygenase OS=Panax ginseng PE=2 SV=1	COG0654	2-polyprenyl-6-methoxyphenol hydroxylase and related FAD-dependent oxidoreductases	K00511	squalene monooxygenase [EC:1.14.99.7]	GO:0008152//metabolic process	GO:0004497//monooxygenase activity	GO:0043231//intracellular membrane-bounded organelle;GO:0016020//membrane;GO:0031410//cytoplasmic vesicle
Unigene100_All	gi|115463633|ref|NP_001055416.1|	Os05g0384800 [Oryza sativa Japonica Group] >gi|113578967|dbj|BAF17330.1| Os05g0384800 [Oryza sativa Japonica Group]	sp|Q15751|HERC1_HUMAN	Probable E3 ubiquitin-protein ligase HERC1 OS=Homo sapiens GN=HERC1 PE=1 SV=2	COG5184	Alpha-tubulin suppressor and related RCC1 domain-containing proteins	K10615	E3 ubiquitin-protein ligase HERC4 [EC:6.3.2.19]	-	GO:0046914//transition metal ion binding	-
Unigene101000_All	gi|147843149|emb|CAN82674.1|	hypothetical protein VITISV_034254 [Vitis vinifera]	--	--	--	--	--	--	-	-	-
Unigene101001_All	gi|297600948|ref|NP_001050148.2|	Os03g0358800 [Oryza sativa Japonica Group] >gi|255674519|dbj|BAF12062.2| Os03g0358800 [Oryza sativa Japonica Group]	sp|Q9SCP6|U73D1_ARATH	UDP-glycosyltransferase 73D1 OS=Arabidopsis thaliana GN=UGT73D1 PE=3 SV=1	--	--	K13496	UDP-glucosyl transferase 73C [EC:2.4.1.-]	-	GO:0016757//transferase activity, transferring glycosyl groups	GO:0044444//cytoplasmic part;GO:0043229//intracellular organelle
Unigene101002_All	--	--	--	--	--	--	--	--	-	-	-
Unigene101003_All	--	--	--	--	--	--	--	--	-	-	-
Unigene101004_All	gi|302172903|gb|ADK98289.1|	aldehyde dehydrogenase [Schiedea globosa]	sp|P47738|ALDH2_MOUSE	Aldehyde dehydrogenase, mitochondrial OS=Mus musculus GN=Aldh2 PE=1 SV=1	COG1012	NAD-dependent aldehyde dehydrogenases	K00128	aldehyde dehydrogenase (NAD+) [EC:1.2.1.3]	GO:0008152//metabolic process	GO:0003824//catalytic activity	-
Unigene101005_All	--	--	--	--	--	--	--	--	-	-	-
Unigene101006_All	gi|297722817|ref|NP_001173772.1|	Os04g0177400 [Oryza sativa Japonica Group] >gi|255675183|dbj|BAH92500.1| Os04g0177400 [Oryza sativa Japonica Group]	--	--	--	--	K05849	solute carrier family 8 (sodium/calcium exchanger)	GO:0009987//cellular process;GO:0008152//metabolic process	GO:0016772//transferase activity, transferring phosphorus-containing groups;GO:0005488//binding	-
Unigene101007_All	--	--	--	--	--	--	--	--	-	-	-
Unigene101008_All	gi|2500107|sp|Q40134.1|RAD51_SOLLC	RecName: Full=DNA repair protein RAD51 homolog >gi|1143810|gb|AAC23700.1| LeRAD51 [Solanum lycopersicum]	sp|Q40134|RAD51_SOLLC	DNA repair protein RAD51 homolog OS=Solanum lycopersicum GN=RAD51 PE=2 SV=1	COG0468	RecA/RadA recombinase	K04482	DNA repair protein RAD51	GO:0006259//DNA metabolic process;GO:0033554//cellular response to stress	GO:0003677//DNA binding;GO:0042623//ATPase activity, coupled;GO:0032559//adenyl ribonucleotide binding	GO:0043231//intracellular membrane-bounded organelle
Unigene101009_All	--	--	--	--	--	--	--	--	-	-	-
Unigene10100_All	gi|11094369|gb|AAG29595.1|AF196288_1	Ser/Thr specific protein phosphatase 2A B regulatory subunit alpha isoform [Medicago sativa subsp. x varia]	sp|Q0E2P1|2ABB_ORYSJ	Serine/threonine protein phosphatase 2A 55 kDa regulatory subunit B beta isoform OS=Oryza sativa subsp. japonica GN=Os02g0224200 PE=2 SV=1	COG5170	Serine/threonine protein phosphatase 2A, regulatory subunit	K04354	protein phosphatase 2 (formerly 2A), regulatory subunit B	-	-	-
Unigene101010_All	--	--	--	--	--	--	--	--	-	-	-
Unigene101011_All	gi|297849104|ref|XP_002892433.1|	pentatricopeptide repeat-containing protein [Arabidopsis lyrata subsp. lyrata] >gi|297338275|gb|EFH68692.1| pentatricopeptide repeat-containing protein [Arabidopsis lyrata subsp. lyrata]	sp|Q9LN01|PPR21_ARATH	Pentatricopeptide repeat-containing protein At1g08070 OS=Arabidopsis thaliana GN=PCMP-H12 PE=2 SV=1	--	--	K03798	cell division protease FtsH [EC:3.4.24.-]	-	-	GO:0043231//intracellular membrane-bounded organelle
Unigene101012_All	gi|190183783|dbj|BAG48505.1|	type I MADS-box transcription factor [Cryptomeria japonica]	sp|Q7X9H9|AGL93_ARATH	Agamous-like MADS-box protein AGL93 OS=Arabidopsis thaliana GN=AGL93 PE=1 SV=1	--	--	--	--	-	-	-
Unigene101013_All	gi|113722135|gb|AAW51924.2|	phenylalanine ammonia-lyase [Rhizophora mangle]	sp|P45724|PAL2_ARATH	Phenylalanine ammonia-lyase 2 OS=Arabidopsis thaliana GN=PAL2 PE=1 SV=2	COG2986	Histidine ammonia-lyase	K10775	phenylalanine ammonia-lyase [EC:4.3.1.24]	GO:0006575//cellular amino acid derivative metabolic process;GO:0006558//L-phenylalanine metabolic process	GO:0016840	GO:0044424//intracellular part
Unigene101014_All	--	--	--	--	--	--	--	--	-	-	-
Unigene101015_All	gi|115440675|ref|NP_001044617.1|	Os01g0816100 [Oryza sativa Japonica Group] >gi|75268448|sp|Q52QH4.1|NAC68_ORYSJ RecName: Full=NAC domain-containing protein 68; Short=ONAC068 >gi|62530909|gb|AAX85684.1| NAC protein [Oryza sativa Japonica Group] >gi|113534148|dbj|BAF06531.1| Os01g0816100 [Oryza sativa Japonica Group]	sp|Q52QH4|NAC68_ORYSJ	NAC domain-containing protein 68 OS=Oryza sativa subsp. japonica GN=NAC68 PE=2 SV=1	--	--	--	--	GO:0042221//response to chemical stimulus	-	-
Unigene101016_All	--	--	--	--	--	--	--	--	-	-	-
Unigene101017_All	--	--	--	--	--	--	--	--	-	-	-
Unigene101018_All	--	--	--	--	--	--	--	--	-	-	-
Unigene101019_All	--	--	--	--	--	--	--	--	-	-	-
Unigene10101_All	gi|115483310|ref|NP_001065325.1|	Os10g0551600 [Oryza sativa Japonica Group] >gi|31433425|gb|AAP54938.1| expressed protein [Oryza sativa Japonica Group] >gi|113639857|dbj|BAF27162.1| Os10g0551600 [Oryza sativa Japonica Group]	--	--	--	--	--	--	-	-	-
Unigene101020_All	--	--	--	--	--	--	--	--	-	-	-
Unigene101021_All	--	--	--	--	--	--	--	--	-	-	-
Unigene101022_All	--	--	--	--	--	--	--	--	-	-	-
Unigene101023_All	--	--	--	--	--	--	--	--	-	-	-
Unigene101024_All	--	--	--	--	--	--	--	--	-	-	-
Unigene101025_All	gi|297721041|ref|NP_001172883.1|	Os02g0254833 [Oryza sativa Japonica Group] >gi|255670771|dbj|BAH91612.1| Os02g0254833 [Oryza sativa Japonica Group]	--	--	--	--	--	--	-	-	-
Unigene101026_All	--	--	--	--	--	--	--	--	-	-	-
Unigene101027_All	--	--	--	--	--	--	--	--	-	-	-
Unigene101028_All	--	--	--	--	--	--	--	--	-	-	-
Unigene101029_All	--	--	--	--	--	--	--	--	-	-	-
Unigene10102_All	gi|195542471|gb|ABY76321.2|	ethylene receptor [Persea americana]	sp|Q9ZTP3|EIN4_ARATH	Protein EIN4 OS=Arabidopsis thaliana GN=EIN4 PE=1 SV=1	--	--	--	--	-	-	-
Unigene101030_All	--	--	--	--	--	--	--	--	-	-	-
Unigene101031_All	--	--	--	--	--	--	--	--	-	-	-
Unigene101032_All	--	--	--	--	--	--	--	--	-	-	-
Unigene101033_All	--	--	--	--	--	--	--	--	-	-	-
Unigene101034_All	--	--	--	--	--	--	--	--	-	-	-
Unigene101035_All	--	--	--	--	--	--	--	--	-	-	-
Unigene101036_All	--	--	--	--	--	--	--	--	-	-	-
Unigene101037_All	--	--	--	--	--	--	--	--	-	-	-
Unigene101038_All	--	--	--	--	--	--	--	--	-	-	-
Unigene101039_All	--	--	--	--	--	--	--	--	-	-	-
Unigene10103_All	gi|115452737|ref|NP_001049969.1|	Os03g0322800 [Oryza sativa Japonica Group] >gi|113548440|dbj|BAF11883.1| Os03g0322800 [Oryza sativa Japonica Group]	--	--	--	--	--	--	-	-	-
Unigene101040_All	--	--	--	--	--	--	--	--	-	-	-
Unigene101041_All	--	--	--	--	--	--	--	--	-	-	-
Unigene101042_All	gi|115441125|ref|NP_001044842.1|	Os01g0855600 [Oryza sativa Japonica Group] >gi|113534373|dbj|BAF06756.1| Os01g0855600 [Oryza sativa Japonica Group]	sp|Q9FLQ7|FH20_ARATH	Formin-like protein 20 OS=Arabidopsis thaliana GN=FH20 PE=2 SV=3	--	--	K12826	splicing factor 3A subunit 2	-	GO:0004871//signal transducer activity	-
Unigene101043_All	gi|124361182|gb|ABN09154.1|	RNA-directed DNA polymerase (Reverse transcriptase) [Medicago truncatula]	sp|P92555|M1250_ARATH	Uncharacterized mitochondrial protein AtMg01250 OS=Arabidopsis thaliana GN=AtMg01250 PE=4 SV=1	--	--	K13148	integrator complex subunit 11 [EC:3.1.27.-]	GO:0034641//cellular nitrogen compound metabolic process	GO:0000166//nucleotide binding;GO:0003824//catalytic activity	-
Unigene101044_All	--	--	--	--	--	--	--	--	-	-	-
Unigene101045_All	--	--	--	--	--	--	--	--	-	-	-
Unigene101046_All	--	--	--	--	--	--	--	--	-	-	-
Unigene101047_All	--	--	--	--	--	--	--	--	-	-	-
Unigene101048_All	gi|147827603|emb|CAN64078.1|	hypothetical protein VITISV_041213 [Vitis vinifera]	--	--	--	--	K08775	breast cancer 2 susceptibility protein	-	-	-
Unigene101049_All	gi|255562854|ref|XP_002522432.1|	conserved hypothetical protein [Ricinus communis] >gi|223538317|gb|EEF39924.1| conserved hypothetical protein [Ricinus communis]	--	--	--	--	--	--	-	-	-
Unigene10104_All	--	--	--	--	--	--	--	--	-	-	-
Unigene101050_All	--	--	--	--	--	--	--	--	-	-	-
Unigene101051_All	--	--	--	--	--	--	--	--	-	-	-
Unigene101052_All	--	--	--	--	--	--	--	--	-	-	-
Unigene101053_All	--	--	--	--	--	--	--	--	-	-	-
Unigene101054_All	--	--	--	--	--	--	--	--	-	-	-
Unigene101055_All	--	--	--	--	--	--	--	--	-	-	-
Unigene101056_All	gi|147833202|emb|CAN64220.1|	hypothetical protein VITISV_014001 [Vitis vinifera]	--	--	--	--	--	--	-	GO:0005488//binding	-
Unigene101057_All	gi|115487986|ref|NP_001066480.1|	Os12g0242100 [Oryza sativa Japonica Group] >gi|113648987|dbj|BAF29499.1| Os12g0242100 [Oryza sativa Japonica Group]	sp|A3C5A7|GRP2_ORYSJ	Glycine-rich cell wall structural protein 2 OS=Oryza sativa subsp. japonica GN=GRP0.9 PE=2 SV=1	COG2730	Endoglucanase	K11596	argonaute	-	-	GO:0031410//cytoplasmic vesicle
Unigene101058_All	--	--	--	--	--	--	--	--	-	-	-
Unigene101059_All	--	--	--	--	--	--	--	--	-	-	-
Unigene10105_All	gi|110289306|gb|AAP54387.2|	hAT family dimerisation domain containing protein [Oryza sativa Japonica Group]	sp|O75132|ZBED4_HUMAN	Zinc finger BED domain-containing protein 4 OS=Homo sapiens GN=ZBED4 PE=1 SV=2	--	--	--	--	-	-	-
Unigene101060_All	--	--	--	--	--	--	--	--	-	-	-
Unigene101061_All	--	--	--	--	--	--	--	--	-	-	-
Unigene101062_All	gi|297607544|ref|NP_001060141.2|	Os07g0588300 [Oryza sativa Japonica Group] >gi|255677931|dbj|BAF22055.2| Os07g0588300 [Oryza sativa Japonica Group]	--	--	--	--	--	--	-	-	-
Unigene101063_All	--	--	--	--	--	--	--	--	-	-	-
Unigene101064_All	--	--	--	--	--	--	--	--	-	-	-
Unigene101065_All	gi|22655726|gb|AAN04143.1|	Putative reverse transcriptase [Oryza sativa Japonica Group] >gi|22655786|gb|AAN04203.1| Putative reverse transcriptase [Oryza sativa Japonica Group]	--	--	--	--	--	--	-	-	-
Unigene101066_All	gi|115459076|ref|NP_001053138.1|	Os04g0486500 [Oryza sativa Japonica Group] >gi|113564709|dbj|BAF15052.1| Os04g0486500 [Oryza sativa Japonica Group]	sp|Q9LU93|MAD2_ARATH	Mitotic spindle checkpoint protein MAD2 OS=Arabidopsis thaliana GN=MAD2 PE=2 SV=1	--	--	K02537	mitotic spindle assembly checkpoint protein MAD2	GO:0000087//M phase of mitotic cell cycle	-	GO:0043231//intracellular membrane-bounded organelle
Unigene101067_All	--	--	sp|Q16851|UGPA_HUMAN	UTP--glucose-1-phosphate uridylyltransferase OS=Homo sapiens GN=UGP2 PE=1 SV=5	--	--	--	--	-	-	-
Unigene101068_All	--	--	--	--	--	--	--	--	-	-	-
Unigene101069_All	--	--	--	--	--	--	--	--	-	-	-
Unigene10106_All	gi|195624484|gb|ACG34072.1|	novel plant SNARE 11 [Zea mays]	sp|Q944A9|NPS11_ARATH	Novel plant SNARE 11 OS=Arabidopsis thaliana GN=NPSN11 PE=1 SV=2	--	--	K08494	novel plant SNARE	-	-	-
Unigene101070_All	gi|297824025|ref|XP_002879895.1|	phosphatidylinositol 3-and 4-kinase family protein [Arabidopsis lyrata subsp. lyrata] >gi|297325734|gb|EFH56154.1| phosphatidylinositol 3-and 4-kinase family protein [Arabidopsis lyrata subsp. lyrata]	sp|Q9C671|P4K2B_ARATH	Probable phosphatidylinositol 4-kinase type 2-beta At1g26270 OS=Arabidopsis thaliana GN=At1g26270 PE=1 SV=1	--	--	--	--	-	GO:0016772//transferase activity, transferring phosphorus-containing groups	-
Unigene101071_All	--	--	--	--	--	--	--	--	-	-	-
Unigene101072_All	gi|225467658|ref|XP_002268555.1|	PREDICTED: similar to H0102C09.1 [Vitis vinifera]	sp|Q7LHG5|YI31B_YEAST	Transposon Ty3-I Gag-Pol polyprotein OS=Saccharomyces cerevisiae (strain ATCC 204508 / S288c) GN=TY3B-I PE=3 SV=2	COG2801	Transposase and inactivated derivatives	--	--	GO:0006260//DNA replication;GO:0019538//protein metabolic process;GO:0006325//chromatin organization	GO:0004175//endopeptidase activity;GO:0046914//transition metal ion binding;GO:0003676//nucleic acid binding;GO:0034061	GO:0044427//chromosomal part;GO:0043231//intracellular membrane-bounded organelle
Unigene101073_All	gi|147778479|emb|CAN69430.1|	hypothetical protein VITISV_024658 [Vitis vinifera]	--	--	--	--	--	--	-	-	-
Unigene101074_All	--	--	--	--	--	--	--	--	-	-	-
Unigene101075_All	--	--	--	--	--	--	--	--	-	-	-
Unigene101076_All	--	--	--	--	--	--	--	--	-	-	-
Unigene101077_All	--	--	--	--	--	--	--	--	-	-	-
Unigene101078_All	gi|195635323|gb|ACG37130.1|	ankyrin repeat domain-containing protein 28 [Zea mays]	sp|Q65XV2|XB3_ORYSJ	E3 ubiquitin-protein ligase XB3 OS=Oryza sativa subsp. japonica GN=XB3 PE=1 SV=1	--	--	--	--	-	-	-
Unigene101079_All	--	--	--	--	--	--	--	--	-	-	-
Unigene10107_All	gi|226497272|ref|NP_001152034.1|	LOC100285671 [Zea mays] >gi|195652005|gb|ACG45470.1| USP39 protein [Zea mays]	sp|Q3TIX9|SNUT2_MOUSE	U4/U6.U5 tri-snRNP-associated protein 2 OS=Mus musculus GN=Usp39 PE=2 SV=2	--	--	K12847	U4/U6.U5 tri-snRNP-associated protein 2	-	-	-
Unigene101080_All	--	--	--	--	--	--	--	--	-	-	-
Unigene101081_All	--	--	--	--	--	--	--	--	-	-	-
Unigene101082_All	--	--	--	--	--	--	--	--	-	-	-
Unigene101083_All	--	--	--	--	--	--	--	--	-	-	-
Unigene101084_All	--	--	--	--	--	--	--	--	-	-	-
Unigene101085_All	--	--	--	--	--	--	--	--	-	-	-
Unigene101086_All	--	--	--	--	--	--	--	--	-	-	-
Unigene101087_All	--	--	--	--	--	--	--	--	-	-	-
Unigene101088_All	gi|226504038|ref|NP_001152269.1|	LOC100285908 [Zea mays] >gi|195654495|gb|ACG46715.1| peroxisomal-coenzyme A synthetase [Zea mays]	sp|P08001|ACRO_PIG	Acrosin OS=Sus scrofa GN=ACR PE=1 SV=5	COG0318	Acyl-CoA synthetases (AMP-forming)/AMP-acid ligases II	--	--	GO:0010038//response to metal ion	GO:0016405//CoA-ligase activity;GO:0032559//adenyl ribonucleotide binding	GO:0005576//extracellular region;GO:0009536//plastid
Unigene101089_All	--	--	--	--	--	--	--	--	-	-	-
Unigene10108_All	gi|115474895|ref|NP_001061044.1|	Os08g0159800 [Oryza sativa Japonica Group] >gi|75243377|sp|Q84UQ3.1|C3H56_ORYSJ RecName: Full=Zinc finger CCCH domain-containing protein 56; Short=OsC3H56 >gi|113623013|dbj|BAF22958.1| Os08g0159800 [Oryza sativa Japonica Group]	sp|Q84UQ3|C3H56_ORYSJ	Zinc finger CCCH domain-containing protein 56 OS=Oryza sativa subsp. japonica GN=Os08g0159800 PE=2 SV=1	--	--	--	--	-	-	-
Unigene101090_All	--	--	--	--	--	--	--	--	-	-	-
Unigene101091_All	--	--	--	--	--	--	--	--	-	-	-
Unigene101092_All	gi|297724885|ref|NP_001174806.1|	Os06g0499301 [Oryza sativa Japonica Group] >gi|255677074|dbj|BAH93534.1| Os06g0499301 [Oryza sativa Japonica Group]	sp|O49436|PP327_ARATH	Pentatricopeptide repeat-containing protein At4g20090 OS=Arabidopsis thaliana GN=EMB1025 PE=2 SV=1	--	--	K03457	nucleobase:cation symporter-1, NCS1 family	GO:0003006//reproductive developmental process	-	-
Unigene101093_All	--	--	--	--	--	--	--	--	-	-	-
Unigene101094_All	--	--	--	--	--	--	--	--	-	-	-
Unigene101095_All	--	--	--	--	--	--	--	--	-	-	-
Unigene101096_All	--	--	--	--	--	--	--	--	-	-	-
Unigene101097_All	--	--	--	--	--	--	--	--	-	-	-
Unigene101098_All	--	--	--	--	--	--	--	--	-	-	-
Unigene101099_All	--	--	--	--	--	--	--	--	-	-	-
Unigene10109_All	--	--	--	--	--	--	--	--	-	-	-
Unigene1010_All	gi|145359958|ref|NP_178970.3|	chromatin remodeling 5 [Arabidopsis thaliana] >gi|330251136|gb|AEC06230.1| chromatin remodeling 5 [Arabidopsis thaliana]	sp|O14647|CHD2_HUMAN	Chromodomain-helicase-DNA-binding protein 2 OS=Homo sapiens GN=CHD2 PE=1 SV=2	COG0553	Superfamily II DNA/RNA helicases, SNF2 family	K11367	chromodomain-helicase-DNA-binding protein 1 [EC:3.6.1.-]	-	GO:0005488//binding	-
Unigene101100_All	--	--	--	--	--	--	--	--	-	-	-
Unigene101101_All	--	--	--	--	--	--	--	--	-	-	-
Unigene101102_All	--	--	--	--	--	--	--	--	-	-	-
Unigene101103_All	--	--	--	--	--	--	--	--	-	-	-
Unigene101104_All	gi|147802221|emb|CAN68269.1|	hypothetical protein VITISV_029910 [Vitis vinifera]	--	--	--	--	--	--	-	-	-
Unigene101105_All	--	--	--	--	--	--	--	--	-	-	-
Unigene101106_All	--	--	--	--	--	--	--	--	-	-	-
Unigene101107_All	--	--	--	--	--	--	--	--	-	-	-
Unigene101108_All	--	--	--	--	--	--	--	--	-	-	-
Unigene101109_All	--	--	--	--	--	--	--	--	-	-	-
Unigene10110_All	gi|45356861|gb|AAS58469.1|	ultraviolet-B-repressible protein [Gossypium hirsutum]	--	--	--	--	K13171	serine/arginine repetitive matrix protein 1	-	-	-
Unigene101110_All	--	--	--	--	--	--	--	--	-	-	-
Unigene101111_All	--	--	--	--	--	--	--	--	-	-	-
Unigene101112_All	--	--	--	--	--	--	--	--	-	-	-
Unigene101113_All	gi|27436755|gb|AAO13474.1|	Putative lipoxygenase [Oryza sativa Japonica Group]	sp|Q8H016|LOX6_ORYSJ	Probable lipoxygenase 6 OS=Oryza sativa subsp. japonica GN=Os03g0179900 PE=2 SV=2	--	--	K00454	lipoxygenase [EC:1.13.11.12]	GO:0006633//fatty acid biosynthetic process	GO:0046914//transition metal ion binding;GO:0016702//oxidoreductase activity, acting on single donors with incorporation of molecular oxygen, incorporation of two atoms of oxygen	GO:0043231//intracellular membrane-bounded organelle
Unigene101114_All	--	--	--	--	--	--	--	--	-	-	-
Unigene101115_All	gi|257209021|emb|CBB36498.1|	Sorghum bicolor protein targeted either to mitochondria or chloroplast proteins T50848 [Saccharum hybrid cultivar R570]	--	--	--	--	--	--	-	-	GO:0043231//intracellular membrane-bounded organelle
Unigene101116_All	gi|224482651|gb|ACN50182.1|	annexin [Annona cherimola]	sp|Q5REL2|ANXA1_PONAB	Annexin A1 OS=Pongo abelii GN=ANXA1 PE=2 SV=1	--	--	--	--	-	-	-
Unigene101117_All	--	--	--	--	--	--	--	--	-	-	-
Unigene101118_All	gi|16924045|gb|AAL31657.1|AC079179_12	Putative Zea mays retrotransposon Opie-2 [Oryza sativa] >gi|20042883|gb|AAM08711.1|AC116601_4 Putative Zea mays retrotransposon Opie-2 [Oryza sativa Japonica Group]	--	--	--	--	--	--	-	GO:0046872//metal ion binding;GO:0003676//nucleic acid binding	-
Unigene101119_All	--	--	--	--	--	--	--	--	-	-	-
Unigene10111_All	gi|77555805|gb|ABA98601.1|	DnaJ domain containing protein, expressed [Oryza sativa Japonica Group]	--	--	--	--	--	--	-	-	-
Unigene101120_All	--	--	--	--	--	--	--	--	-	-	-
Unigene101121_All	--	--	--	--	--	--	--	--	-	-	-
Unigene101122_All	--	--	--	--	--	--	--	--	-	-	-
Unigene101123_All	--	--	--	--	--	--	--	--	-	-	-
Unigene101124_All	--	--	--	--	--	--	--	--	-	-	-
Unigene101125_All	--	--	--	--	--	--	--	--	-	-	-
Unigene101126_All	--	--	--	--	--	--	--	--	-	-	-
Unigene101127_All	--	--	--	--	--	--	--	--	-	-	-
Unigene101128_All	--	--	--	--	--	--	--	--	-	-	-
Unigene101129_All	gi|147821773|emb|CAN77166.1|	hypothetical protein VITISV_029835 [Vitis vinifera]	--	--	--	--	--	--	GO:0044238//primary metabolic process;GO:0044260	GO:0003676//nucleic acid binding;GO:0016740//transferase activity	-
Unigene10112_All	gi|24461856|gb|AAN62343.1|AF506028_10	nodulin-like protein [Citrus trifoliata]	--	--	--	--	--	--	-	-	-
Unigene101130_All	gi|116317784|emb|CAH65761.1|	H0215A08.3 [Oryza sativa Indica Group]	--	--	--	--	K08775	breast cancer 2 susceptibility protein	-	-	-
Unigene101131_All	--	--	--	--	--	--	--	--	-	-	-
Unigene101132_All	--	--	--	--	--	--	--	--	-	-	-
Unigene101133_All	--	--	--	--	--	--	--	--	-	-	-
Unigene101134_All	--	--	--	--	--	--	--	--	-	-	-
Unigene101135_All	--	--	--	--	--	--	--	--	-	-	-
Unigene101136_All	--	--	sp|Q8VDJ3|VIGLN_MOUSE	Vigilin OS=Mus musculus GN=Hdlbp PE=1 SV=1	--	--	--	--	-	-	-
Unigene101137_All	--	--	--	--	--	--	--	--	-	-	-
Unigene101138_All	--	--	--	--	--	--	--	--	-	-	-
Unigene101139_All	--	--	--	--	--	--	--	--	-	-	-
Unigene10113_All	gi|224102627|ref|XP_002312753.1|	f-box family protein [Populus trichocarpa] >gi|222852573|gb|EEE90120.1| f-box family protein [Populus trichocarpa]	--	--	--	--	--	--	-	-	-
Unigene101140_All	--	--	--	--	--	--	--	--	-	-	-
Unigene101141_All	--	--	--	--	--	--	--	--	-	-	-
Unigene101142_All	--	--	--	--	--	--	--	--	-	-	-
Unigene101143_All	--	--	--	--	--	--	--	--	-	-	-
Unigene101144_All	--	--	--	--	--	--	--	--	-	-	-
Unigene101145_All	gi|115434892|ref|NP_001042204.1|	Os01g0180000 [Oryza sativa Japonica Group] >gi|113531735|dbj|BAF04118.1| Os01g0180000 [Oryza sativa Japonica Group]	--	--	--	--	--	--	-	-	-
Unigene101146_All	gi|5230788|gb|AAD41008.1|AF107026_1	histone H1 WH1A.3 [Triticum aestivum]	sp|Q08GK9|HSPL_MULSU	Protamine-like protein OS=Mullus surmuletus GN=pl PE=1 SV=2	COG0776	Bacterial nucleoid DNA-binding protein	K11275	histone H1/5	-	-	-
Unigene101147_All	--	--	--	--	--	--	--	--	-	-	-
Unigene101148_All	--	--	--	--	--	--	--	--	-	-	-
Unigene101149_All	--	--	--	--	--	--	--	--	-	-	-
Unigene10114_All	gi|297810269|ref|XP_002873018.1|	glycoside hydrolase starch-binding domain-containing protein [Arabidopsis lyrata subsp. lyrata] >gi|297318855|gb|EFH49277.1| glycoside hydrolase starch-binding domain-containing protein [Arabidopsis lyrata subsp. lyrata]	sp|Q6ZY51|PWD_ARATH	Phosphoglucan, water dikinase, chloroplastic OS=Arabidopsis thaliana GN=GWD3 PE=1 SV=1	--	--	--	--	-	-	-
Unigene101150_All	gi|226532530|ref|NP_001151420.1|	LOC100285053 [Zea mays] >gi|195646674|gb|ACG42805.1| phenazine biosynthesis protein [Zea mays]	sp|Q9KG32|Y283_BACHD	Uncharacterized isomerase BH0283 OS=Bacillus halodurans GN=BH0283 PE=3 SV=1	COG0384	Predicted epimerase, PhzC/PhzF homolog	K06998		GO:0008152//metabolic process	-	GO:0043231//intracellular membrane-bounded organelle
Unigene101151_All	--	--	--	--	--	--	--	--	-	-	-
Unigene101152_All	--	--	--	--	--	--	--	--	-	-	-
Unigene101153_All	--	--	--	--	--	--	--	--	-	-	-
Unigene101154_All	--	--	--	--	--	--	--	--	-	-	-
Unigene101155_All	--	--	sp|Q710D6|COX5B_VULVU	Cytochrome c oxidase subunit 5B, mitochondrial OS=Vulpes vulpes GN=COX5B PE=1 SV=1	--	--	--	--	-	-	-
Unigene101156_All	--	--	--	--	--	--	--	--	-	-	-
Unigene101157_All	--	--	--	--	--	--	--	--	-	-	-
Unigene101158_All	--	--	--	--	--	--	--	--	-	-	-
Unigene101159_All	--	--	--	--	--	--	--	--	-	-	-
Unigene10115_All	gi|115451411|ref|NP_001049306.1|	Os03g0203200 [Oryza sativa Japonica Group] >gi|108706730|gb|ABF94525.1| hydrolase, alpha/beta fold family protein, expressed [Oryza sativa Japonica Group] >gi|108706731|gb|ABF94526.1| hydrolase, alpha/beta fold family protein, expressed [Oryza sativa Japonica Group] >gi|113547777|dbj|BAF11220.1| Os03g0203200 [Oryza sativa Japonica Group] >gi|256807305|gb|ACV30015.1| dwarf 88 esterase [Oryza sativ…	sp|O07015|RSBQ_BACSU	Sigma factor sigB regulation protein rsbQ OS=Bacillus subtilis GN=rsbQ PE=1 SV=1	COG0596	Predicted hydrolases or acyltransferases (alpha/beta hydrolase superfamily)	K12891	splicing factor, arginine/serine-rich 2	-	-	-
Unigene101160_All	--	--	--	--	--	--	--	--	-	-	-
Unigene101161_All	--	--	--	--	--	--	--	--	-	-	-
Unigene101162_All	--	--	sp|Q8CFR0|C1QL2_MOUSE	Complement C1q-like protein 2 OS=Mus musculus GN=C1ql2 PE=2 SV=1	--	--	--	--	-	-	-
Unigene101163_All	--	--	--	--	--	--	--	--	-	-	-
Unigene101164_All	gi|15239575|ref|NP_200231.1|	transducin/WD40 domain-containing protein [Arabidopsis thaliana] >gi|332009083|gb|AED96466.1| transducin/WD40 domain-containing protein [Arabidopsis thaliana]	--	--	--	--	--	--	-	-	GO:0019897//extrinsic to plasma membrane
Unigene101165_All	--	--	--	--	--	--	--	--	-	-	-
Unigene101166_All	gi|225468618|ref|XP_002266049.1|	PREDICTED: hypothetical protein [Vitis vinifera]	--	--	--	--	--	--	-	-	-
Unigene101167_All	gi|210160947|gb|ACJ09360.1|	ATP1 [Phytophthora sojae]	sp|Q9PTY0|ATPB_CYPCA	ATP synthase subunit beta, mitochondrial OS=Cyprinus carpio GN=atp5b PE=2 SV=1	COG0055	F0F1-type ATP synthase, beta subunit	K02133	F-type H+-transporting ATPase subunit beta [EC:3.6.3.14]	GO:0015986//ATP synthesis coupled proton transport	GO:0015078//hydrogen ion transmembrane transporter activity;GO:0015662//ATPase activity, coupled to transmembrane movement of ions, phosphorylative mechanism;GO:0019829//cation-transporting ATPase activity;GO:0032559//adenyl ribonucleotide binding	GO:0000275//mitochondrial proton-transporting ATP synthase complex, catalytic core F(1)
Unigene101168_All	--	--	--	--	--	--	--	--	-	-	-
Unigene101169_All	--	--	--	--	--	--	--	--	-	-	-
Unigene10116_All	gi|253326897|gb|ACT31349.1|	Dof-type zinc finger protein 13 [Oryza sativa Japonica Group]	sp|Q93ZL5|DOF52_ARATH	Dof zinc finger protein DOF5.2 OS=Arabidopsis thaliana GN=DOF5.2 PE=1 SV=2	--	--	--	--	-	-	-
Unigene101170_All	--	--	--	--	--	--	--	--	-	-	-
Unigene101171_All	--	--	--	--	--	--	--	--	-	-	-
Unigene101172_All	--	--	--	--	--	--	--	--	-	-	-
Unigene101173_All	--	--	--	--	--	--	--	--	-	-	-
Unigene101174_All	gi|113205290|gb|ABI34329.1|	Integrase core domain containing protein [Solanum demissum]	--	--	--	--	--	--	GO:0009987//cellular process;GO:0044238//primary metabolic process	GO:0005488//binding;GO:0003824//catalytic activity	GO:0043231//intracellular membrane-bounded organelle
Unigene101175_All	--	--	--	--	--	--	--	--	-	-	-
Unigene101176_All	--	--	--	--	--	--	--	--	-	-	-
Unigene101177_All	--	--	--	--	--	--	--	--	-	-	-
Unigene101178_All	--	--	--	--	--	--	--	--	-	-	-
Unigene101179_All	--	--	--	--	--	--	--	--	-	-	-
Unigene10117_All	gi|115450491|ref|NP_001048846.1|	Os03g0129200 [Oryza sativa Japonica Group] >gi|108705992|gb|ABF93787.1| RNB-like protein, expressed [Oryza sativa Japonica Group] >gi|113547317|dbj|BAF10760.1| Os03g0129200 [Oryza sativa Japonica Group]	sp|Q9CSH3|RRP44_MOUSE	Exosome complex exonuclease RRP44 OS=Mus musculus GN=Dis3 PE=2 SV=4	COG0557	Exoribonuclease R	K12585	exosome complex exonuclease DIS3/RRP44 [EC:3.1.13.-]	-	-	-
Unigene101180_All	--	--	--	--	--	--	--	--	-	-	-
Unigene101181_All	--	--	--	--	--	--	--	--	-	-	-
Unigene101182_All	gi|976174|gb|AAB48346.1|	reverse transcriptase [Arabidopsis thaliana]	sp|Q05118|PO23_POPJA	Retrovirus-related Pol polyprotein from type-1 retrotransposable element R2 (Fragment) OS=Popillia japonica PE=4 SV=1	--	--	K13148	integrator complex subunit 11 [EC:3.1.27.-]	GO:0006260//DNA replication	GO:0003676//nucleic acid binding;GO:0034061	GO:0043231//intracellular membrane-bounded organelle
Unigene101183_All	gi|169730534|gb|ACA64833.1|	SKIP interacting protein 16 [Oryza sativa]	--	--	--	--	--	--	-	-	-
Unigene101184_All	gi|225428995|ref|XP_002265518.1|	PREDICTED: similar to APK (APS KINASE); ATP binding / kinase/ transferase, transferring phosphorus-containing groups [Vitis vinifera]	sp|Q43295|KAP1_ARATH	Adenylyl-sulfate kinase 1, chloroplastic OS=Arabidopsis thaliana GN=AKN1 PE=2 SV=1	COG0529	Adenylylsulfate kinase and related kinases	K00860	adenylylsulfate kinase [EC:2.7.1.25]	GO:0009314//response to radiation;GO:0007276//gamete generation;GO:0010675//regulation of cellular carbohydrate metabolic process;GO:0006796//phosphate metabolic process;GO:0006790//sulfur metabolic process	GO:0060089//molecular transducer activity;GO:0016301//kinase activity;GO:0032559//adenyl ribonucleotide binding	GO:0009536//plastid
Unigene101185_All	--	--	--	--	--	--	--	--	-	-	-
Unigene101186_All	--	--	--	--	--	--	--	--	-	-	-
Unigene101187_All	--	--	--	--	--	--	--	--	-	-	-
Unigene101188_All	--	--	--	--	--	--	--	--	-	-	-
Unigene101189_All	--	--	--	--	--	--	--	--	-	-	-
Unigene10118_All	gi|219109180|pdb|2RNO|A	Chain A, Solution Structure Of The N-Terminal Sap Domain Of Sumo E3 Ligases From Oryza Sativa	sp|Q6L4L4|SIZ1_ORYSJ	E3 SUMO-protein ligase SIZ1 OS=Oryza sativa subsp. japonica GN=SIZ1 PE=1 SV=1	--	--	--	--	-	-	-
Unigene101190_All	--	--	--	--	--	--	--	--	-	-	-
Unigene101191_All	--	--	--	--	--	--	--	--	-	-	-
Unigene101192_All	--	--	--	--	--	--	--	--	-	-	-
Unigene101193_All	--	--	--	--	--	--	--	--	-	-	-
Unigene101194_All	gi|5915815|sp|Q42716.1|C71A8_MENPI	RecName: Full=Cytochrome P450 71A8 >gi|493475|emb|CAA83941.1| cytochrome P-450 oxidase [Mentha x piperita]	sp|Q42716|C71A8_MENPI	Cytochrome P450 71A8 OS=Mentha piperita GN=CYP71A8 PE=3 SV=1	--	--	K13223	cytochrome P450, family 71, subfamily C, polypeptide 4 [EC:1.14.-.-]	-	GO:0004497//monooxygenase activity;GO:0005506//iron ion binding	-
Unigene101195_All	--	--	--	--	--	--	--	--	-	-	-
Unigene101196_All	--	--	--	--	--	--	--	--	-	-	-
Unigene101197_All	--	--	--	--	--	--	--	--	-	-	-
Unigene101198_All	gi|326510979|dbj|BAJ91837.1|	predicted protein [Hordeum vulgare subsp. vulgare]	--	--	--	--	--	--	-	-	-
Unigene101199_All	--	--	--	--	--	--	--	--	-	-	-
Unigene10119_All	gi|240256063|ref|NP_194259.4|	DNA photolyase [Arabidopsis thaliana] >gi|332659635|gb|AEE85035.1| DNA photolyase [Arabidopsis thaliana]	--	--	--	--	K12118	cryptochrome 1	-	-	-
Unigene1011_All	gi|18405157|ref|NP_030524.1|	Ribonuclease 2 [Arabidopsis thaliana] >gi|1173104|sp|P42814.1|RNS2_ARATH RecName: Full=Ribonuclease 2; Flags: Precursor >gi|289210|gb|AAA51406.1| ribonuclease [Arabidopsis thaliana] >gi|2642160|gb|AAB87127.1| S-like ribonuclease RNS2 [Arabidopsis thaliana] >gi|107738356|gb|ABF83682.1| At2g39780 [Arabidopsis thaliana] >gi|330254629|gb|AEC09723.1| Ribonuclease 2 [Arabidopsis thaliana]	sp|P42814|RNS2_ARATH	Ribonuclease 2 OS=Arabidopsis thaliana GN=RNS2 PE=2 SV=1	--	--	K01166	ribonuclease T2 [EC:3.1.27.1]	GO:0032502//developmental process	GO:0016892;GO:0003676//nucleic acid binding	GO:0031410//cytoplasmic vesicle;GO:0043231//intracellular membrane-bounded organelle
Unigene101200_All	gi|225433442|ref|XP_002285674.1|	PREDICTED: similar to catalytic [Vitis vinifera]	sp|Q5M868|GBA2_RAT	Non-lysosomal glucosylceramidase OS=Rattus norvegicus GN=Gba2 PE=2 SV=2	--	--	--	--	GO:0006678//glucosylceramide metabolic process	GO:0004553//hydrolase activity, hydrolyzing O-glycosyl compounds	GO:0016020//membrane
Unigene101201_All	gi|102140033|gb|ABF70164.1|	remorin-related [Musa acuminata]	sp|P93788|REMO_SOLTU	Remorin OS=Solanum tuberosum PE=1 SV=1	--	--	--	--	-	-	-
Unigene101202_All	gi|77551216|gb|ABA94013.1|	expressed protein [Oryza sativa Japonica Group]	sp|Q0I7K2|IF2_SYNS3	Translation initiation factor IF-2 OS=Synechococcus sp. (strain CC9311) GN=infB PE=3 SV=1	--	--	--	--	GO:0017004//cytochrome complex assembly	-	GO:0009536//plastid
Unigene101203_All	gi|77551216|gb|ABA94013.1|	expressed protein [Oryza sativa Japonica Group]	sp|Q0I7K2|IF2_SYNS3	Translation initiation factor IF-2 OS=Synechococcus sp. (strain CC9311) GN=infB PE=3 SV=1	--	--	--	--	GO:0017004//cytochrome complex assembly	-	GO:0009536//plastid
Unigene101204_All	gi|30689705|ref|NP_195074.2|	uncharacterized protein [Arabidopsis thaliana] >gi|124301176|gb|ABN04840.1| At4g33480 [Arabidopsis thaliana] >gi|332660832|gb|AEE86232.1| uncharacterized protein [Arabidopsis thaliana]	--	--	--	--	--	--	-	-	GO:0009536//plastid
Unigene101205_All	gi|297804406|ref|XP_002870087.1|	damaged DNA binding protein [Arabidopsis lyrata subsp. lyrata] >gi|297315923|gb|EFH46346.1| damaged DNA binding protein [Arabidopsis lyrata subsp. lyrata]	--	--	--	--	K02830	cell cycle checkpoint protein [EC:3.1.11.2]	GO:0006259//DNA metabolic process	GO:0016895//exodeoxyribonuclease activity, producing 5'-phosphomonoesters;GO:0003677//DNA binding	GO:0043231//intracellular membrane-bounded organelle
Unigene101206_All	gi|327342927|dbj|BAK09297.1|	short-chain dehydrogenase/reductase2 [Zingiber zerumbet]	sp|A0PJE2|DHR12_HUMAN	Dehydrogenase/reductase SDR family member 12 OS=Homo sapiens GN=DHRS12 PE=2 SV=2	COG1028	Dehydrogenases with different specificities (related to short-chain alcohol dehydrogenases)	--	--	GO:0008152//metabolic process	GO:0016628//oxidoreductase activity, acting on the CH-CH group of donors, NAD or NADP as acceptor	-
Unigene101207_All	--	--	--	--	--	--	--	--	-	-	-
Unigene101208_All	gi|9989049|gb|AAG10812.1|AC018460_6	Putative retroelement polyprotein [Arabidopsis thaliana]	--	--	--	--	--	--	GO:0044260;GO:0044238//primary metabolic process	GO:0003676//nucleic acid binding;GO:0003824//catalytic activity	-
Unigene101209_All	gi|8489871|gb|AAF75791.1|AF271892_1	DEAD box protein P68 [Pisum sativum]	--	--	--	--	--	--	-	GO:0032559//adenyl ribonucleotide binding;GO:0042623//ATPase activity, coupled	-
Unigene10120_All	gi|115473047|ref|NP_001060122.1|	Os07g0585000 [Oryza sativa Japonica Group] >gi|113611658|dbj|BAF22036.1| Os07g0585000 [Oryza sativa Japonica Group]	--	--	--	--	--	--	-	-	-
Unigene101210_All	gi|297849280|ref|XP_002892521.1|	U2 small nuclear ribonucleoprotein A [Arabidopsis lyrata subsp. lyrata] >gi|297338363|gb|EFH68780.1| U2 small nuclear ribonucleoprotein A [Arabidopsis lyrata subsp. lyrata]	sp|P43333|RU2A_ARATH	U2 small nuclear ribonucleoprotein A' OS=Arabidopsis thaliana GN=At1g09760 PE=2 SV=2	COG4886	Leucine-rich repeat (LRR) protein	K11092	U2 small nuclear ribonucleoprotein A'	GO:0000377//RNA splicing, via transesterification reactions with bulged adenosine as nucleophile;GO:0006950//response to stress	GO:0005488//binding	GO:0016604//nuclear body;GO:0032991;GO:0009536//plastid
Unigene101211_All	gi|297605832|ref|NP_001057661.2|	Os06g0484800 [Oryza sativa Japonica Group] >gi|255677053|dbj|BAF19575.2| Os06g0484800 [Oryza sativa Japonica Group]	sp|P92555|M1250_ARATH	Uncharacterized mitochondrial protein AtMg01250 OS=Arabidopsis thaliana GN=AtMg01250 PE=4 SV=1	--	--	K13148	integrator complex subunit 11 [EC:3.1.27.-]	GO:0006260//DNA replication	GO:0003676//nucleic acid binding;GO:0034061	GO:0043231//intracellular membrane-bounded organelle
Unigene101212_All	gi|15233709|ref|NP_194708.1|	uncharacterized protein [Arabidopsis thaliana] >gi|15810173|gb|AAL06988.1| AT4g29790/F27B13_30 [Arabidopsis thaliana] >gi|27363444|gb|AAO11641.1| At4g29790/F27B13_30 [Arabidopsis thaliana] >gi|332660276|gb|AEE85676.1| uncharacterized protein [Arabidopsis thaliana]	--	--	--	--	--	--	-	-	-
Unigene101213_All	gi|15233709|ref|NP_194708.1|	uncharacterized protein [Arabidopsis thaliana] >gi|15810173|gb|AAL06988.1| AT4g29790/F27B13_30 [Arabidopsis thaliana] >gi|27363444|gb|AAO11641.1| At4g29790/F27B13_30 [Arabidopsis thaliana] >gi|332660276|gb|AEE85676.1| uncharacterized protein [Arabidopsis thaliana]	--	--	--	--	--	--	-	-	-
Unigene101214_All	--	--	--	--	--	--	--	--	-	-	-
Unigene101215_All	--	--	--	--	--	--	--	--	-	-	-
Unigene101216_All	gi|158828183|gb|ABW81062.1|	proline-rich-protein [Arabidopsis lyrata subsp. lyrata]	sp|Q8BTI8|SRRM2_MOUSE	Serine/arginine repetitive matrix protein 2 OS=Mus musculus GN=Srrm2 PE=1 SV=2	--	--	K13171	serine/arginine repetitive matrix protein 1	-	-	-
Unigene101217_All	gi|49259563|pdb|1VK5|A	Chain A, X-Ray Structure Of Gene Product From Arabidopsis Thaliana At3g22680 >gi|150261463|pdb|2Q3T|A Chain A, Ensemble Refinement Of The Protein Crystal Structure Of Gene Product From Arabidopsis Thaliana At3g22680	sp|Q9LUJ3|RDM1_ARATH	Protein RDM1 OS=Arabidopsis thaliana GN=RDM1 PE=1 SV=1	--	--	--	--	GO:0031050;GO:0051052//regulation of DNA metabolic process	GO:0005515//protein binding	GO:0043231//intracellular membrane-bounded organelle
Unigene101218_All	gi|49259563|pdb|1VK5|A	Chain A, X-Ray Structure Of Gene Product From Arabidopsis Thaliana At3g22680 >gi|150261463|pdb|2Q3T|A Chain A, Ensemble Refinement Of The Protein Crystal Structure Of Gene Product From Arabidopsis Thaliana At3g22680	sp|Q9LUJ3|RDM1_ARATH	Protein RDM1 OS=Arabidopsis thaliana GN=RDM1 PE=1 SV=1	--	--	--	--	GO:0031050;GO:0051052//regulation of DNA metabolic process	GO:0005515//protein binding	GO:0043231//intracellular membrane-bounded organelle
Unigene101219_All	gi|49259563|pdb|1VK5|A	Chain A, X-Ray Structure Of Gene Product From Arabidopsis Thaliana At3g22680 >gi|150261463|pdb|2Q3T|A Chain A, Ensemble Refinement Of The Protein Crystal Structure Of Gene Product From Arabidopsis Thaliana At3g22680	sp|Q9LUJ3|RDM1_ARATH	Protein RDM1 OS=Arabidopsis thaliana GN=RDM1 PE=1 SV=1	--	--	--	--	GO:0031050;GO:0051052//regulation of DNA metabolic process	GO:0005515//protein binding	GO:0043231//intracellular membrane-bounded organelle
Unigene10121_All	gi|225446362|ref|XP_002273215.1|	PREDICTED: two pore channel 1 [Vitis vinifera]	sp|Q5QM84|TPC1_ORYSJ	Two pore calcium channel protein 1 OS=Oryza sativa subsp. japonica GN=TPC1 PE=1 SV=2	--	--	--	--	-	-	-
Unigene101220_All	gi|145330707|ref|NP_001078029.1|	uncharacterized protein [Arabidopsis thaliana] >gi|330254719|gb|AEC09813.1| uncharacterized protein [Arabidopsis thaliana]	--	--	--	--	--	--	-	-	GO:0043231//intracellular membrane-bounded organelle
Unigene101221_All	gi|148841127|gb|ABR14736.1|	GDP-mannose pyrophosphorylase [Gossypium hirsutum]	sp|Q86HG0|GMPPA_DICDI	Mannose-1-phosphate guanyltransferase alpha OS=Dictyostelium discoideum GN=gmppA PE=2 SV=1	COG1208	Nucleoside-diphosphate-sugar pyrophosphorylase involved in lipopolysaccharide biosynthesis/translation initiation factor 2B, gamma/epsilon subunits (eIF-2Bgamma/eIF-2Bepsilon)	K00966	mannose-1-phosphate guanylyltransferase [EC:2.7.7.13]	GO:0008152//metabolic process;GO:0010038//response to metal ion	GO:0008905	GO:0042579//microbody
Unigene101222_All	gi|115433958|ref|NP_001041737.1|	Os01g0100600 [Oryza sativa Japonica Group] >gi|113531268|dbj|BAF03651.1| Os01g0100600 [Oryza sativa Japonica Group]	--	--	--	--	--	--	-	-	-
Unigene101223_All	gi|115433958|ref|NP_001041737.1|	Os01g0100600 [Oryza sativa Japonica Group] >gi|113531268|dbj|BAF03651.1| Os01g0100600 [Oryza sativa Japonica Group]	--	--	--	--	--	--	-	-	-
Unigene101224_All	gi|115433958|ref|NP_001041737.1|	Os01g0100600 [Oryza sativa Japonica Group] >gi|113531268|dbj|BAF03651.1| Os01g0100600 [Oryza sativa Japonica Group]	sp|A0JNC2|R3HD2_BOVIN	R3H domain-containing protein 2 OS=Bos taurus GN=R3HDM2 PE=2 SV=1	--	--	--	--	-	GO:0005488//binding	-
Unigene101225_All	--	--	--	--	--	--	--	--	-	-	-
Unigene101226_All	gi|334186244|ref|NP_191962.2|	uncharacterized protein [Arabidopsis thaliana] >gi|332656495|gb|AEE81895.1| uncharacterized protein [Arabidopsis thaliana]	--	--	--	--	--	--	-	-	GO:0043231//intracellular membrane-bounded organelle
Unigene101227_All	gi|297829048|ref|XP_002882406.1|	zinc finger family protein [Arabidopsis lyrata subsp. lyrata] >gi|297328246|gb|EFH58665.1| zinc finger family protein [Arabidopsis lyrata subsp. lyrata]	sp|Q9NS56|TOPRS_HUMAN	E3 ubiquitin-protein ligase Topors OS=Homo sapiens GN=TOPORS PE=1 SV=1	--	--	--	--	-	GO:0046914//transition metal ion binding	GO:0031410//cytoplasmic vesicle;GO:0043231//intracellular membrane-bounded organelle
Unigene101228_All	gi|115435524|ref|NP_001042520.1|	Os01g0235200 [Oryza sativa Japonica Group] >gi|113532051|dbj|BAF04434.1| Os01g0235200 [Oryza sativa Japonica Group]	--	--	--	--	--	--	GO:0006305;GO:0016458//gene silencing	GO:0005488//binding	-
Unigene101229_All	gi|224120474|ref|XP_002318338.1|	argonaute protein group [Populus trichocarpa] >gi|222859011|gb|EEE96558.1| argonaute protein group [Populus trichocarpa]	sp|Q7XSA2|AGO1B_ORYSJ	Protein argonaute 1B OS=Oryza sativa subsp. japonica GN=AGO1B PE=2 SV=3	--	--	K11596	argonaute	GO:0009725//response to hormone stimulus;GO:0048364//root development;GO:0042445//hormone metabolic process;GO:0045087//innate immune response;GO:0009887//organ morphogenesis;GO:0035194//posttranscriptional gene silencing by RNA;GO:0048468//cell development;GO:0003006//reproductive developmental process;GO:0009639//response to red or far red light	GO:0004519//endonuclease activity;GO:0008135//translation factor activity, nucleic acid binding	GO:0043231//intracellular membrane-bounded organelle;GO:0044444//cytoplasmic part
Unigene10122_All	gi|111379986|gb|ABH09468.1|	germin-like protein 2 [Vitis vinifera]	sp|Q6I544|GL52_ORYSJ	Germin-like protein 5-1 OS=Oryza sativa subsp. japonica GN=Os05g0277500 PE=2 SV=1	--	--	--	--	-	-	-
Unigene101230_All	gi|115467436|ref|NP_001057317.1|	Os06g0256800 [Oryza sativa Japonica Group] >gi|113595357|dbj|BAF19231.1| Os06g0256800 [Oryza sativa Japonica Group]	sp|Q6DR24|Y3795_ARATH	Uncharacterized protein At3g17950 OS=Arabidopsis thaliana GN=Y-3 PE=1 SV=1	--	--	--	--	-	-	-
Unigene101231_All	--	--	--	--	--	--	--	--	-	-	-
Unigene101232_All	gi|115459368|ref|NP_001053284.1|	Os04g0510200 [Oryza sativa Japonica Group] >gi|113564855|dbj|BAF15198.1| Os04g0510200 [Oryza sativa Japonica Group]	sp|Q9FUY2|LEUNG_ARATH	Transcriptional corepressor LEUNIG OS=Arabidopsis thaliana GN=LUG PE=1 SV=2	--	--	--	--	GO:0009791//post-embryonic development	GO:0004683//calmodulin-dependent protein kinase activity	GO:0031410//cytoplasmic vesicle
Unigene101233_All	gi|115483598|ref|NP_001065469.1|	Os10g0573100 [Oryza sativa Japonica Group] >gi|110289626|gb|ABB48014.2| expressed protein [Oryza sativa Japonica Group] >gi|113640001|dbj|BAF27306.1| Os10g0573100 [Oryza sativa Japonica Group]	sp|Q9ZVJ2|AMERL_ARATH	Uncharacterized protein At2g38710 OS=Arabidopsis thaliana GN=At2g38710 PE=2 SV=1	COG2078	Uncharacterized conserved protein	--	--	GO:0006970//response to osmotic stress	-	-
Unigene101234_All	gi|186530158|ref|NP_001119390.1|	sister chromatid cohesion protein PDS5 [Arabidopsis thaliana] >gi|332008170|gb|AED95553.1| sister chromatid cohesion protein PDS5 [Arabidopsis thaliana]	sp|O04716|MSH6_ARATH	DNA mismatch repair protein Msh6-1 OS=Arabidopsis thaliana GN=MSH6-1 PE=2 SV=2	--	--	K11267	sister chromatid cohesion protein PDS5	-	-	GO:0009536//plastid
Unigene101235_All	gi|40644190|emb|CAC95126.1|	gag-pol polyprotein [Populus deltoides]	sp|P10978|POLX_TOBAC	Retrovirus-related Pol polyprotein from transposon TNT 1-94 OS=Nicotiana tabacum PE=2 SV=1	--	--	--	--	-	GO:0005488//binding;GO:0003824//catalytic activity	-
Unigene101236_All	--	--	--	--	--	--	--	--	-	-	-
Unigene101237_All	--	--	--	--	--	--	--	--	-	-	-
Unigene101238_All	--	--	--	--	--	--	--	--	-	-	-
Unigene101239_All	--	--	--	--	--	--	--	--	-	-	-
Unigene10123_All	gi|115441741|ref|NP_001045150.1|	Os01g0909400 [Oryza sativa Japonica Group] >gi|113534681|dbj|BAF07064.1| Os01g0909400 [Oryza sativa Japonica Group]	sp|Q9UQ35|SRRM2_HUMAN	Serine/arginine repetitive matrix protein 2 OS=Homo sapiens GN=SRRM2 PE=1 SV=2	COG0595	Predicted hydrolase of the metallo-beta-lactamase superfamily	--	--	-	-	-
Unigene101240_All	--	--	--	--	--	--	--	--	-	-	-
Unigene101241_All	--	--	--	--	--	--	--	--	-	-	-
Unigene101242_All	--	--	--	--	--	--	--	--	-	-	-
Unigene101243_All	--	--	--	--	--	--	--	--	-	-	-
Unigene101244_All	gi|76262500|gb|ABA41400.1|	pherophorin-C2 protein precursor [Chlamydomonas reinhardtii]	sp|Q9FPQ6|GP1_CHLRE	Vegetative cell wall protein gp1 OS=Chlamydomonas reinhardtii GN=GP1 PE=2 SV=1	COG2730	Endoglucanase	--	--	-	-	-
Unigene101245_All	gi|225426710|ref|XP_002275471.1|	PREDICTED: similar to subtilase [Vitis vinifera]	sp|O65351|SUBL_ARATH	Subtilisin-like protease OS=Arabidopsis thaliana GN=ARA12 PE=1 SV=1	--	--	--	--	-	-	-
Unigene101246_All	gi|15010732|gb|AAK74025.1|	AT5g39590/MIJ24_60 [Arabidopsis thaliana] >gi|29028740|gb|AAO64749.1| At5g39590/MIJ24_60 [Arabidopsis thaliana]	--	--	--	--	--	--	-	-	-
Unigene101247_All	gi|239582692|dbj|BAH70368.1|	DnaJ-like protein [Nicotiana tabacum]	--	--	--	--	K03686	molecular chaperone DnaJ	-	-	-
Unigene101248_All	gi|115479363|ref|NP_001063275.1|	Os09g0439500 [Oryza sativa Japonica Group] >gi|113631508|dbj|BAF25189.1| Os09g0439500 [Oryza sativa Japonica Group]	sp|P10708|CB12_SOLLC	Chlorophyll a-b binding protein 7, chloroplastic OS=Solanum lycopersicum GN=CAB7 PE=3 SV=1	--	--	K08908	light-harvesting complex I chlorophyll a/b binding protein 2	-	-	-
Unigene101249_All	--	--	--	--	--	--	--	--	-	-	-
Unigene10124_All	gi|140055595|gb|ABO80950.1|	WD40-like [Medicago truncatula]	--	--	--	--	--	--	-	-	-
Unigene101250_All	gi|158828311|gb|ABW81186.1|	sterol-4-methyl-oxidase-like enzyme [Arabidopsis cebennensis]	sp|Q9CRA4|ERG25_MOUSE	C-4 methylsterol oxidase OS=Mus musculus GN=Sc4mol PE=2 SV=1	COG3000	Sterol desaturase	K07750	methylsterol monooxygenase [EC:1.14.13.72]	-	-	-
Unigene101251_All	--	--	--	--	--	--	--	--	-	-	-
Unigene101252_All	gi|115461196|ref|NP_001054198.1|	Os04g0668800 [Oryza sativa Japonica Group] >gi|29367469|gb|AAO72590.1| thioredoxin-like protein [Oryza sativa Japonica Group] >gi|32488385|emb|CAE02810.1| OSJNBa0043A12.15 [Oryza sativa Japonica Group] >gi|90399150|emb|CAJ86079.1| H0818H01.1 [Oryza sativa Indica Group] >gi|90399242|emb|CAH68316.1| B0811B10.17 [Oryza sativa Indica Group] >gi|113565769|dbj|BAF16112.1| Os04g0668800 [Oryza sativa Jap…	sp|Q8W485|Y5010_ARATH	Uncharacterized protein At5g50100, mitochondrial OS=Arabidopsis thaliana GN=At5g50100 PE=1 SV=1	COG3011	Uncharacterized protein conserved in bacteria	--	--	-	-	-
Unigene101253_All	gi|115461196|ref|NP_001054198.1|	Os04g0668800 [Oryza sativa Japonica Group] >gi|29367469|gb|AAO72590.1| thioredoxin-like protein [Oryza sativa Japonica Group] >gi|32488385|emb|CAE02810.1| OSJNBa0043A12.15 [Oryza sativa Japonica Group] >gi|90399150|emb|CAJ86079.1| H0818H01.1 [Oryza sativa Indica Group] >gi|90399242|emb|CAH68316.1| B0811B10.17 [Oryza sativa Indica Group] >gi|113565769|dbj|BAF16112.1| Os04g0668800 [Oryza sativa Jap…	sp|Q8W485|Y5010_ARATH	Uncharacterized protein At5g50100, mitochondrial OS=Arabidopsis thaliana GN=At5g50100 PE=1 SV=1	COG3011	Uncharacterized protein conserved in bacteria	--	--	-	-	-
Unigene101254_All	--	--	--	--	--	--	--	--	-	-	-
Unigene101255_All	--	--	--	--	--	--	--	--	-	-	-
Unigene101256_All	--	--	--	--	--	--	--	--	-	-	-
Unigene101257_All	gi|15237711|ref|NP_200668.1|	uncharacterized protein [Arabidopsis thaliana] >gi|332009691|gb|AED97074.1| uncharacterized protein [Arabidopsis thaliana]	--	--	--	--	--	--	-	-	-
Unigene101258_All	--	--	--	--	--	--	--	--	-	-	-
Unigene101259_All	gi|18394379|ref|NP_564002.1|	mitotic spindle assembly checkpoint protein MAD2B [Arabidopsis thaliana] >gi|88193820|gb|ABD42999.1| At1g16590 [Arabidopsis thaliana] >gi|332191353|gb|AEE29474.1| mitotic spindle assembly checkpoint protein MAD2B [Arabidopsis thaliana]	--	--	--	--	K13728	mitotic spindle assembly checkpoint protein MAD2B	-	-	-
Unigene10125_All	gi|4587572|gb|AAD25803.1|AC006550_11	Similar to gb|U70015 lysosomal trafficking regulator from Mus musculus and contains 2 PF|00400 WD40, G-beta repeats. ESTs gb|T43386 and gb|AA395236 come from this gene [Arabidopsis thaliana]	--	--	--	--	--	--	-	-	-
Unigene101260_All	gi|115435304|ref|NP_001042410.1|	Os01g0218200 [Oryza sativa Japonica Group] >gi|56201618|dbj|BAD73065.1| tetratricopeptide repeat protein -like [Oryza sativa Japonica Group] >gi|56784083|dbj|BAD81412.1| tetratricopeptide repeat protein -like [Oryza sativa Japonica Group] >gi|113531941|dbj|BAF04324.1| Os01g0218200 [Oryza sativa Japonica Group]	sp|Q9MAH1|TTL1_ARATH	TPR repeat-containing thioredoxin TTL1 OS=Arabidopsis thaliana GN=TTL1 PE=1 SV=1	--	--	K03671	thioredoxin 1	-	-	-
Unigene101261_All	--	--	--	--	--	--	--	--	-	-	-
Unigene101262_All	gi|22329288|ref|NP_171712.2|	Leucine carboxyl methyltransferase [Arabidopsis thaliana] >gi|42571301|ref|NP_973741.1| Leucine carboxyl methyltransferase [Arabidopsis thaliana] >gi|332189262|gb|AEE27383.1| Leucine carboxyl methyltransferase [Arabidopsis thaliana] >gi|332189263|gb|AEE27384.1| Leucine carboxyl methyltransferase [Arabidopsis thaliana]	sp|Q6P4Z6|LCMT1_RAT	Leucine carboxyl methyltransferase 1 OS=Rattus norvegicus GN=Lcmt1 PE=2 SV=1	--	--	--	--	-	-	-
Unigene101263_All	gi|195639058|gb|ACG38997.1|	speckle-type POZ protein [Zea mays]	sp|Q8L765|BPM1_ARATH	BTB/POZ and MATH domain-containing protein 1 OS=Arabidopsis thaliana GN=BPM1 PE=1 SV=1	--	--	--	--	-	-	-
Unigene101264_All	--	--	--	--	--	--	--	--	-	-	-
Unigene101265_All	--	--	--	--	--	--	--	--	-	-	-
Unigene101266_All	gi|297611701|ref|NP_001067756.2|	Os11g0310800 [Oryza sativa Japonica Group] >gi|108864297|gb|ABA92900.2| Helicase associated domain family protein, expressed [Oryza sativa Japonica Group] >gi|255680028|dbj|BAF28119.2| Os11g0310800 [Oryza sativa Japonica Group]	sp|Q54F05|DHX8_DICDI	ATP-dependent RNA helicase dhx8 OS=Dictyostelium discoideum GN=dhx8 PE=3 SV=1	COG1643	HrpA-like helicases	K12818	ATP-dependent RNA helicase DHX8/PRP22 [EC:3.6.4.13]	-	-	-
Unigene101267_All	gi|297611701|ref|NP_001067756.2|	Os11g0310800 [Oryza sativa Japonica Group] >gi|108864297|gb|ABA92900.2| Helicase associated domain family protein, expressed [Oryza sativa Japonica Group] >gi|255680028|dbj|BAF28119.2| Os11g0310800 [Oryza sativa Japonica Group]	sp|A2A4P0|DHX8_MOUSE	ATP-dependent RNA helicase DHX8 OS=Mus musculus GN=Dhx8 PE=2 SV=1	COG1643	HrpA-like helicases	K12818	ATP-dependent RNA helicase DHX8/PRP22 [EC:3.6.4.13]	-	-	-
Unigene101268_All	gi|226504772|ref|NP_001152374.1|	ATP binding protein [Zea mays] >gi|195655683|gb|ACG47309.1| ATP binding protein [Zea mays]	--	--	--	--	--	--	-	-	-
Unigene101269_All	gi|224090059|ref|XP_002308925.1|	chromatin remodeling complex subunit [Populus trichocarpa] >gi|222854901|gb|EEE92448.1| chromatin remodeling complex subunit [Populus trichocarpa]	sp|Q8RXS6|INO80_ARATH	DNA helicase INO80 complex homolog 1 OS=Arabidopsis thaliana GN=INO80 PE=2 SV=2	--	--	K11665	DNA helicase INO80 [EC:3.6.1.-]	-	-	-
Unigene10126_All	gi|264664473|sp|C0LGK4.1|Y2165_ARATH	RecName: Full=Probable LRR receptor-like serine/threonine-protein kinase At2g16250; Flags: Precursor >gi|224589511|gb|ACN59289.1| leucine-rich repeat receptor-like protein kinase [Arabidopsis thaliana]	sp|C0LGK4|Y2165_ARATH	Probable LRR receptor-like serine/threonine-protein kinase At2g16250 OS=Arabidopsis thaliana GN=At2g16250 PE=1 SV=1	COG4886	Leucine-rich repeat (LRR) protein	K13420	LRR receptor-like serine/threonine-protein kinase FLS2 [EC:2.7.11.1]	-	-	-
Unigene101270_All	gi|115464253|ref|NP_001055726.1|	Os05g0455800 [Oryza sativa Japonica Group] >gi|53749357|gb|AAU90216.1| unknow protein [Oryza sativa Japonica Group] >gi|113579277|dbj|BAF17640.1| Os05g0455800 [Oryza sativa Japonica Group]	sp|Q54TS4|YIPF1_DICDI	Protein YIPF1 homolog OS=Dictyostelium discoideum GN=yipf1 PE=3 SV=1	--	--	--	--	-	-	-
Unigene101271_All	gi|225432364|ref|XP_002275431.1|	PREDICTED: similar to protein kinase family protein [Vitis vinifera]	--	--	--	--	K13430	serine/threonine-protein kinase PBS1 [EC:2.7.11.1]	-	-	-
Unigene101272_All	gi|156105710|gb|ABU49226.1|	chloroplast methionine sulfoxide reductase B2 precursor [Nicotiana tabacum]	sp|Q9C5C8|MSRB2_ARATH	Peptide methionine sulfoxide reductase B2, chloroplastic OS=Arabidopsis thaliana GN=MSRB2 PE=1 SV=1	COG0229	Conserved domain frequently associated with peptide methionine sulfoxide reductase	K00391	[EC:1.8.4.-]	-	-	-
Unigene101273_All	gi|134252248|gb|ABO64856.1|	methionine-R-sulfoxide reductase B3 protein [Capsicum annuum]	sp|Q9C5C8|MSRB2_ARATH	Peptide methionine sulfoxide reductase B2, chloroplastic OS=Arabidopsis thaliana GN=MSRB2 PE=1 SV=1	COG0229	Conserved domain frequently associated with peptide methionine sulfoxide reductase	K00391	[EC:1.8.4.-]	-	-	-
Unigene101274_All	gi|226495783|ref|NP_001148386.1|	LOC100281999 [Zea mays] >gi|195618858|gb|ACG31259.1| peptide methionine sulfoxide reductase msrB [Zea mays]	sp|Q9C5C8|MSRB2_ARATH	Peptide methionine sulfoxide reductase B2, chloroplastic OS=Arabidopsis thaliana GN=MSRB2 PE=1 SV=1	COG0229	Conserved domain frequently associated with peptide methionine sulfoxide reductase	K00391	[EC:1.8.4.-]	-	-	-
Unigene101275_All	gi|115482886|ref|NP_001065036.1|	Os10g0510400 [Oryza sativa Japonica Group] >gi|113639645|dbj|BAF26950.1| Os10g0510400 [Oryza sativa Japonica Group]	sp|Q9SZX8|PMTH_ARATH	Probable methyltransferase PMT17 OS=Arabidopsis thaliana GN=At4g10440 PE=2 SV=1	--	--	--	--	-	-	-
Unigene101276_All	gi|297605026|ref|NP_001056546.2|	Os06g0103900 [Oryza sativa Japonica Group] >gi|55296764|dbj|BAD67956.1| dehydration-responsive protein-like [Oryza sativa Japonica Group] >gi|255676637|dbj|BAF18460.2| Os06g0103900 [Oryza sativa Japonica Group]	sp|Q9SZX8|PMTH_ARATH	Probable methyltransferase PMT17 OS=Arabidopsis thaliana GN=At4g10440 PE=2 SV=1	--	--	--	--	-	-	-
Unigene101277_All	gi|15240508|ref|NP_199768.1|	peptide-N(4)-(N-acetyl-beta-glucosaminyl)asparagine amidase [Arabidopsis thaliana] >gi|75170522|sp|Q9FGY9.1|PNG1_ARATH RecName: Full=Peptide-N(4)-(N-acetyl-beta-glucosaminyl)asparagine amidase; AltName: Full=Peptide:N-glycanase; Short=AtPNG1 >gi|148589112|emb|CAN87017.1| transglutaminase [Arabidopsis thaliana] >gi|332008448|gb|AED95831.1| peptide-N(4)-(N-acetyl-beta-glucosaminyl)asparagine amidas…	sp|Q9FGY9|PNG1_ARATH	Peptide-N(4)-(N-acetyl-beta-glucosaminyl)asparagine amidase OS=Arabidopsis thaliana GN=PNG1 PE=2 SV=1	--	--	K01456	peptide-N4-(N-acetyl-beta-glucosaminyl)asparagine amidase [EC:3.5.1.52]	-	-	-
Unigene101278_All	gi|115455097|ref|NP_001051149.1|	Os03g0728800 [Oryza sativa Japonica Group] >gi|75323066|sp|Q6ATJ8.1|RH16_ORYSJ RecName: Full=DEAD-box ATP-dependent RNA helicase 16 >gi|108710879|gb|ABF98674.1| DEAD/DEAH box helicase family protein, expressed [Oryza sativa Japonica Group] >gi|113549620|dbj|BAF13063.1| Os03g0728800 [Oryza sativa Japonica Group]	sp|Q6ATJ8|RH16_ORYSJ	DEAD-box ATP-dependent RNA helicase 16 OS=Oryza sativa subsp. japonica GN=Os03g0728800 PE=2 SV=1	--	--	--	--	-	-	-
Unigene101279_All	--	--	--	--	--	--	--	--	-	-	-
Unigene10127_All	gi|220966698|gb|ACL97363.1|	elongation factor-1 alpha [Ignatius tetrasporus]	sp|P62632|EF1A2_RAT	Elongation factor 1-alpha 2 OS=Rattus norvegicus GN=Eef1a2 PE=2 SV=1	COG5256	Translation elongation factor EF-1alpha (GTPase)	K03231	elongation factor EF-1 alpha subunit [EC:3.6.5.3]	-	-	-
Unigene101280_All	gi|224090409|ref|XP_002308982.1|	ein3-binding f-box protein 4 [Populus trichocarpa] >gi|222854958|gb|EEE92505.1| ein3-binding f-box protein 4 [Populus trichocarpa]	sp|Q9SKK0|EBF1_ARATH	EIN3-binding F-box protein 1 OS=Arabidopsis thaliana GN=EBF1 PE=1 SV=1	--	--	--	--	-	-	-
Unigene101281_All	gi|20138131|sp|Q9FPQ6.1|GP1_CHLRE	RecName: Full=Vegetative cell wall protein gp1; AltName: Full=Hydroxyproline-rich glycoprotein 1; Flags: Precursor >gi|12018147|gb|AAG45420.1|AF309494_1 vegetative cell wall protein gp1 [Chlamydomonas reinhardtii]	sp|Q9FPQ6|GP1_CHLRE	Vegetative cell wall protein gp1 OS=Chlamydomonas reinhardtii GN=GP1 PE=2 SV=1	--	--	--	--	-	-	-
Unigene101282_All	--	--	--	--	--	--	--	--	-	-	-
Unigene101283_All	--	--	--	--	--	--	--	--	-	-	-
Unigene101284_All	--	--	--	--	--	--	--	--	-	-	-
Unigene101285_All	gi|115444195|ref|NP_001045877.1|	Os02g0146500 [Oryza sativa Japonica Group] >gi|113535408|dbj|BAF07791.1| Os02g0146500 [Oryza sativa Japonica Group]	sp|Q9Y7T6|YCJA_SCHPO	Uncharacterized membrane protein C63.10c OS=Schizosaccharomyces pombe (strain ATCC 38366 / 972) GN=SPCC63.10c PE=2 SV=2	COG0170	Dolichol kinase	K00902	dolichol kinase [EC:2.7.1.108]	-	-	-
Unigene101286_All	gi|115444195|ref|NP_001045877.1|	Os02g0146500 [Oryza sativa Japonica Group] >gi|113535408|dbj|BAF07791.1| Os02g0146500 [Oryza sativa Japonica Group]	sp|Q9Y7T6|YCJA_SCHPO	Uncharacterized membrane protein C63.10c OS=Schizosaccharomyces pombe (strain ATCC 38366 / 972) GN=SPCC63.10c PE=2 SV=2	COG0170	Dolichol kinase	K00902	dolichol kinase [EC:2.7.1.108]	-	-	-
Unigene101287_All	--	--	--	--	--	--	--	--	-	-	-
Unigene101288_All	gi|193795177|gb|ACF21695.1|	NBS-type resistance protein RGC5 [Musa acuminata subsp. malaccensis]	--	--	--	--	--	--	-	-	-
Unigene101289_All	gi|259014663|gb|ACV88633.1|	CONSTANS [Magnolia virginiana]	sp|Q96502|COL2_ARATH	Zinc finger protein CONSTANS-LIKE 2 OS=Arabidopsis thaliana GN=COL2 PE=1 SV=1	COG0532	Translation initiation factor 2 (IF-2; GTPase)	K12135	zinc finger protein CONSTANS	-	-	-
Unigene10128_All	gi|15228732|ref|NP_191792.1|	CCHC-type zinc knuckle protein [Arabidopsis thaliana] >gi|145651784|gb|ABP88117.1| At3g62330 [Arabidopsis thaliana] >gi|332646818|gb|AEE80339.1| CCHC-type zinc knuckle protein [Arabidopsis thaliana]	--	--	--	--	--	--	-	-	-
Unigene101290_All	gi|115450557|ref|NP_001048879.1|	Os03g0133900 [Oryza sativa Japonica Group] >gi|122247560|sp|Q10S58.1|SAT2_ORYSJ RecName: Full=Probable serine acetyltransferase 2; AltName: Full=OsSERAT3;1 >gi|108706041|gb|ABF93836.1| serine O-acetyltransferase family protein, expressed [Oryza sativa Japonica Group] >gi|113547350|dbj|BAF10793.1| Os03g0133900 [Oryza sativa Japonica Group]	sp|Q10S58|SAT2_ORYSJ	Probable serine acetyltransferase 2 OS=Oryza sativa subsp. japonica GN=SAT2 PE=2 SV=1	COG0110	Acetyltransferase (isoleucine patch superfamily)	K00640	serine O-acetyltransferase [EC:2.3.1.30]	-	-	-
Unigene101291_All	--	--	--	--	--	--	--	--	-	-	-
Unigene101292_All	gi|115466442|ref|NP_001056820.1|	Os06g0149900 [Oryza sativa Japonica Group] >gi|113594860|dbj|BAF18734.1| Os06g0149900 [Oryza sativa Japonica Group]	sp|P32260|CYSKP_SPIOL	Cysteine synthase, chloroplastic/chromoplastic OS=Spinacia oleracea GN=CYSK PE=1 SV=2	COG0031	Cysteine synthase	--	--	-	-	-
Unigene101293_All	--	--	--	--	--	--	--	--	-	-	-
Unigene101294_All	--	--	--	--	--	--	--	--	-	-	-
Unigene101295_All	gi|115455237|ref|NP_001051219.1|	Os03g0740700 [Oryza sativa Japonica Group] >gi|113549690|dbj|BAF13133.1| Os03g0740700 [Oryza sativa Japonica Group]	sp|Q3LSS0|C19L2_DANRE	CWF19-like protein 2 OS=Danio rerio GN=cwf19l2 PE=2 SV=1	--	--	--	--	-	-	-
Unigene101296_All	--	--	--	--	--	--	--	--	-	-	-
Unigene101297_All	--	--	--	--	--	--	--	--	-	-	-
Unigene101298_All	gi|115468320|ref|NP_001057759.1|	Os06g0524500 [Oryza sativa Japonica Group] >gi|113595799|dbj|BAF19673.1| Os06g0524500 [Oryza sativa Japonica Group]	--	--	--	--	--	--	-	-	-
Unigene101299_All	--	--	--	--	--	--	--	--	-	-	-
Unigene10129_All	gi|195606388|gb|ACG25024.1|	60S ribosomal protein L31 [Zea mays] >gi|195608512|gb|ACG26086.1| 60S ribosomal protein L31 [Zea mays] >gi|195610790|gb|ACG27225.1| 60S ribosomal protein L31 [Zea mays]	sp|Q9M573|RL31_PERFR	60S ribosomal protein L31 OS=Perilla frutescens GN=RPL31 PE=2 SV=1	COG2097	Ribosomal protein L31E	K02910	large subunit ribosomal protein L31e	-	-	-
Unigene1012_All	gi|297727099|ref|NP_001175913.1|	Os09g0491676 [Oryza sativa Japonica Group] >gi|255679013|dbj|BAH94641.1| Os09g0491676 [Oryza sativa Japonica Group]	sp|A8L6F4|IF2_FRASN	Translation initiation factor IF-2 OS=Frankia sp. (strain EAN1pec) GN=infB PE=3 SV=1	COG0532	Translation initiation factor 2 (IF-2; GTPase)	--	--	-	-	-
Unigene101300_All	gi|115472217|ref|NP_001059707.1|	Os07g0497400 [Oryza sativa Japonica Group] >gi|75139181|sp|Q7F0R1.1|PNG1_ORYSJ RecName: Full=Peptide-N(4)-(N-acetyl-beta-glucosaminyl)asparagine amidase; AltName: Full=Peptide:N-glycanase >gi|113611243|dbj|BAF21621.1| Os07g0497400 [Oryza sativa Japonica Group]	sp|Q7F0R1|PNG1_ORYSJ	Peptide-N(4)-(N-acetyl-beta-glucosaminyl)asparagine amidase OS=Oryza sativa subsp. japonica GN=PNG1 PE=2 SV=1	--	--	K01456	peptide-N4-(N-acetyl-beta-glucosaminyl)asparagine amidase [EC:3.5.1.52]	-	-	-
Unigene101301_All	gi|115472217|ref|NP_001059707.1|	Os07g0497400 [Oryza sativa Japonica Group] >gi|75139181|sp|Q7F0R1.1|PNG1_ORYSJ RecName: Full=Peptide-N(4)-(N-acetyl-beta-glucosaminyl)asparagine amidase; AltName: Full=Peptide:N-glycanase >gi|113611243|dbj|BAF21621.1| Os07g0497400 [Oryza sativa Japonica Group]	sp|Q7F0R1|PNG1_ORYSJ	Peptide-N(4)-(N-acetyl-beta-glucosaminyl)asparagine amidase OS=Oryza sativa subsp. japonica GN=PNG1 PE=2 SV=1	--	--	K01456	peptide-N4-(N-acetyl-beta-glucosaminyl)asparagine amidase [EC:3.5.1.52]	-	-	-
Unigene101302_All	--	--	--	--	--	--	--	--	-	-	-
Unigene101303_All	--	--	--	--	--	--	--	--	-	-	-
Unigene101304_All	--	--	--	--	--	--	--	--	-	-	-
Unigene101305_All	gi|15218953|ref|NP_174245.1|	AWPM19-like protein [Arabidopsis thaliana] >gi|332192978|gb|AEE31099.1| AWPM19-like protein [Arabidopsis thaliana]	--	--	--	--	--	--	-	-	-
Unigene101306_All	gi|15218953|ref|NP_174245.1|	AWPM19-like protein [Arabidopsis thaliana] >gi|332192978|gb|AEE31099.1| AWPM19-like protein [Arabidopsis thaliana]	--	--	--	--	--	--	-	-	-
Unigene101307_All	gi|225426710|ref|XP_002275471.1|	PREDICTED: similar to subtilase [Vitis vinifera]	sp|O65351|SUBL_ARATH	Subtilisin-like protease OS=Arabidopsis thaliana GN=ARA12 PE=1 SV=1	COG1404	Subtilisin-like serine proteases	--	--	-	-	-
Unigene101308_All	gi|162460084|ref|NP_001105866.1|	LOC732776 [Zea mays] >gi|91694279|gb|ABE41791.1| L-galactose dehydrogenase [Zea mays]	--	--	--	--	K00064	D-threo-aldose 1-dehydrogenase [EC:1.1.1.122]	-	-	-
Unigene101309_All	gi|99083509|gb|ABF66654.1|	EBP1 [Ammopiptanthus mongolicus] >gi|146336945|gb|ABQ23586.1| EBP1 [Ammopiptanthus mongolicus]	sp|P50580|PA2G4_MOUSE	Proliferation-associated protein 2G4 OS=Mus musculus GN=Pa2g4 PE=1 SV=3	COG0024	Methionine aminopeptidase	K01265	methionyl aminopeptidase [EC:3.4.11.18]	-	-	-
Unigene10130_All	gi|21592651|gb|AAM64600.1|	rhodanese-like family protein [Arabidopsis thaliana]	--	--	--	--	--	--	-	-	-
Unigene101310_All	--	--	--	--	--	--	--	--	-	-	-
Unigene101311_All	gi|301105495|ref|XP_002901831.1|	creatine kinase B-type [Phytophthora infestans T30-4] >gi|262099169|gb|EEY57221.1| creatine kinase B-type [Phytophthora infestans T30-4]	sp|P06732|KCRM_HUMAN	Creatine kinase M-type OS=Homo sapiens GN=CKM PE=1 SV=2	--	--	K00933	creatine kinase [EC:2.7.3.2]	-	-	-
Unigene101312_All	gi|186501805|ref|NP_001118352.1|	nuclear fusion defective 6 [Arabidopsis thaliana] >gi|330251941|gb|AEC07035.1| nuclear fusion defective 6 [Arabidopsis thaliana]	--	--	--	--	--	--	-	-	-
Unigene101313_All	gi|186501805|ref|NP_001118352.1|	nuclear fusion defective 6 [Arabidopsis thaliana] >gi|330251941|gb|AEC07035.1| nuclear fusion defective 6 [Arabidopsis thaliana]	--	--	--	--	--	--	-	-	-
Unigene101314_All	--	--	--	--	--	--	--	--	-	-	-
Unigene101315_All	--	--	--	--	--	--	--	--	-	-	-
Unigene101316_All	gi|115473635|ref|NP_001060416.1|	Os07g0639600 [Oryza sativa Japonica Group] >gi|38175741|dbj|BAC45211.2| pyrrolidone carboxyl peptidase-like protein [Oryza sativa Japonica Group] >gi|113611952|dbj|BAF22330.1| Os07g0639600 [Oryza sativa Japonica Group]	--	--	--	--	K01304	pyroglutamyl-peptidase [EC:3.4.19.3]	-	-	-
Unigene101317_All	gi|115473635|ref|NP_001060416.1|	Os07g0639600 [Oryza sativa Japonica Group] >gi|38175741|dbj|BAC45211.2| pyrrolidone carboxyl peptidase-like protein [Oryza sativa Japonica Group] >gi|113611952|dbj|BAF22330.1| Os07g0639600 [Oryza sativa Japonica Group]	--	--	--	--	K01304	pyroglutamyl-peptidase [EC:3.4.19.3]	-	-	-
Unigene101318_All	gi|115479013|ref|NP_001063100.1|	Os09g0396300 [Oryza sativa Japonica Group] >gi|50252601|dbj|BAD28772.1| pyrrolidone carboxyl peptidase-like protein [Oryza sativa Japonica Group] >gi|113631333|dbj|BAF25014.1| Os09g0396300 [Oryza sativa Japonica Group]	--	--	--	--	K01304	pyroglutamyl-peptidase [EC:3.4.19.3]	-	-	-
Unigene101319_All	gi|115473635|ref|NP_001060416.1|	Os07g0639600 [Oryza sativa Japonica Group] >gi|38175741|dbj|BAC45211.2| pyrrolidone carboxyl peptidase-like protein [Oryza sativa Japonica Group] >gi|113611952|dbj|BAF22330.1| Os07g0639600 [Oryza sativa Japonica Group]	--	--	--	--	K01304	pyroglutamyl-peptidase [EC:3.4.19.3]	-	-	-
Unigene10131_All	gi|289466347|gb|ADC94859.1|	ERF transcription factor 3 [Vitis pseudoreticulata]	--	--	--	--	--	--	-	-	-
Unigene101320_All	gi|115449865|ref|NP_001048570.1|	Os02g0823600 [Oryza sativa Japonica Group] >gi|113538101|dbj|BAF10484.1| Os02g0823600 [Oryza sativa Japonica Group]	--	--	--	--	--	--	-	-	-
Unigene101321_All	gi|115449865|ref|NP_001048570.1|	Os02g0823600 [Oryza sativa Japonica Group] >gi|113538101|dbj|BAF10484.1| Os02g0823600 [Oryza sativa Japonica Group]	--	--	--	--	--	--	-	-	-
Unigene101322_All	--	--	--	--	--	--	--	--	-	-	-
Unigene101323_All	--	--	--	--	--	--	--	--	-	-	-
Unigene101324_All	gi|115483244|ref|NP_001065215.1|	Os10g0546300 [Oryza sativa Japonica Group] >gi|78708978|gb|ABB47953.1| expressed protein [Oryza sativa Japonica Group] >gi|113639824|dbj|BAF27129.1| Os10g0546300 [Oryza sativa Japonica Group]	sp|Q8CI71|CC132_MOUSE	Coiled-coil domain-containing protein 132 OS=Mus musculus GN=Ccdc132 PE=1 SV=2	--	--	--	--	-	-	-
Unigene101325_All	gi|283132359|dbj|BAI63585.1|	ACT-domain-containing protein kinase [Lotus japonicus]	sp|Q2MHE4|HT1_ARATH	Serine/threonine-protein kinase HT1 OS=Arabidopsis thaliana GN=HT1 PE=1 SV=1	COG0515	Serine/threonine protein kinase	K04424	sterile alpha motif and leucine zipper containing kinase AZK [EC:2.7.11.25]	-	-	-
Unigene101326_All	gi|115473635|ref|NP_001060416.1|	Os07g0639600 [Oryza sativa Japonica Group] >gi|38175741|dbj|BAC45211.2| pyrrolidone carboxyl peptidase-like protein [Oryza sativa Japonica Group] >gi|113611952|dbj|BAF22330.1| Os07g0639600 [Oryza sativa Japonica Group]	--	--	--	--	K01304	pyroglutamyl-peptidase [EC:3.4.19.3]	-	-	-
Unigene101327_All	--	--	--	--	--	--	--	--	-	-	-
Unigene101328_All	gi|225426880|ref|XP_002263299.1|	PREDICTED: hypothetical protein [Vitis vinifera]	--	--	--	--	--	--	-	-	-
Unigene101329_All	--	--	--	--	--	--	--	--	-	-	-
Unigene10132_All	gi|37202104|gb|AAQ89667.1|	At5g25170 [Arabidopsis thaliana]	sp|Q93VG8|U326_ARATH	UPF0326 protein At4g17486 OS=Arabidopsis thaliana GN=At4g17486 PE=2 SV=1	--	--	--	--	-	-	-
Unigene101330_All	--	--	--	--	--	--	--	--	-	-	-
Unigene101331_All	--	--	--	--	--	--	--	--	-	-	-
Unigene101332_All	gi|108864087|gb|ABA91848.2|	BRCA1 C Terminus domain containing protein, expressed [Oryza sativa Japonica Group]	sp|P18887|XRCC1_HUMAN	DNA repair protein XRCC1 OS=Homo sapiens GN=XRCC1 PE=1 SV=2	--	--	K10728	topoisomerase (DNA) II binding protein 1	-	-	-
Unigene101333_All	gi|115480139|ref|NP_001063663.1|	Os09g0514900 [Oryza sativa Japonica Group] >gi|113631896|dbj|BAF25577.1| Os09g0514900 [Oryza sativa Japonica Group]	--	--	--	--	--	--	-	-	-
Unigene101334_All	--	--	--	--	--	--	--	--	-	-	-
Unigene101335_All	--	--	--	--	--	--	--	--	-	-	-
Unigene101336_All	gi|115454637|ref|NP_001050919.1|	Os03g0684400 [Oryza sativa Japonica Group] >gi|75168048|sp|Q9AUK4.1|MRS2A_ORYSJ RecName: Full=Magnesium transporter MRS2-A, chloroplastic; Flags: Precursor >gi|296439722|sp|B8APK3.1|MRS2A_ORYSI RecName: Full=Magnesium transporter MRS2-A, chloroplastic; Flags: Precursor >gi|113549390|dbj|BAF12833.1| Os03g0684400 [Oryza sativa Japonica Group]	sp|Q9AUK4|MRS2A_ORYSJ	Magnesium transporter MRS2-A, chloroplastic OS=Oryza sativa subsp. japonica GN=MRS2-A PE=2 SV=1	--	--	--	--	-	-	-
Unigene101337_All	gi|224065537|ref|XP_002301846.1|	glycosyltransferase, CAZy family GT47 [Populus trichocarpa] >gi|222843572|gb|EEE81119.1| glycosyltransferase, CAZy family GT47 [Populus trichocarpa]	sp|Q8H038|KATAM_ORYSJ	Xyloglucan galactosyltransferase KATAMARI1 homolog OS=Oryza sativa subsp. japonica GN=Os03g0144800 PE=2 SV=1	--	--	--	--	-	-	-
Unigene101338_All	gi|224118450|ref|XP_002331485.1|	regulatory subunit of cyclin-dependent kinase [Populus trichocarpa] >gi|27435806|gb|AAO13226.1|AF149014_1 CKS1 protein [Populus tremula x Populus tremuloides] >gi|222873563|gb|EEF10694.1| regulatory subunit of cyclin-dependent kinase [Populus trichocarpa]	sp|O23249|CKS1_ARATH	Cyclin-dependent kinases regulatory subunit 1 OS=Arabidopsis thaliana GN=CKS1 PE=1 SV=1	--	--	K02219	cyclin-dependent kinase regulatory subunit CKS1	-	-	-
Unigene101339_All	gi|297822485|ref|XP_002879125.1|	cdk-subunit 1 [Arabidopsis lyrata subsp. lyrata] >gi|297324964|gb|EFH55384.1| cdk-subunit 1 [Arabidopsis lyrata subsp. lyrata]	sp|O23249|CKS1_ARATH	Cyclin-dependent kinases regulatory subunit 1 OS=Arabidopsis thaliana GN=CKS1 PE=1 SV=1	--	--	K02219	cyclin-dependent kinase regulatory subunit CKS1	-	-	-
Unigene10133_All	gi|15237011|ref|NP_195272.1|	plant intracellular ras group-related LRR 4 [Arabidopsis thaliana] >gi|57868150|gb|AAW57413.1| plant intracellular Ras-group-related LRR protein 4 [Arabidopsis thaliana] >gi|332661119|gb|AEE86519.1| plant intracellular ras group-related LRR 4 [Arabidopsis thaliana]	sp|A4IIK1|MFHA1_XENTR	Malignant fibrous histiocytoma-amplified sequence 1 homolog OS=Xenopus tropicalis GN=mfhas1 PE=2 SV=1	--	--	--	--	-	-	-
Unigene101340_All	--	--	--	--	--	--	--	--	-	-	-
Unigene101341_All	--	--	--	--	--	--	--	--	-	-	-
Unigene101342_All	--	--	--	--	--	--	--	--	-	-	-
Unigene101343_All	--	--	--	--	--	--	--	--	-	-	-
Unigene101344_All	gi|297606764|ref|NP_001058933.2|	Os07g0159700 [Oryza sativa Japonica Group] >gi|255677530|dbj|BAF20847.2| Os07g0159700 [Oryza sativa Japonica Group]	--	--	--	--	--	--	-	-	-
Unigene101345_All	gi|84688906|gb|ABC61502.1|	AGO1-1 [Nicotiana benthamiana]	sp|Q6EU14|AGO1A_ORYSJ	Protein argonaute 1A OS=Oryza sativa subsp. japonica GN=AGO1A PE=2 SV=1	COG0513	Superfamily II DNA and RNA helicases	K11596	argonaute	-	-	-
Unigene101346_All	gi|326496402|dbj|BAJ94663.1|	predicted protein [Hordeum vulgare subsp. vulgare] >gi|326499586|dbj|BAJ86104.1| predicted protein [Hordeum vulgare subsp. vulgare] >gi|326523829|dbj|BAJ96925.1| predicted protein [Hordeum vulgare subsp. vulgare]	--	--	--	--	--	--	-	-	-
Unigene101347_All	gi|38346716|emb|CAE04866.2|	OSJNBa0086O06.14 [Oryza sativa Japonica Group]	sp|P0C2F6|RNHX1_ARATH	Putative ribonuclease H protein At1g65750 OS=Arabidopsis thaliana GN=At1g65750 PE=3 SV=1	--	--	--	--	-	-	-
Unigene101348_All	gi|242063208|ref|XP_002452893.1|	hypothetical protein SORBIDRAFT_04g034505 [Sorghum bicolor] >gi|241932724|gb|EES05869.1| hypothetical protein SORBIDRAFT_04g034505 [Sorghum bicolor]	--	--	--	--	--	--	-	-	-
Unigene101349_All	--	--	--	--	--	--	--	--	-	-	-
Unigene10134_All	gi|115483725|ref|NP_001065524.1|	Os11g0103700 [Oryza sativa Japonica Group] >gi|113644228|dbj|BAF27369.1| Os11g0103700 [Oryza sativa Japonica Group]	sp|Q4V9P0|SAMC_DANRE	S-adenosylmethionine mitochondrial carrier protein OS=Danio rerio GN=slc25a26 PE=2 SV=1	--	--	--	--	-	-	-
Unigene101350_All	gi|297807175|ref|XP_002871471.1|	endonuclease/exonuclease/phosphatase family protein [Arabidopsis lyrata subsp. lyrata] >gi|297317308|gb|EFH47730.1| endonuclease/exonuclease/phosphatase family protein [Arabidopsis lyrata subsp. lyrata]	sp|Q8VYU4|CCR4F_ARATH	Carbon catabolite repressor protein 4 homolog 6 OS=Arabidopsis thaliana GN=CCR4-6 PE=2 SV=2	COG5239	mRNA deadenylase, exonuclease subunit and related nucleases	K12603	CCR4-NOT transcription complex subunit 6 [EC:3.1.-.-]	-	-	-
Unigene101351_All	gi|255559820|ref|XP_002520929.1|	bromodomain-containing protein [Ricinus communis] >gi|223539895|gb|EEF41474.1| bromodomain-containing protein [Ricinus communis]	--	--	--	--	--	--	-	-	-
Unigene101352_All	gi|297727911|ref|NP_001176319.1|	Os11g0116550 [Oryza sativa Japonica Group] >gi|255679724|dbj|BAH95047.1| Os11g0116550 [Oryza sativa Japonica Group]	sp|P93026|VSR1_ARATH	Vacuolar-sorting receptor 1 OS=Arabidopsis thaliana GN=VSR1 PE=1 SV=2	--	--	--	--	-	-	-
Unigene101353_All	gi|242277436|gb|ACS91931.1|	vacuolar sorting receptor protein [Lilium longiflorum]	sp|P93026|VSR1_ARATH	Vacuolar-sorting receptor 1 OS=Arabidopsis thaliana GN=VSR1 PE=1 SV=2	--	--	--	--	-	-	-
Unigene101354_All	gi|254033592|gb|ACT55264.1|	formin 2A [Physcomitrella patens]	sp|Q8N8S7|ENAH_HUMAN	Protein enabled homolog OS=Homo sapiens GN=ENAH PE=1 SV=2	--	--	--	--	-	-	-
Unigene101355_All	--	--	--	--	--	--	--	--	-	-	-
Unigene101356_All	gi|167860930|gb|ACA05219.1|	pto-like protein [Fragaria vesca]	sp|O65238|Y5537_ARATH	G-type lectin S-receptor-like serine/threonine-protein kinase At5g35370 OS=Arabidopsis thaliana GN=At5g35370 PE=2 SV=2	COG0515	Serine/threonine protein kinase	K13417	somatic embryogenesis receptor kinase 4 [EC:2.7.10.1 2.7.11.1]	-	-	-
Unigene101357_All	--	--	--	--	--	--	--	--	-	-	-
Unigene101358_All	--	--	--	--	--	--	--	--	-	-	-
Unigene101359_All	gi|42567181|ref|NP_194464.3|	Met-10+ like family protein [Arabidopsis thaliana] >gi|37202010|gb|AAQ89620.1| At4g27340 [Arabidopsis thaliana] >gi|332659926|gb|AEE85326.1| Met-10+ like family protein [Arabidopsis thaliana]	--	--	--	--	K07055		-	-	-
Unigene10135_All	gi|115450407|ref|NP_001048804.1|	Os03g0123300 [Oryza sativa Japonica Group] >gi|113547275|dbj|BAF10718.1| Os03g0123300 [Oryza sativa Japonica Group]	sp|Q9FPQ6|GP1_CHLRE	Vegetative cell wall protein gp1 OS=Chlamydomonas reinhardtii GN=GP1 PE=2 SV=1	COG0532	Translation initiation factor 2 (IF-2; GTPase)	K03364	cell division cycle 20-like protein 1, cofactor of APC complex	-	-	-
Unigene101360_All	gi|225430293|ref|XP_002282677.1|	PREDICTED: similar to APX6 (ASCORBATE PEROXIDASE 6); L-ascorbate peroxidase [Vitis vinifera]	sp|Q8GY91|APX6_ARATH	Putative L-ascorbate peroxidase 6 OS=Arabidopsis thaliana GN=APX6 PE=2 SV=1	--	--	K00434	L-ascorbate peroxidase [EC:1.11.1.11]	-	-	-
Unigene101361_All	gi|225430293|ref|XP_002282677.1|	PREDICTED: similar to APX6 (ASCORBATE PEROXIDASE 6); L-ascorbate peroxidase [Vitis vinifera]	sp|Q8GY91|APX6_ARATH	Putative L-ascorbate peroxidase 6 OS=Arabidopsis thaliana GN=APX6 PE=2 SV=1	--	--	K00434	L-ascorbate peroxidase [EC:1.11.1.11]	-	-	-
Unigene101362_All	--	--	--	--	--	--	--	--	-	-	-
Unigene101363_All	--	--	--	--	--	--	--	--	-	-	-
Unigene101364_All	--	--	--	--	--	--	--	--	-	-	-
Unigene101365_All	gi|163889371|gb|ABY48141.1|	oligopeptidase A [Medicago truncatula]	sp|P27298|OPDA_ECOLI	Oligopeptidase A OS=Escherichia coli (strain K12) GN=prlC PE=3 SV=3	COG0339	Zn-dependent oligopeptidases	K01414	oligopeptidase A [EC:3.4.24.70]	-	-	-
Unigene101366_All	--	--	--	--	--	--	--	--	-	-	-
Unigene101367_All	--	--	--	--	--	--	--	--	-	-	-
Unigene101368_All	--	--	--	--	--	--	--	--	-	-	-
Unigene101369_All	gi|4099835|gb|AAD00695.1|	bifunctional nuclease [Zinnia violacea]	sp|P24504|NUP3_PENSQ	Nuclease PA3 OS=Penicillium sp. PE=1 SV=1	--	--	--	--	-	-	-
Unigene10136_All	gi|108707778|gb|ABF95573.1|	expressed protein [Oryza sativa Japonica Group]	--	--	--	--	--	--	-	-	-
Unigene101370_All	gi|255559820|ref|XP_002520929.1|	bromodomain-containing protein [Ricinus communis] >gi|223539895|gb|EEF41474.1| bromodomain-containing protein [Ricinus communis]	sp|Q9ULD4|BRPF3_HUMAN	Bromodomain and PHD finger-containing protein 3 OS=Homo sapiens GN=BRPF3 PE=1 SV=2	COG5076	Transcription factor involved in chromatin remodeling, contains bromodomain	K11723	bromodomain-containing protein 7/9	-	-	-
Unigene101371_All	gi|255559820|ref|XP_002520929.1|	bromodomain-containing protein [Ricinus communis] >gi|223539895|gb|EEF41474.1| bromodomain-containing protein [Ricinus communis]	--	--	--	--	--	--	-	-	-
Unigene101372_All	gi|255559820|ref|XP_002520929.1|	bromodomain-containing protein [Ricinus communis] >gi|223539895|gb|EEF41474.1| bromodomain-containing protein [Ricinus communis]	--	--	--	--	K11723	bromodomain-containing protein 7/9	-	-	-
Unigene101373_All	--	--	--	--	--	--	--	--	-	-	-
Unigene101374_All	--	--	--	--	--	--	--	--	-	-	-
Unigene101375_All	--	--	--	--	--	--	--	--	-	-	-
Unigene101376_All	--	--	--	--	--	--	--	--	-	-	-
Unigene101377_All	gi|157101308|dbj|BAF79985.1|	receptor-like kinase [Nitella axillaris]	sp|Q9FX99|Y1497_ARATH	Probable receptor-like protein kinase At1g49730 OS=Arabidopsis thaliana GN=At1g49730 PE=1 SV=1	--	--	K00924	[EC:2.7.1.-]	-	-	-
Unigene101378_All	--	--	--	--	--	--	--	--	-	-	-
Unigene101379_All	gi|18414683|ref|NP_567504.1|	autophagy-related protein 8f [Arabidopsis thaliana] >gi|30683686|ref|NP_849395.1| autophagy-related protein 8f [Arabidopsis thaliana] >gi|75161497|sp|Q8VYK7.1|ATG8F_ARATH RecName: Full=Autophagy-related protein 8f; AltName: Full=Autophagy-related ubiquitin-like modifier ATG8f; Short=AtAPG8f; Short=Protein autophagy 8f; Flags: Precursor >gi|17979227|gb|AAL49930.1| AT4g16520/dl4285c [Arabidopsis th…	sp|Q8VYK7|ATG8F_ARATH	Autophagy-related protein 8f OS=Arabidopsis thaliana GN=ATG8F PE=2 SV=1	--	--	K08341	GABA(A) receptor-associated protein (autophagy-related protein 8)	-	-	-
Unigene10137_All	gi|115437980|ref|NP_001043428.1|	Os01g0586600 [Oryza sativa Japonica Group] >gi|113532959|dbj|BAF05342.1| Os01g0586600 [Oryza sativa Japonica Group]	sp|Q8LBB2|KING1_ARATH	SNF1-related protein kinase regulatory subunit gamma 1 OS=Arabidopsis thaliana GN=KING1 PE=1 SV=2	--	--	K10839	UV excision repair protein RAD23	-	-	-
Unigene101380_All	gi|225427401|ref|XP_002263738.1|	PREDICTED: similar to MCM9; ATP binding / DNA binding / DNA-dependent ATPase [Vitis vinifera]	--	--	--	--	K10738	minichromosome maintenance protein 9	-	-	-
Unigene101381_All	gi|215820412|gb|ACJ70677.1|	EIN3-like protein EIL4 [Actinidia deliciosa]	--	--	--	--	--	--	-	-	-
Unigene101382_All	--	--	--	--	--	--	--	--	-	-	-
Unigene101383_All	--	--	--	--	--	--	--	--	-	-	-
Unigene101384_All	gi|102139905|gb|ABF70054.1|	protein kinase family protein [Musa acuminata]	--	--	--	--	--	--	-	-	-
Unigene101385_All	--	--	--	--	--	--	--	--	-	-	-
Unigene101386_All	gi|30682438|ref|NP_187912.2|	uncharacterized protein [Arabidopsis thaliana] >gi|332641763|gb|AEE75284.1| uncharacterized protein [Arabidopsis thaliana]	--	--	--	--	--	--	-	-	-
Unigene101387_All	gi|224102317|ref|XP_002312635.1|	predicted protein [Populus trichocarpa] >gi|222852455|gb|EEE90002.1| predicted protein [Populus trichocarpa]	--	--	--	--	--	--	-	-	-
Unigene101388_All	gi|2429362|gb|AAB70928.1|	proline rich protein [Santalum album]	sp|Q9C660|PEK10_ARATH	Proline-rich receptor-like protein kinase PERK10 OS=Arabidopsis thaliana GN=PERK10 PE=1 SV=2	--	--	--	--	-	-	-
Unigene101389_All	gi|79352581|ref|NP_173940.2|	proline-rich extensin-like receptor kinase 10 [Arabidopsis thaliana] >gi|310947343|sp|Q9C660.2|PEK10_ARATH RecName: Full=Proline-rich receptor-like protein kinase PERK10; AltName: Full=Proline-rich extensin-like receptor kinase 10; Short=AtPERK10 >gi|332192534|gb|AEE30655.1| proline-rich extensin-like receptor kinase 10 [Arabidopsis thaliana]	sp|Q9C660|PEK10_ARATH	Proline-rich receptor-like protein kinase PERK10 OS=Arabidopsis thaliana GN=PERK10 PE=1 SV=2	--	--	--	--	-	-	-
Unigene10138_All	gi|115445545|ref|NP_001046552.1|	Os02g0279800 [Oryza sativa Japonica Group] >gi|113536083|dbj|BAF08466.1| Os02g0279800 [Oryza sativa Japonica Group]	--	--	--	--	--	--	-	-	-
Unigene101390_All	gi|115453823|ref|NP_001050512.1|	Os03g0568800 [Oryza sativa Japonica Group] >gi|113548983|dbj|BAF12426.1| Os03g0568800 [Oryza sativa Japonica Group]	sp|P21997|SSGP_VOLCA	Sulfated surface glycoprotein 185 OS=Volvox carteri PE=1 SV=1	COG1714	Predicted membrane protein/domain	--	--	-	-	-
Unigene101391_All	gi|257481067|gb|ACV60642.1|	Hsp70-interacting protein 1 [Daucus carota]	sp|Q93YR3|F10AL_ARATH	FAM10 family protein At4g22670 OS=Arabidopsis thaliana GN=At4g22670 PE=1 SV=1	--	--	K09560	suppressor of tumorigenicity protein 13	-	-	-
Unigene101392_All	--	--	--	--	--	--	--	--	-	-	-
Unigene101393_All	--	--	--	--	--	--	--	--	-	-	-
Unigene101394_All	--	--	--	--	--	--	--	--	-	-	-
Unigene101395_All	--	--	--	--	--	--	--	--	-	-	-
Unigene101396_All	--	--	--	--	--	--	--	--	-	-	-
Unigene101397_All	--	--	--	--	--	--	--	--	-	-	-
Unigene101398_All	--	--	--	--	--	--	--	--	-	-	-
Unigene101399_All	gi|90655301|gb|ABD96177.1|	alkaline phytase isoform 1 [Lilium longiflorum]	sp|Q9UNW1|MINP1_HUMAN	Multiple inositol polyphosphate phosphatase 1 OS=Homo sapiens GN=MINPP1 PE=1 SV=1	--	--	--	--	-	-	-
Unigene10139_All	gi|18424036|ref|NP_568868.1|	ubiquitin family protein [Arabidopsis thaliana] >gi|30696949|ref|NP_851205.1| ubiquitin family protein [Arabidopsis thaliana] >gi|30696951|ref|NP_851206.1| ubiquitin family protein [Arabidopsis thaliana] >gi|21618108|gb|AAM67158.1| ubiquitin-like protein [Arabidopsis thaliana] >gi|28416583|gb|AAO42822.1| At5g57860 [Arabidopsis thaliana] >gi|332009577|gb|AED96960.1| ubiquitin family protein [Arabi…	--	--	--	--	--	--	-	-	-
Unigene1013_All	gi|333033761|dbj|BAK23262.1|	glyoxalase I [Allium cepa]	sp|O49818|LGUL_CICAR	Lactoylglutathione lyase OS=Cicer arietinum PE=2 SV=1	COG0346	Lactoylglutathione lyase and related lyases	K01759	lactoylglutathione lyase [EC:4.4.1.5]	GO:0044238//primary metabolic process;GO:0010038//response to metal ion	GO:0016846//carbon-sulfur lyase activity;GO:0005515//protein binding;GO:0043169//cation binding	GO:0009536//plastid
Unigene101400_All	gi|90655301|gb|ABD96177.1|	alkaline phytase isoform 1 [Lilium longiflorum]	sp|Q9UNW1|MINP1_HUMAN	Multiple inositol polyphosphate phosphatase 1 OS=Homo sapiens GN=MINPP1 PE=1 SV=1	--	--	--	--	-	-	-
Unigene101401_All	--	--	--	--	--	--	--	--	-	-	-
Unigene101402_All	--	--	--	--	--	--	--	--	-	-	-
Unigene101403_All	gi|162457926|ref|NP_001105555.1|	protein kinase AKINbetagamma-2 [Zea mays] >gi|11139548|gb|AAG31752.1|AF276086_1 protein kinase AKINbetagamma-2 [Zea mays]	sp|Q8T277|PRKAG_DICDI	5'-AMP-activated protein kinase subunit gamma OS=Dictyostelium discoideum GN=prkag PE=3 SV=3	COG0517	FOG: CBS domain	K07200	5'-AMP-activated protein kinase, regulatory gamma subunit	-	-	-
Unigene101404_All	gi|297847728|ref|XP_002891745.1|	pentatricopeptide repeat-containing protein [Arabidopsis lyrata subsp. lyrata] >gi|297337587|gb|EFH68004.1| pentatricopeptide repeat-containing protein [Arabidopsis lyrata subsp. lyrata]	sp|Q9LG23|PPR82_ARATH	Pentatricopeptide repeat-containing protein At1g55890, mitochondrial OS=Arabidopsis thaliana GN=At1g55890 PE=1 SV=1	--	--	--	--	-	-	-
Unigene101405_All	--	--	--	--	--	--	--	--	-	-	-
Unigene101406_All	--	--	--	--	--	--	--	--	-	-	-
Unigene101407_All	--	--	--	--	--	--	--	--	-	-	-
Unigene101408_All	--	--	--	--	--	--	--	--	-	-	-
Unigene101409_All	--	--	--	--	--	--	--	--	-	-	-
Unigene10140_All	gi|157058854|gb|ABV03161.1|	germin-like protein [Chimonanthus praecox]	sp|O04011|ABP20_PRUPE	Auxin-binding protein ABP20 OS=Prunus persica GN=ABP20 PE=2 SV=1	COG0747	ABC-type dipeptide transport system, periplasmic component	K03006	DNA-directed RNA polymerase II subunit A [EC:2.7.7.6]	-	-	-
Unigene101410_All	--	--	--	--	--	--	--	--	-	-	-
Unigene101411_All	gi|22597174|gb|AAN03474.1|	syntaxin [Glycine max]	sp|P93654|SYP22_ARATH	Syntaxin-22 OS=Arabidopsis thaliana GN=SYP22 PE=1 SV=1	COG5325	t-SNARE complex subunit, syntaxin	K08488	syntaxin 7	-	-	-
Unigene101412_All	--	--	--	--	--	--	--	--	-	-	-
Unigene101413_All	gi|75201904|sp|Q9SB75.1|CSLC5_ARATH	RecName: Full=Probable xyloglucan glycosyltransferase 5; AltName: Full=Cellulose synthase-like protein C5; Short=AtCslC5 >gi|30725520|gb|AAP37782.1| At4g31590 [Arabidopsis thaliana]	sp|Q9SB75|CSLC5_ARATH	Probable xyloglucan glycosyltransferase 5 OS=Arabidopsis thaliana GN=CSLC5 PE=1 SV=1	--	--	K13680	beta-mannan synthase [EC:2.4.1.32]	-	-	-
Unigene101414_All	gi|75201904|sp|Q9SB75.1|CSLC5_ARATH	RecName: Full=Probable xyloglucan glycosyltransferase 5; AltName: Full=Cellulose synthase-like protein C5; Short=AtCslC5 >gi|30725520|gb|AAP37782.1| At4g31590 [Arabidopsis thaliana]	sp|Q9SB75|CSLC5_ARATH	Probable xyloglucan glycosyltransferase 5 OS=Arabidopsis thaliana GN=CSLC5 PE=1 SV=1	COG1215	Glycosyltransferases, probably involved in cell wall biogenesis	K13680	beta-mannan synthase [EC:2.4.1.32]	-	-	-
Unigene101415_All	--	--	--	--	--	--	--	--	-	-	-
Unigene101416_All	--	--	--	--	--	--	--	--	-	-	-
Unigene101417_All	--	--	--	--	--	--	--	--	-	-	-
Unigene101418_All	gi|297809153|ref|XP_002872460.1|	short-chain dehydrogenase/reductase family protein [Arabidopsis lyrata subsp. lyrata] >gi|297318297|gb|EFH48719.1| short-chain dehydrogenase/reductase family protein [Arabidopsis lyrata subsp. lyrata]	sp|A6QP05|DHR12_BOVIN	Dehydrogenase/reductase SDR family member 12 OS=Bos taurus GN=DHRS12 PE=2 SV=1	--	--	--	--	-	-	-
Unigene101419_All	--	--	--	--	--	--	--	--	-	-	-
Unigene10141_All	gi|51535124|dbj|BAD37787.1|	leaf senescence protein-like [Oryza sativa Japonica Group] >gi|51535844|dbj|BAD37928.1| leaf senescence protein-like [Oryza sativa Japonica Group]	sp|Q9FPQ6|GP1_CHLRE	Vegetative cell wall protein gp1 OS=Chlamydomonas reinhardtii GN=GP1 PE=2 SV=1	COG0455	ATPases involved in chromosome partitioning	--	--	-	-	-
Unigene101420_All	gi|226530611|ref|NP_001147873.1|	GMN10 [Zea mays] >gi|195614276|gb|ACG28968.1| GMN10 [Zea mays]	sp|Q9AUK4|MRS2A_ORYSJ	Magnesium transporter MRS2-A, chloroplastic OS=Oryza sativa subsp. japonica GN=MRS2-A PE=2 SV=1	--	--	--	--	-	-	-
Unigene101421_All	gi|12007447|gb|AAG45213.1|AF322255_1	magnesium transporter protein [Arabidopsis thaliana]	sp|Q058N4|MRS2B_ARATH	Magnesium transporter MRS2-11, chloroplastic OS=Arabidopsis thaliana GN=MRS2-11 PE=1 SV=1	--	--	--	--	-	-	-
Unigene101422_All	gi|115454637|ref|NP_001050919.1|	Os03g0684400 [Oryza sativa Japonica Group] >gi|75168048|sp|Q9AUK4.1|MRS2A_ORYSJ RecName: Full=Magnesium transporter MRS2-A, chloroplastic; Flags: Precursor >gi|296439722|sp|B8APK3.1|MRS2A_ORYSI RecName: Full=Magnesium transporter MRS2-A, chloroplastic; Flags: Precursor >gi|113549390|dbj|BAF12833.1| Os03g0684400 [Oryza sativa Japonica Group]	sp|Q9AUK4|MRS2A_ORYSJ	Magnesium transporter MRS2-A, chloroplastic OS=Oryza sativa subsp. japonica GN=MRS2-A PE=2 SV=1	--	--	--	--	-	-	-
Unigene101423_All	gi|12007447|gb|AAG45213.1|AF322255_1	magnesium transporter protein [Arabidopsis thaliana]	sp|Q058N4|MRS2B_ARATH	Magnesium transporter MRS2-11, chloroplastic OS=Arabidopsis thaliana GN=MRS2-11 PE=1 SV=1	--	--	--	--	-	-	-
Unigene101424_All	--	--	--	--	--	--	--	--	-	-	-
Unigene101425_All	gi|115473439|ref|NP_001060318.1|	Os07g0622900 [Oryza sativa Japonica Group] >gi|113611854|dbj|BAF22232.1| Os07g0622900 [Oryza sativa Japonica Group]	--	--	--	--	--	--	-	-	-
Unigene101426_All	--	--	--	--	--	--	--	--	-	-	-
Unigene101427_All	--	--	--	--	--	--	--	--	-	-	-
Unigene101428_All	--	--	--	--	--	--	--	--	-	-	-
Unigene101429_All	gi|115477076|ref|NP_001062134.1|	Os08g0496000 [Oryza sativa Japonica Group] >gi|113624103|dbj|BAF24048.1| Os08g0496000 [Oryza sativa Japonica Group]	sp|Q0AIG6|CTAA_NITEC	Heme A synthase OS=Nitrosomonas eutropha (strain C91) GN=ctaA PE=3 SV=1	COG1612	Uncharacterized protein required for cytochrome oxidase assembly	K02259	cytochrome c oxidase subunit XV assembly protein	-	-	-
Unigene10142_All	gi|224038262|gb|ACN38266.1|	GDP-D-mannose pyrophosphorylase [Actinidia latifolia]	sp|Q54K39|GMPPB_DICDI	Mannose-1-phosphate guanyltransferase beta OS=Dictyostelium discoideum GN=gmppB PE=2 SV=1	COG1208	Nucleoside-diphosphate-sugar pyrophosphorylase involved in lipopolysaccharide biosynthesis/translation initiation factor 2B, gamma/epsilon subunits (eIF-2Bgamma/eIF-2Bepsilon)	--	--	-	-	-
Unigene101430_All	gi|225430466|ref|XP_002283272.1|	PREDICTED: hypothetical protein [Vitis vinifera]	--	--	--	--	--	--	-	-	-
Unigene101431_All	--	--	--	--	--	--	--	--	-	-	-
Unigene101432_All	gi|4972075|emb|CAB43882.1|	proton pump interactor [Arabidopsis thaliana] >gi|7269604|emb|CAB81400.1| proton pump interactor [Arabidopsis thaliana]	--	--	--	--	--	--	-	-	-
Unigene101433_All	gi|115483945|ref|NP_001065634.1|	Os11g0128300 [Oryza sativa Japonica Group] >gi|77548490|gb|ABA91287.1| ZF-HD protein dimerisation region containing protein, expressed [Oryza sativa Japonica Group] >gi|113644338|dbj|BAF27479.1| Os11g0128300 [Oryza sativa Japonica Group]	sp|Q9SB61|Y4466_ARATH	ZF-HD homeobox protein At4g24660 OS=Arabidopsis thaliana GN=At4g24660 PE=1 SV=1	--	--	K13832	3-dehydroquinate dehydratase / shikimate dehydrogenase [EC:4.2.1.10 1.1.1.25]	-	-	-
Unigene101434_All	--	--	--	--	--	--	--	--	-	-	-
Unigene101435_All	gi|297838679|ref|XP_002887221.1|	heat shock protein binding protein [Arabidopsis lyrata subsp. lyrata] >gi|297333062|gb|EFH63480.1| heat shock protein binding protein [Arabidopsis lyrata subsp. lyrata]	--	--	--	--	--	--	-	-	-
Unigene101436_All	gi|297838679|ref|XP_002887221.1|	heat shock protein binding protein [Arabidopsis lyrata subsp. lyrata] >gi|297333062|gb|EFH63480.1| heat shock protein binding protein [Arabidopsis lyrata subsp. lyrata]	--	--	--	--	--	--	-	-	-
Unigene101437_All	gi|297838679|ref|XP_002887221.1|	heat shock protein binding protein [Arabidopsis lyrata subsp. lyrata] >gi|297333062|gb|EFH63480.1| heat shock protein binding protein [Arabidopsis lyrata subsp. lyrata]	--	--	--	--	--	--	-	-	-
Unigene101438_All	gi|226506978|ref|NP_001150394.1|	serine/threonine-protein kinase RIO1 [Zea mays] >gi|195638918|gb|ACG38927.1| serine/threonine-protein kinase RIO1 [Zea mays]	sp|Q54VD8|RIO1_DICDI	Serine/threonine-protein kinase rio1 OS=Dictyostelium discoideum GN=rio1 PE=3 SV=1	COG1718	Serine/threonine protein kinase involved in cell cycle control	K07178	RIO kinase 1 [EC:2.7.11.1]	-	-	-
Unigene101439_All	gi|195627274|gb|ACG35467.1|	ubiquinol-cytochrome c reductase iron-sulfur subunit [Zea mays] >gi|195628664|gb|ACG36162.1| ubiquinol-cytochrome c reductase iron-sulfur subunit [Zea mays]	sp|P49727|UCRI_MAIZE	Cytochrome b-c1 complex subunit Rieske, mitochondrial OS=Zea mays PE=2 SV=1	COG0723	Rieske Fe-S protein	K00411	ubiquinol-cytochrome c reductase iron-sulfur subunit [EC:1.10.2.2]	-	-	-
Unigene10143_All	gi|297722633|ref|NP_001173680.1|	Os03g0807500 [Oryza sativa Japonica Group] >gi|255674992|dbj|BAH92408.1| Os03g0807500 [Oryza sativa Japonica Group]	sp|P80728|MAVI_CUCPE	Mavicyanin OS=Cucurbita pepo PE=1 SV=1	COG1889	Fibrillarin-like rRNA methylase	--	--	-	-	-
Unigene101440_All	gi|297839945|ref|XP_002887854.1|	ATMBAC2/BAC2 [Arabidopsis lyrata subsp. lyrata] >gi|297333695|gb|EFH64113.1| ATMBAC2/BAC2 [Arabidopsis lyrata subsp. lyrata]	--	--	--	--	--	--	-	-	-
Unigene101441_All	--	--	--	--	--	--	--	--	-	-	-
Unigene101442_All	gi|115474153|ref|NP_001060675.1|	Os07g0685400 [Oryza sativa Japonica Group] >gi|34394529|dbj|BAC83816.1| fibroin heavy chain precursor-like protein [Oryza sativa Japonica Group] >gi|113612211|dbj|BAF22589.1| Os07g0685400 [Oryza sativa Japonica Group]	sp|Q0ILZ4|RH9_ORYSJ	DEAD-box ATP-dependent RNA helicase 9 OS=Oryza sativa subsp. japonica GN=Os12g0611200 PE=2 SV=1	COG2730	Endoglucanase	--	--	-	-	-
Unigene101443_All	gi|297799384|ref|XP_002867576.1|	mitochondrial substrate carrier family protein [Arabidopsis lyrata subsp. lyrata] >gi|297313412|gb|EFH43835.1| mitochondrial substrate carrier family protein [Arabidopsis lyrata subsp. lyrata]	--	--	--	--	--	--	-	-	-
Unigene101444_All	--	--	--	--	--	--	--	--	-	-	-
Unigene101445_All	gi|25992527|gb|AAN77144.1|	fiber protein Fb1 [Gossypium barbadense]	sp|Q9ZQH1|CML48_ARATH	Probable calcium-binding protein CML48 OS=Arabidopsis thaliana GN=CML48 PE=2 SV=2	--	--	K13448	calcium-binding protein CML	-	-	-
Unigene101446_All	--	--	--	--	--	--	--	--	-	-	-
Unigene101447_All	gi|302398881|gb|ADL36735.1|	HSF domain class transcription factor [Malus x domestica]	sp|Q67U94|HFB4C_ORYSJ	Heat stress transcription factor B-4c OS=Oryza sativa subsp. japonica GN=HSFB4C PE=2 SV=1	COG5169	Heat shock transcription factor	--	--	-	-	-
Unigene101448_All	--	--	--	--	--	--	--	--	-	-	-
Unigene101449_All	gi|172046705|sp|Q84ZL0.2|FH5_ORYSJ	RecName: Full=Formin-like protein 5; AltName: Full=OsFH5 >gi|324029069|gb|ADY16681.1| BUI1 [Oryza sativa Japonica Group]	sp|Q84ZL0|FH5_ORYSJ	Formin-like protein 5 OS=Oryza sativa subsp. japonica GN=FH5 PE=2 SV=2	--	--	--	--	-	-	-
Unigene10144_All	gi|52077023|dbj|BAD46056.1|	dehydration-responsive protein-like [Oryza sativa Japonica Group]	sp|Q8VZV7|PMT9_ARATH	Probable methyltransferase PMT9 OS=Arabidopsis thaliana GN=At5g14430 PE=1 SV=1	--	--	--	--	-	-	-
Unigene101450_All	gi|302828406|ref|XP_002945770.1|	pathogenesis-related protein 1-like protein [Volvox carteri f. nagariensis] >gi|300268585|gb|EFJ52765.1| pathogenesis-related protein 1-like protein [Volvox carteri f. nagariensis]	sp|Q9C660|PEK10_ARATH	Proline-rich receptor-like protein kinase PERK10 OS=Arabidopsis thaliana GN=PERK10 PE=1 SV=2	--	--	--	--	-	-	-
Unigene101451_All	gi|226530530|ref|NP_001151510.1|	zinc finger C-x8-C-x5-C-x3-H type family protein [Zea mays] >gi|195647318|gb|ACG43127.1| zinc finger C-x8-C-x5-C-x3-H type family protein [Zea mays]	sp|Q6K977|C3H19_ORYSJ	Zinc finger CCCH domain-containing protein 19 OS=Oryza sativa subsp. japonica GN=Os02g0831100 PE=2 SV=2	--	--	--	--	-	-	-
Unigene101452_All	--	--	--	--	--	--	--	--	-	-	-
Unigene101453_All	gi|293333734|ref|NP_001167658.1|	RING-H2 finger protein ATL1G [Zea mays] >gi|195604898|gb|ACG24279.1| RING-H2 finger protein ATL1G [Zea mays]	sp|Q570X5|ATL58_ARATH	RING-H2 finger protein ATL58 OS=Arabidopsis thaliana GN=ATL58 PE=2 SV=1	COG5540	RING-finger-containing ubiquitin ligase	K11982	E3 ubiquitin-protein ligase RNF115/126 [EC:6.3.2.19]	-	-	-
Unigene101454_All	gi|115446717|ref|NP_001047138.1|	Os02g0557300 [Oryza sativa Japonica Group] >gi|113536669|dbj|BAF09052.1| Os02g0557300 [Oryza sativa Japonica Group]	sp|Q570X5|ATL58_ARATH	RING-H2 finger protein ATL58 OS=Arabidopsis thaliana GN=ATL58 PE=2 SV=1	--	--	--	--	-	-	-
Unigene101455_All	gi|15242149|ref|NP_197606.1|	uncharacterized protein [Arabidopsis thaliana] >gi|15809944|gb|AAL06899.1| AT5g21070/T10F18_100 [Arabidopsis thaliana] >gi|18958048|gb|AAL79597.1| AT5g21070/T10F18_100 [Arabidopsis thaliana] >gi|332005545|gb|AED92928.1| uncharacterized protein [Arabidopsis thaliana]	--	--	--	--	--	--	-	-	-
Unigene101456_All	gi|115448365|ref|NP_001047962.1|	Os02g0721700 [Oryza sativa Japonica Group] >gi|113537493|dbj|BAF09876.1| Os02g0721700 [Oryza sativa Japonica Group]	--	--	--	--	--	--	-	-	-
Unigene101457_All	gi|115442455|ref|NP_001045507.1|	Os01g0967100 [Oryza sativa Japonica Group] >gi|113535038|dbj|BAF07421.1| Os01g0967100 [Oryza sativa Japonica Group]	--	--	--	--	--	--	-	-	-
Unigene101458_All	gi|115442455|ref|NP_001045507.1|	Os01g0967100 [Oryza sativa Japonica Group] >gi|113535038|dbj|BAF07421.1| Os01g0967100 [Oryza sativa Japonica Group]	--	--	--	--	--	--	-	-	-
Unigene101459_All	gi|297803274|ref|XP_002869521.1|	ATPase [Arabidopsis lyrata subsp. lyrata] >gi|297315357|gb|EFH45780.1| ATPase [Arabidopsis lyrata subsp. lyrata]	--	--	--	--	K06916		-	-	-
Unigene10145_All	gi|45510867|gb|AAS67031.1|	N-myristoyl transferase [Triticum aestivum]	sp|Q9LTR9|NMT1_ARATH	Glycylpeptide N-tetradecanoyltransferase 1 OS=Arabidopsis thaliana GN=NMT1 PE=1 SV=2	COG5092	N-myristoyl transferase	K00671	glycylpeptide N-tetradecanoyltransferase [EC:2.3.1.97]	-	-	-
Unigene101460_All	gi|75149121|sp|Q84Z01.1|CSLCA_ORYSJ	RecName: Full=Putative xyloglucan glycosyltransferase 10; AltName: Full=Cellulose synthase-like protein C10; AltName: Full=OsCslC10 >gi|171769907|sp|A2YHR9.1|CSLCA_ORYSI RecName: Full=Putative xyloglucan glycosyltransferase 10; AltName: Full=Cellulose synthase-like protein C10; AltName: Full=OsCslC10	sp|Q6AU53|CSLC9_ORYSJ	Probable xyloglucan glycosyltransferase 9 OS=Oryza sativa subsp. japonica GN=CSLC9 PE=2 SV=2	--	--	K13680	beta-mannan synthase [EC:2.4.1.32]	-	-	-
Unigene101461_All	gi|226503978|ref|NP_001152323.1|	rho GDP-dissociation inhibitor 1 [Zea mays] >gi|195655101|gb|ACG47018.1| rho GDP-dissociation inhibitor 1 [Zea mays]	--	--	--	--	K12462	Rho GDP-dissociation inhibitor	-	-	-
Unigene101462_All	--	--	--	--	--	--	--	--	-	-	-
Unigene101463_All	gi|241994912|gb|ACS74732.1|	calcium-dependent protein kinase [Solanum lycopersicum]	sp|Q9FKW4|CDPKS_ARATH	Calcium-dependent protein kinase 28 OS=Arabidopsis thaliana GN=CPK28 PE=1 SV=1	--	--	K00908	Ca2+/calmodulin-dependent protein kinase [EC:2.7.11.17]	-	-	-
Unigene101464_All	gi|334302903|sp|Q9FLQ7.3|FH20_ARATH	RecName: Full=Formin-like protein 20; Short=AtFH20 >gi|332003816|gb|AED91199.1| actin binding protein [Arabidopsis thaliana]	sp|Q9FLQ7|FH20_ARATH	Formin-like protein 20 OS=Arabidopsis thaliana GN=FH20 PE=2 SV=3	--	--	K11292	transcription elongation factor SPT6	-	-	-
Unigene101465_All	gi|115462691|ref|NP_001054945.1|	Os05g0220100 [Oryza sativa Japonica Group] >gi|113578496|dbj|BAF16859.1| Os05g0220100 [Oryza sativa Japonica Group]	sp|Q0VFE3|PGAP3_XENTR	Post-GPI attachment to proteins factor 3 OS=Xenopus tropicalis GN=pgap3 PE=2 SV=1	COG5237	Predicted membrane protein	--	--	-	-	-
Unigene101466_All	gi|8843739|dbj|BAA97287.1|	retroelement pol polyprotein-like [Arabidopsis thaliana]	--	--	--	--	--	--	-	-	-
Unigene101467_All	gi|8843739|dbj|BAA97287.1|	retroelement pol polyprotein-like [Arabidopsis thaliana]	--	--	--	--	--	--	-	-	-
Unigene101468_All	--	--	--	--	--	--	--	--	-	-	-
Unigene101469_All	gi|242199344|gb|ACS87993.1|	UDP-glucosyltransferase family 1 protein [Citrus sinensis]	sp|O22822|U74F2_ARATH	UDP-glycosyltransferase 74F2 OS=Arabidopsis thaliana GN=UGT74F2 PE=1 SV=1	--	--	K13691	pathogen-inducible salicylic acid glucosyltransferase [EC:2.4.1.-]	-	-	-
Unigene10146_All	gi|164605532|dbj|BAF98598.1|	CM0545.330.nc [Lotus japonicus]	--	--	--	--	--	--	-	-	-
Unigene101470_All	gi|242199344|gb|ACS87993.1|	UDP-glucosyltransferase family 1 protein [Citrus sinensis]	sp|Q9SYK9|U74E2_ARATH	UDP-glycosyltransferase 74E2 OS=Arabidopsis thaliana GN=UGT74E2 PE=1 SV=1	COG0455	ATPases involved in chromosome partitioning	K13691	pathogen-inducible salicylic acid glucosyltransferase [EC:2.4.1.-]	-	-	-
Unigene101471_All	gi|297597992|ref|NP_001044861.2|	Os01g0858700 [Oryza sativa Japonica Group] >gi|255673892|dbj|BAF06775.2| Os01g0858700 [Oryza sativa Japonica Group]	--	--	--	--	--	--	-	-	-
Unigene101472_All	gi|33391246|gb|AAQ17229.1|	beta 1,3 glucan synthase [Lolium multiflorum]	sp|Q9SFU6|CALS9_ARATH	Callose synthase 9 OS=Arabidopsis thaliana GN=CALS9 PE=2 SV=1	--	--	K11000	callose synthase [EC:2.4.1.-]	-	-	-
Unigene101473_All	gi|115434080|ref|NP_001041798.1|	Os01g0110500 [Oryza sativa Japonica Group] >gi|113531329|dbj|BAF03712.1| Os01g0110500 [Oryza sativa Japonica Group]	sp|Q6PDK2|MLL2_MOUSE	Histone-lysine N-methyltransferase MLL2 OS=Mus musculus GN=Mll2 PE=1 SV=2	--	--	K12831	splicing factor 3B subunit 4	-	-	-
Unigene101474_All	gi|226500808|ref|NP_001149060.1|	integral membrane protein like [Zea mays] >gi|195624414|gb|ACG34037.1| integral membrane protein like [Zea mays]	--	--	--	--	--	--	-	-	-
Unigene101475_All	gi|18399097|ref|NP_564433.1|	nucleotide-sugar transporter-like protein [Arabidopsis thaliana] >gi|193788740|gb|ACF20469.1| At1g34020 [Arabidopsis thaliana] >gi|332193537|gb|AEE31658.1| nucleotide-sugar transporter-like protein [Arabidopsis thaliana]	sp|Q9SRE4|UGAL2_ARATH	UDP-galactose transporter 2 OS=Arabidopsis thaliana GN=UDP-GALT2 PE=2 SV=1	--	--	--	--	-	-	-
Unigene101476_All	gi|226500808|ref|NP_001149060.1|	integral membrane protein like [Zea mays] >gi|195624414|gb|ACG34037.1| integral membrane protein like [Zea mays]	--	--	--	--	--	--	-	-	-
Unigene101477_All	gi|226500808|ref|NP_001149060.1|	integral membrane protein like [Zea mays] >gi|195624414|gb|ACG34037.1| integral membrane protein like [Zea mays]	--	--	--	--	--	--	-	-	-
Unigene101478_All	gi|226500808|ref|NP_001149060.1|	integral membrane protein like [Zea mays] >gi|195624414|gb|ACG34037.1| integral membrane protein like [Zea mays]	--	--	--	--	--	--	-	-	-
Unigene101479_All	gi|116310050|emb|CAH67072.1|	OSIGBa0097P08.2 [Oryza sativa Indica Group]	--	--	--	--	K01785	aldose 1-epimerase [EC:5.1.3.3]	-	-	-
Unigene10147_All	gi|115466012|ref|NP_001056605.1|	Os06g0114600 [Oryza sativa Japonica Group] >gi|113594645|dbj|BAF18519.1| Os06g0114600 [Oryza sativa Japonica Group]	sp|B5DDX6|SMG9_XENTR	Protein SMG9 OS=Xenopus tropicalis GN=smg9 PE=2 SV=1	--	--	--	--	-	-	-
Unigene101480_All	gi|115452785|ref|NP_001049993.1|	Os03g0326600 [Oryza sativa Japonica Group] >gi|108707928|gb|ABF95723.1| RNA recognition motif family protein, expressed [Oryza sativa Japonica Group] >gi|113548464|dbj|BAF11907.1| Os03g0326600 [Oryza sativa Japonica Group]	sp|Q4G055|RBM40_RAT	RNA-binding protein 40 OS=Rattus norvegicus GN=Rnpc3 PE=2 SV=2	--	--	K13157	U11/U12 small nuclear ribonucleoprotein 65 kDa protein	-	-	-
Unigene101481_All	gi|226505650|ref|NP_001149102.1|	dnaJ protein [Zea mays] >gi|195624746|gb|ACG34203.1| dnaJ protein [Zea mays]	sp|Q80Y75|DJB13_MOUSE	DnaJ homolog subfamily B member 13 OS=Mus musculus GN=Dnajb13 PE=2 SV=1	--	--	K09510	DnaJ homolog subfamily B member 4	-	-	-
Unigene101482_All	gi|225455092|ref|XP_002267865.1|	PREDICTED: similar to GLT1 (NADH-dependent glutamate synthase 1 gene) [Vitis vinifera]	sp|Q9LV03|GLUT1_ARATH	Glutamate synthase 1 [NADH], chloroplastic OS=Arabidopsis thaliana GN=GLT1 PE=1 SV=2	COG0067	Glutamate synthase domain 1	K00264	glutamate synthase (NADPH/NADH) [EC:1.4.1.13 1.4.1.14]	-	-	-
Unigene101483_All	gi|297792719|ref|XP_002864244.1|	NADH-dependent glutamate synthase 1 gene [Arabidopsis lyrata subsp. lyrata] >gi|297310079|gb|EFH40503.1| NADH-dependent glutamate synthase 1 gene [Arabidopsis lyrata subsp. lyrata]	sp|Q9LV03|GLUT1_ARATH	Glutamate synthase 1 [NADH], chloroplastic OS=Arabidopsis thaliana GN=GLT1 PE=1 SV=2	COG0067	Glutamate synthase domain 1	K00264	glutamate synthase (NADPH/NADH) [EC:1.4.1.13 1.4.1.14]	-	-	-
Unigene101484_All	--	--	--	--	--	--	--	--	-	-	-
Unigene101485_All	gi|255546949|ref|XP_002514532.1|	Diacylglycerol Cholinephosphotransferase [Ricinus communis] >gi|223546136|gb|EEF47638.1| Diacylglycerol Cholinephosphotransferase [Ricinus communis]	sp|Q54XM0|CAPTB_DICDI	Uncharacterized CDP-alcohol phosphatidyltransferase class-I family protein 2 OS=Dictyostelium discoideum GN=captB PE=3 SV=1	COG5050	sn-1,2-diacylglycerol ethanolamine- and cholinephosphotranferases	K00993	ethanolaminephosphotransferase [EC:2.7.8.1]	-	-	-
Unigene101486_All	gi|17368377|sp|P94026.1|RBCMT_TOBAC	RecName: Full=Ribulose-1,5 bisphosphate carboxylase/oxygenase large subunit N-methyltransferase, chloroplastic; AltName: Full=[Ribulose-bisphosphate carboxylase]-lysine N-methyltransferase; Short=RuBisCO LSMT; Short=RuBisCO methyltransferase; Short=rbcMT; Flags: Precursor >gi|1731475|gb|AAC49565.1| ribulose-1,5-bisphosphate carboxylase/oxygenase large subunit N-methyltransferase [Nicotiana tabacu…	sp|P94026|RBCMT_TOBAC	Ribulose-1,5 bisphosphate carboxylase/oxygenase large subunit N-methyltransferase, chloroplastic OS=Nicotiana tabacum GN=RBCMT PE=2 SV=1	--	--	K00592	[ribulose-bisphosphate carboxylase]-lysine N-methyltransferase [EC:2.1.1.127]	-	-	-
Unigene101487_All	gi|18421863|ref|NP_568564.1|	Saccharopine dehydrogenase [Arabidopsis thaliana] >gi|90173749|sp|Q8LGI2.2|SCPDH_ARATH RecName: Full=Probable mitochondrial saccharopine dehydrogenase At5g39410; Short=SDH >gi|115646780|gb|ABJ17115.1| At5g39410 [Arabidopsis thaliana] >gi|332007047|gb|AED94430.1| Saccharopine dehydrogenase [Arabidopsis thaliana]	sp|Q8LGI2|SCPDH_ARATH	Probable mitochondrial saccharopine dehydrogenase At5g39410 OS=Arabidopsis thaliana GN=At5g39410 PE=1 SV=2	COG3409	Putative peptidoglycan-binding domain-containing protein	K10839	UV excision repair protein RAD23	-	-	-
Unigene101488_All	gi|18410963|ref|NP_567065.1|	nucleic acid binding / methyltransferase [Arabidopsis thaliana] >gi|16648683|gb|AAL25534.1| AT3g58470/F14P22_60 [Arabidopsis thaliana] >gi|22137250|gb|AAM91470.1| AT3g58470/F14P22_60 [Arabidopsis thaliana] >gi|332646265|gb|AEE79786.1| nucleic acid binding / methyltransferase [Arabidopsis thaliana]	sp|Q6GN98|N6MT2_XENLA	N(6)-adenine-specific DNA methyltransferase 2 OS=Xenopus laevis GN=n6amt2 PE=2 SV=1	--	--	K13171	serine/arginine repetitive matrix protein 1	-	-	-
Unigene101489_All	--	--	--	--	--	--	--	--	-	-	-
Unigene10148_All	--	--	--	--	--	--	--	--	-	-	-
Unigene101490_All	--	--	--	--	--	--	--	--	-	-	-
Unigene101491_All	gi|297721577|ref|NP_001173151.1|	Os02g0749450 [Oryza sativa Japonica Group] >gi|255671254|dbj|BAH91880.1| Os02g0749450 [Oryza sativa Japonica Group]	sp|Q9P2X0|DPM3_HUMAN	Dolichol-phosphate mannosyltransferase subunit 3 OS=Homo sapiens GN=DPM3 PE=1 SV=2	--	--	K09659	dolichyl-phosphate mannosyltransferase polypeptide 3	-	-	-
Unigene101492_All	gi|239983851|sp|Q7XLP4.3|Y4869_ORYSJ	RecName: Full=B3 domain-containing protein Os04g0386900	sp|Q7XLP4|Y4869_ORYSJ	B3 domain-containing protein Os04g0386900 OS=Oryza sativa subsp. japonica GN=Os04g0386900 PE=2 SV=3	--	--	--	--	-	-	-
Unigene101493_All	--	--	--	--	--	--	--	--	-	-	-
Unigene101494_All	gi|260072755|gb|ACX30893.1|	CENH3 [Oryza australiensis] >gi|260072773|gb|ACX30902.1| CENH3 [Oryza australiensis]	--	--	--	--	K11253	histone H3	-	-	-
Unigene101495_All	gi|115488058|ref|NP_001066516.1|	Os12g0258200 [Oryza sativa Japonica Group] >gi|77554498|gb|ABA97294.1| DnaJ domain containing protein, expressed [Oryza sativa Japonica Group] >gi|77554499|gb|ABA97295.1| DnaJ domain containing protein, expressed [Oryza sativa Japonica Group] >gi|113649023|dbj|BAF29535.1| Os12g0258200 [Oryza sativa Japonica Group]	sp|Q9VXT2|DJC25_DROME	DnaJ homolog subfamily C member 25 homolog OS=Drosophila melanogaster GN=CG7872 PE=2 SV=1	--	--	--	--	-	-	-
Unigene101496_All	gi|76262498|gb|ABA41399.1|	pherophorin-C1 protein precursor [Chlamydomonas reinhardtii]	sp|Q9FPQ6|GP1_CHLRE	Vegetative cell wall protein gp1 OS=Chlamydomonas reinhardtii GN=GP1 PE=2 SV=1	COG1401	GTPase subunit of restriction endonuclease	--	--	-	-	-
Unigene101497_All	gi|115474847|ref|NP_001061020.1|	Os08g0155400 [Oryza sativa Japonica Group] >gi|113622989|dbj|BAF22934.1| Os08g0155400 [Oryza sativa Japonica Group]	sp|Q05085|PTR7_ARATH	Nitrate transporter 1.1 OS=Arabidopsis thaliana GN=NRT1.1 PE=1 SV=1	--	--	K03305	proton-dependent oligopeptide transporter, POT family	-	-	-
Unigene101498_All	--	--	--	--	--	--	--	--	-	-	-
Unigene101499_All	gi|195654141|gb|ACG46538.1|	dolichyldiphosphatase 1 [Zea mays]	--	--	--	--	K07252	dolichyldiphosphatase [EC:3.6.1.43]	-	-	-
Unigene10149_All	gi|148270940|gb|ABQ53638.1|	Src homology-3 domain protein 3 [Cucumis melo]	--	--	--	--	K11247	endophilin-A	-	-	-
Unigene1014_All	gi|461498|sp|P34106.1|ALA2_PANMI	RecName: Full=Alanine aminotransferase 2; Short=ALAAT-2; AltName: Full=Glutamate pyruvate transaminase 2; Short=GPT; AltName: Full=Glutamic--alanine transaminase 2; AltName: Full=Glutamic--pyruvic transaminase 2 >gi|296204|emb|CAA49199.1| alanine aminotransferase [Panicum miliaceum]	sp|P34106|ALA2_PANMI	Alanine aminotransferase 2 OS=Panicum miliaceum PE=1 SV=1	COG0436	Aspartate/tyrosine/aromatic aminotransferase	K00814	alanine transaminase [EC:2.6.1.2]	GO:0008152//metabolic process	GO:0046914//transition metal ion binding;GO:0048037//cofactor binding;GO:0016846//carbon-sulfur lyase activity;GO:0032559//adenyl ribonucleotide binding;GO:0047635	GO:0043231//intracellular membrane-bounded organelle
Unigene101500_All	--	--	--	--	--	--	--	--	-	-	-
Unigene101501_All	gi|297725595|ref|NP_001175161.1|	Os07g0417700 [Oryza sativa Japonica Group] >gi|255677700|dbj|BAH93889.1| Os07g0417700 [Oryza sativa Japonica Group]	sp|P11369|POL2_MOUSE	Retrovirus-related Pol polyprotein LINE-1 OS=Mus musculus GN=Pol PE=1 SV=2	--	--	K13148	integrator complex subunit 11 [EC:3.1.27.-]	-	-	-
Unigene101502_All	gi|115463767|ref|NP_001055483.1|	Os05g0400700 [Oryza sativa Japonica Group] >gi|113579034|dbj|BAF17397.1| Os05g0400700 [Oryza sativa Japonica Group]	sp|P46279|RPB7_SOYBN	DNA-directed RNA polymerase II subunit RPB7 OS=Glycine max PE=2 SV=1	COG1095	DNA-directed RNA polymerase, subunit E'	K03015	DNA-directed RNA polymerase II subunit G	-	-	-
Unigene101503_All	gi|115463767|ref|NP_001055483.1|	Os05g0400700 [Oryza sativa Japonica Group] >gi|113579034|dbj|BAF17397.1| Os05g0400700 [Oryza sativa Japonica Group]	sp|P46279|RPB7_SOYBN	DNA-directed RNA polymerase II subunit RPB7 OS=Glycine max PE=2 SV=1	COG1095	DNA-directed RNA polymerase, subunit E'	K03015	DNA-directed RNA polymerase II subunit G	-	-	-
Unigene101504_All	--	--	--	--	--	--	--	--	-	-	-
Unigene101505_All	--	--	--	--	--	--	--	--	-	-	-
Unigene101506_All	gi|53850802|gb|AAU95462.1|	mitogen-activated protein kinase 9 [Brassica napus]	sp|Q9LV37|MPK9_ARATH	Mitogen-activated protein kinase 9 OS=Arabidopsis thaliana GN=MPK9 PE=2 SV=2	COG0515	Serine/threonine protein kinase	K00924	[EC:2.7.1.-]	-	-	-
Unigene101507_All	gi|7106544|dbj|BAA92223.1|	ATMPK9 [Arabidopsis thaliana]	sp|Q9LV37|MPK9_ARATH	Mitogen-activated protein kinase 9 OS=Arabidopsis thaliana GN=MPK9 PE=2 SV=2	--	--	K00924	[EC:2.7.1.-]	-	-	-
Unigene101508_All	gi|115474695|ref|NP_001060944.1|	Os08g0135800 [Oryza sativa Japonica Group] >gi|75225153|sp|Q6YYC0.1|C3H55_ORYSJ RecName: Full=Zinc finger CCCH domain-containing protein 55; Short=OsC3H55 >gi|113622913|dbj|BAF22858.1| Os08g0135800 [Oryza sativa Japonica Group]	sp|Q6YYC0|C3H55_ORYSJ	Zinc finger CCCH domain-containing protein 55 OS=Oryza sativa subsp. japonica GN=Os08g0135800 PE=2 SV=1	--	--	--	--	-	-	-
Unigene101509_All	gi|14253159|emb|CAC39318.1|	VMP3 protein [Volvox carteri f. nagariensis]	sp|Q6ZQP7|YV021_HUMAN	Uncharacterized protein LOC284861 OS=Homo sapiens PE=2 SV=1	COG0455	ATPases involved in chromosome partitioning	--	--	-	-	-
Unigene10150_All	gi|297610855|ref|NP_001065205.2|	Os10g0545100 [Oryza sativa Japonica Group] >gi|255679595|dbj|BAF27119.2| Os10g0545100 [Oryza sativa Japonica Group]	--	--	--	--	--	--	-	-	-
Unigene101510_All	gi|159470861|ref|XP_001693575.1|	histidine tRNA 5'-guanylyltransferase [Chlamydomonas reinhardtii] >gi|158283078|gb|EDP08829.1| histidine tRNA 5'-guanylyltransferase [Chlamydomonas reinhardtii]	sp|Q54E29|THG1_DICDI	Probable tRNA(His) guanylyltransferase OS=Dictyostelium discoideum GN=thg1 PE=3 SV=1	COG4021	Uncharacterized conserved protein	K10761	tRNA(His) guanylyltransferase [EC:2.7.7.-]	-	-	-
Unigene101511_All	gi|115465113|ref|NP_001056156.1|	Os05g0535500 [Oryza sativa Japonica Group] >gi|113579707|dbj|BAF18070.1| Os05g0535500 [Oryza sativa Japonica Group]	sp|Q9V3N8|THG1_DROME	Probable tRNA(His) guanylyltransferase OS=Drosophila melanogaster GN=l(2)35Bc PE=1 SV=1	COG4021	Uncharacterized conserved protein	K10761	tRNA(His) guanylyltransferase [EC:2.7.7.-]	-	-	-
Unigene101512_All	gi|115465113|ref|NP_001056156.1|	Os05g0535500 [Oryza sativa Japonica Group] >gi|113579707|dbj|BAF18070.1| Os05g0535500 [Oryza sativa Japonica Group]	sp|Q54E29|THG1_DICDI	Probable tRNA(His) guanylyltransferase OS=Dictyostelium discoideum GN=thg1 PE=3 SV=1	COG4021	Uncharacterized conserved protein	K10761	tRNA(His) guanylyltransferase [EC:2.7.7.-]	-	-	-
Unigene101513_All	gi|115465113|ref|NP_001056156.1|	Os05g0535500 [Oryza sativa Japonica Group] >gi|113579707|dbj|BAF18070.1| Os05g0535500 [Oryza sativa Japonica Group]	sp|Q54E29|THG1_DICDI	Probable tRNA(His) guanylyltransferase OS=Dictyostelium discoideum GN=thg1 PE=3 SV=1	COG4021	Uncharacterized conserved protein	K10761	tRNA(His) guanylyltransferase [EC:2.7.7.-]	-	-	-
Unigene101514_All	gi|115465113|ref|NP_001056156.1|	Os05g0535500 [Oryza sativa Japonica Group] >gi|113579707|dbj|BAF18070.1| Os05g0535500 [Oryza sativa Japonica Group]	sp|Q54E29|THG1_DICDI	Probable tRNA(His) guanylyltransferase OS=Dictyostelium discoideum GN=thg1 PE=3 SV=1	COG4021	Uncharacterized conserved protein	K10761	tRNA(His) guanylyltransferase [EC:2.7.7.-]	-	-	-
Unigene101515_All	gi|115465113|ref|NP_001056156.1|	Os05g0535500 [Oryza sativa Japonica Group] >gi|113579707|dbj|BAF18070.1| Os05g0535500 [Oryza sativa Japonica Group]	sp|Q54E29|THG1_DICDI	Probable tRNA(His) guanylyltransferase OS=Dictyostelium discoideum GN=thg1 PE=3 SV=1	COG4021	Uncharacterized conserved protein	K10761	tRNA(His) guanylyltransferase [EC:2.7.7.-]	-	-	-
Unigene101516_All	gi|115465113|ref|NP_001056156.1|	Os05g0535500 [Oryza sativa Japonica Group] >gi|113579707|dbj|BAF18070.1| Os05g0535500 [Oryza sativa Japonica Group]	sp|Q9V3N8|THG1_DROME	Probable tRNA(His) guanylyltransferase OS=Drosophila melanogaster GN=l(2)35Bc PE=1 SV=1	COG4021	Uncharacterized conserved protein	K10761	tRNA(His) guanylyltransferase [EC:2.7.7.-]	-	-	-
Unigene101517_All	gi|115465113|ref|NP_001056156.1|	Os05g0535500 [Oryza sativa Japonica Group] >gi|113579707|dbj|BAF18070.1| Os05g0535500 [Oryza sativa Japonica Group]	sp|Q05B50|THG1_BOVIN	Probable tRNA(His) guanylyltransferase OS=Bos taurus GN=THG1L PE=2 SV=1	COG4021	Uncharacterized conserved protein	K10761	tRNA(His) guanylyltransferase [EC:2.7.7.-]	-	-	-
Unigene101518_All	gi|115465113|ref|NP_001056156.1|	Os05g0535500 [Oryza sativa Japonica Group] >gi|113579707|dbj|BAF18070.1| Os05g0535500 [Oryza sativa Japonica Group]	sp|Q54E29|THG1_DICDI	Probable tRNA(His) guanylyltransferase OS=Dictyostelium discoideum GN=thg1 PE=3 SV=1	COG4021	Uncharacterized conserved protein	K10761	tRNA(His) guanylyltransferase [EC:2.7.7.-]	-	-	-
Unigene101519_All	gi|115465113|ref|NP_001056156.1|	Os05g0535500 [Oryza sativa Japonica Group] >gi|113579707|dbj|BAF18070.1| Os05g0535500 [Oryza sativa Japonica Group]	sp|Q5M965|THG1_RAT	Probable tRNA(His) guanylyltransferase OS=Rattus norvegicus GN=Thg1l PE=2 SV=1	COG4021	Uncharacterized conserved protein	K10761	tRNA(His) guanylyltransferase [EC:2.7.7.-]	-	-	-
Unigene10151_All	--	--	--	--	--	--	--	--	-	-	-
Unigene101520_All	gi|159470861|ref|XP_001693575.1|	histidine tRNA 5'-guanylyltransferase [Chlamydomonas reinhardtii] >gi|158283078|gb|EDP08829.1| histidine tRNA 5'-guanylyltransferase [Chlamydomonas reinhardtii]	sp|Q54E29|THG1_DICDI	Probable tRNA(His) guanylyltransferase OS=Dictyostelium discoideum GN=thg1 PE=3 SV=1	COG4021	Uncharacterized conserved protein	K10761	tRNA(His) guanylyltransferase [EC:2.7.7.-]	-	-	-
Unigene101521_All	gi|115465113|ref|NP_001056156.1|	Os05g0535500 [Oryza sativa Japonica Group] >gi|113579707|dbj|BAF18070.1| Os05g0535500 [Oryza sativa Japonica Group]	sp|Q54E29|THG1_DICDI	Probable tRNA(His) guanylyltransferase OS=Dictyostelium discoideum GN=thg1 PE=3 SV=1	COG4021	Uncharacterized conserved protein	K10761	tRNA(His) guanylyltransferase [EC:2.7.7.-]	-	-	-
Unigene101522_All	gi|159470861|ref|XP_001693575.1|	histidine tRNA 5'-guanylyltransferase [Chlamydomonas reinhardtii] >gi|158283078|gb|EDP08829.1| histidine tRNA 5'-guanylyltransferase [Chlamydomonas reinhardtii]	sp|Q54E29|THG1_DICDI	Probable tRNA(His) guanylyltransferase OS=Dictyostelium discoideum GN=thg1 PE=3 SV=1	COG4021	Uncharacterized conserved protein	K10761	tRNA(His) guanylyltransferase [EC:2.7.7.-]	-	-	-
Unigene101523_All	gi|115465113|ref|NP_001056156.1|	Os05g0535500 [Oryza sativa Japonica Group] >gi|113579707|dbj|BAF18070.1| Os05g0535500 [Oryza sativa Japonica Group]	sp|Q54E29|THG1_DICDI	Probable tRNA(His) guanylyltransferase OS=Dictyostelium discoideum GN=thg1 PE=3 SV=1	COG4021	Uncharacterized conserved protein	K10761	tRNA(His) guanylyltransferase [EC:2.7.7.-]	-	-	-
Unigene101524_All	gi|298713731|emb|CBJ48922.1|	cellulosome anchoring protein, cohesin region [Ectocarpus siliculosus]	sp|P17437|XP2_XENLA	Skin secretory protein xP2 OS=Xenopus laevis GN=p2 PE=2 SV=2	COG2812	DNA polymerase III, gamma/tau subunits	K14007	protein transport protein SEC24	-	-	-
Unigene101525_All	gi|115441395|ref|NP_001044977.1|	Os01g0877900 [Oryza sativa Japonica Group] >gi|113534508|dbj|BAF06891.1| Os01g0877900 [Oryza sativa Japonica Group]	sp|A6NNA2|SRRM3_HUMAN	Serine/arginine repetitive matrix protein 3 OS=Homo sapiens GN=SRRM3 PE=2 SV=4	--	--	--	--	-	-	-
Unigene101526_All	gi|15239880|ref|NP_199752.1|	uncharacterized protein [Arabidopsis thaliana] >gi|79330414|ref|NP_001032044.1| uncharacterized protein [Arabidopsis thaliana] >gi|98960881|gb|ABF58924.1| At5g49410 [Arabidopsis thaliana] >gi|332008424|gb|AED95807.1| uncharacterized protein [Arabidopsis thaliana] >gi|332008425|gb|AED95808.1| uncharacterized protein [Arabidopsis thaliana]	--	--	--	--	--	--	-	-	-
Unigene101527_All	gi|115484177|ref|NP_001065750.1|	Os11g0148600 [Oryza sativa Japonica Group] >gi|62701667|gb|AAX92740.1| Similar to AT5g49210/K21P3_8 [Oryza sativa Japonica Group] >gi|77548687|gb|ABA91484.1| expressed protein [Oryza sativa Japonica Group] >gi|113644454|dbj|BAF27595.1| Os11g0148600 [Oryza sativa Japonica Group]	--	--	--	--	--	--	-	-	-
Unigene101528_All	gi|115484177|ref|NP_001065750.1|	Os11g0148600 [Oryza sativa Japonica Group] >gi|62701667|gb|AAX92740.1| Similar to AT5g49210/K21P3_8 [Oryza sativa Japonica Group] >gi|77548687|gb|ABA91484.1| expressed protein [Oryza sativa Japonica Group] >gi|113644454|dbj|BAF27595.1| Os11g0148600 [Oryza sativa Japonica Group]	--	--	--	--	--	--	-	-	-
Unigene101529_All	gi|195623406|gb|ACG33533.1|	RNA 3-terminal phosphate cyclase-like protein [Zea mays]	sp|Q9C578|RCL1_ARATH	Probable RNA 3'-terminal phosphate cyclase-like protein OS=Arabidopsis thaliana GN=At5g22100 PE=2 SV=1	--	--	K11108	RNA 3'-terminal phosphate cyclase-like protein	-	-	-
Unigene10152_All	--	--	--	--	--	--	--	--	-	-	-
Unigene101530_All	gi|195623406|gb|ACG33533.1|	RNA 3-terminal phosphate cyclase-like protein [Zea mays]	sp|Q9C578|RCL1_ARATH	Probable RNA 3'-terminal phosphate cyclase-like protein OS=Arabidopsis thaliana GN=At5g22100 PE=2 SV=1	COG0430	RNA 3'-terminal phosphate cyclase	K11108	RNA 3'-terminal phosphate cyclase-like protein	-	-	-
Unigene101531_All	--	--	--	--	--	--	--	--	-	-	-
Unigene101532_All	gi|51536472|gb|AAU05474.1|	At1g78010 [Arabidopsis thaliana] >gi|52421301|gb|AAU45220.1| At1g78010 [Arabidopsis thaliana]	sp|Q10VJ7|MNME_TRIEI	tRNA modification GTPase mnmE OS=Trichodesmium erythraeum (strain IMS101) GN=mnmE PE=3 SV=1	COG0486	Predicted GTPase	K03650	tRNA modification GTPase	-	-	-
Unigene101533_All	gi|224116378|ref|XP_002331967.1|	AP2/ERF domain-containing transcription factor [Populus trichocarpa] >gi|222874744|gb|EEF11875.1| AP2/ERF domain-containing transcription factor [Populus trichocarpa]	--	--	--	--	--	--	-	-	-
Unigene101534_All	--	--	--	--	--	--	--	--	-	-	-
Unigene101535_All	--	--	--	--	--	--	--	--	-	-	-
Unigene101536_All	--	--	--	--	--	--	--	--	-	-	-
Unigene101537_All	gi|225463585|ref|XP_002271081.1|	PREDICTED: hypothetical protein [Vitis vinifera] >gi|297743547|emb|CBI36414.3| unnamed protein product [Vitis vinifera]	--	--	--	--	--	--	-	-	-
Unigene101538_All	--	--	--	--	--	--	--	--	-	-	-
Unigene101539_All	gi|302828408|ref|XP_002945771.1|	pathogenesis-related protein 1-like protein [Volvox carteri f. nagariensis] >gi|300268586|gb|EFJ52766.1| pathogenesis-related protein 1-like protein [Volvox carteri f. nagariensis]	sp|Q4P2B6|SEC31_USTMA	Protein transport protein SEC31 OS=Ustilago maydis GN=SEC31 PE=3 SV=1	--	--	--	--	-	-	-
Unigene10153_All	gi|262181541|gb|ACY29661.1|	3-dehydroquinate dehydratase 01 [Vitis vinifera]	sp|Q9SQT8|DHQSD_ARATH	Bifunctional 3-dehydroquinate dehydratase/shikimate dehydrogenase, chloroplastic OS=Arabidopsis thaliana GN=EMB3004 PE=1 SV=1	COG0710	3-dehydroquinate dehydratase	K13832	3-dehydroquinate dehydratase / shikimate dehydrogenase [EC:4.2.1.10 1.1.1.25]	-	-	-
Unigene101540_All	--	--	--	--	--	--	--	--	-	-	-
Unigene101541_All	gi|255632643|gb|ACU16672.1|	unknown [Glycine max]	--	--	--	--	--	--	-	-	-
Unigene101542_All	gi|255632643|gb|ACU16672.1|	unknown [Glycine max]	--	--	--	--	--	--	-	-	-
Unigene101543_All	--	--	--	--	--	--	--	--	-	-	-
Unigene101544_All	--	--	--	--	--	--	--	--	-	-	-
Unigene101545_All	--	--	--	--	--	--	--	--	-	-	-
Unigene101546_All	--	--	--	--	--	--	--	--	-	-	-
Unigene101547_All	gi|295913628|gb|ADG58058.1|	transcription factor [Lycoris longituba]	sp|Q9FH37|ILR3_ARATH	Transcription factor ILR3 OS=Arabidopsis thaliana GN=ILR3 PE=1 SV=1	--	--	--	--	-	-	-
Unigene101548_All	gi|15229906|ref|NP_190008.1|	late embryogenesis abundant hydroxyproline-rich glycoprotein [Arabidopsis thaliana] >gi|48310278|gb|AAT41789.1| At3g44220 [Arabidopsis thaliana] >gi|50198946|gb|AAT70476.1| At3g44220 [Arabidopsis thaliana] >gi|332644356|gb|AEE77877.1| late embryogenesis abundant hydroxyproline-rich glycoprotein [Arabidopsis thaliana]	sp|Q2J728|IF2_FRASC	Translation initiation factor IF-2 OS=Frankia sp. (strain CcI3) GN=infB PE=3 SV=1	--	--	--	--	-	-	-
Unigene101549_All	gi|60678627|gb|AAX33674.1|	plus agglutinin [Chlamydomonas incerta]	sp|Q02817|MUC2_HUMAN	Mucin-2 OS=Homo sapiens GN=MUC2 PE=1 SV=2	--	--	--	--	-	-	-
Unigene10154_All	gi|297242397|gb|ADI24871.1|	zinc transporter [Zea mays]	sp|Q6ZJ91|ZIP4_ORYSJ	Zinc transporter 4 OS=Oryza sativa subsp. japonica GN=ZIP4 PE=2 SV=1	--	--	--	--	-	-	-
Unigene101550_All	gi|115468572|ref|NP_001057885.1|	Os06g0564700 [Oryza sativa Japonica Group] >gi|113595925|dbj|BAF19799.1| Os06g0564700 [Oryza sativa Japonica Group]	sp|O81154|CYSK_SOLTU	Cysteine synthase OS=Solanum tuberosum PE=2 SV=1	COG0031	Cysteine synthase	--	--	-	-	-
Unigene101551_All	--	--	--	--	--	--	--	--	-	-	-
Unigene101552_All	gi|307136083|gb|ADN33931.1|	serine/threonine protein kinase [Cucumis melo subsp. melo]	--	--	--	--	--	--	-	-	-
Unigene101553_All	--	--	--	--	--	--	--	--	-	-	-
Unigene101554_All	--	--	--	--	--	--	--	--	-	-	-
Unigene101555_All	gi|15232968|ref|NP_191644.1|	uncharacterized protein [Arabidopsis thaliana] >gi|30725468|gb|AAP37756.1| At3g60850 [Arabidopsis thaliana] >gi|332646596|gb|AEE80117.1| uncharacterized protein [Arabidopsis thaliana]	sp|A8L6F4|IF2_FRASN	Translation initiation factor IF-2 OS=Frankia sp. (strain EAN1pec) GN=infB PE=3 SV=1	COG0532	Translation initiation factor 2 (IF-2; GTPase)	K13171	serine/arginine repetitive matrix protein 1	-	-	-
Unigene101556_All	--	--	--	--	--	--	--	--	-	-	-
Unigene101557_All	gi|15240947|ref|NP_198672.1|	protein kinase family protein [Arabidopsis thaliana] >gi|75333775|sp|Q9FFW5.1|PERK8_ARATH RecName: Full=Proline-rich receptor-like protein kinase PERK8; AltName: Full=Proline-rich extensin-like receptor kinase 8; Short=AtPERK8 >gi|15983497|gb|AAL11616.1|AF424623_1 AT5g38560/MBB18_10 [Arabidopsis thaliana] >gi|18700153|gb|AAL77688.1| AT5g38560/MBB18_10 [Arabidopsis thaliana] >gi|21360463|gb|AAM473…	sp|Q9FFW5|PERK8_ARATH	Proline-rich receptor-like protein kinase PERK8 OS=Arabidopsis thaliana GN=PERK8 PE=1 SV=1	COG2730	Endoglucanase	--	--	-	-	-
Unigene101558_All	--	--	--	--	--	--	--	--	-	-	-
Unigene101559_All	--	--	--	--	--	--	--	--	-	-	-
Unigene10155_All	gi|297602678|ref|NP_001052727.2|	Os04g0410200 [Oryza sativa Japonica Group] >gi|255675437|dbj|BAF14641.2| Os04g0410200 [Oryza sativa Japonica Group]	sp|Q9LFA2|KIPK_ARATH	Serine/threonine-protein kinase KIPK OS=Arabidopsis thaliana GN=KIPK PE=1 SV=1	--	--	K08286	protein-serine/threonine kinase [EC:2.7.11.-]	-	-	-
Unigene101560_All	gi|68131815|gb|AAY85186.1|	pyridoxal kinase [Solanum tuberosum]	sp|Q8W1X2|PDXK_ARATH	Pyridoxal kinase OS=Arabidopsis thaliana GN=PK PE=1 SV=2	COG2240	Pyridoxal/pyridoxine/pyridoxamine kinase	K00868	pyridoxine kinase [EC:2.7.1.35]	-	-	-
Unigene101561_All	--	--	--	--	--	--	--	--	-	-	-
Unigene101562_All	--	--	--	--	--	--	--	--	-	-	-
Unigene101563_All	--	--	--	--	--	--	--	--	-	-	-
Unigene101564_All	gi|242033833|ref|XP_002464311.1|	hypothetical protein SORBIDRAFT_01g015975 [Sorghum bicolor] >gi|241918165|gb|EER91309.1| hypothetical protein SORBIDRAFT_01g015975 [Sorghum bicolor]	--	--	--	--	--	--	-	-	-
Unigene101565_All	gi|22328073|ref|NP_201350.2|	O-fucosyltransferase family protein [Arabidopsis thaliana] >gi|332010677|gb|AED98060.1| O-fucosyltransferase family protein [Arabidopsis thaliana]	--	--	--	--	--	--	-	-	-
Unigene101566_All	gi|145335386|ref|NP_172560.2|	pentatricopeptide repeat-containing protein [Arabidopsis thaliana] >gi|122242678|sp|Q0WVV0.1|PPR31_ARATH RecName: Full=Pentatricopeptide repeat-containing protein At1g10910, chloroplastic; Flags: Precursor >gi|110741600|dbj|BAE98748.1| membrane-associated salt-inducible protein isolog [Arabidopsis thaliana] >gi|332190541|gb|AEE28662.1| pentatricopeptide repeat-containing protein [Arabidopsis thal…	sp|Q0WVV0|PPR31_ARATH	Pentatricopeptide repeat-containing protein At1g10910, chloroplastic OS=Arabidopsis thaliana GN=At1g10910 PE=2 SV=1	--	--	--	--	-	-	-
Unigene101567_All	gi|115444125|ref|NP_001045842.1|	Os02g0139100 [Oryza sativa Japonica Group] >gi|113535373|dbj|BAF07756.1| Os02g0139100 [Oryza sativa Japonica Group]	sp|A6QQC0|AHSA2_BOVIN	Activator of 90 kDa heat shock protein ATPase homolog 2 OS=Bos taurus GN=AHSA2 PE=2 SV=1	--	--	--	--	-	-	-
Unigene101568_All	--	--	--	--	--	--	--	--	-	-	-
Unigene101569_All	--	--	--	--	--	--	--	--	-	-	-
Unigene10156_All	gi|15229636|ref|NP_188468.1|	CRS1 / YhbY (CRM) domain-containing protein [Arabidopsis thaliana] >gi|332642570|gb|AEE76091.1| CRS1 / YhbY (CRM) domain-containing protein [Arabidopsis thaliana]	sp|Q9LF10|CRS1_ARATH	Chloroplastic group IIA intron splicing facilitator CRS1, chloroplastic OS=Arabidopsis thaliana GN=At5g16180 PE=3 SV=1	COG0532	Translation initiation factor 2 (IF-2; GTPase)	--	--	-	-	-
Unigene101570_All	--	--	--	--	--	--	--	--	-	-	-
Unigene101571_All	--	--	--	--	--	--	--	--	-	-	-
Unigene101572_All	--	--	--	--	--	--	--	--	-	-	-
Unigene101573_All	gi|115465509|ref|NP_001056354.1|	Os05g0568000 [Oryza sativa Japonica Group] >gi|113579905|dbj|BAF18268.1| Os05g0568000 [Oryza sativa Japonica Group]	sp|Q9LN49|KCS4_ARATH	3-ketoacyl-CoA synthase 4 OS=Arabidopsis thaliana GN=KCS4 PE=2 SV=1	COG3424	Predicted naringenin-chalcone synthase	--	--	-	-	-
Unigene101574_All	--	--	--	--	--	--	--	--	-	-	-
Unigene101575_All	gi|115470249|ref|NP_001058723.1|	Os07g0109400 [Oryza sativa Japonica Group] >gi|113610259|dbj|BAF20637.1| Os07g0109400 [Oryza sativa Japonica Group]	--	--	--	--	--	--	-	-	-
Unigene101576_All	gi|115470249|ref|NP_001058723.1|	Os07g0109400 [Oryza sativa Japonica Group] >gi|113610259|dbj|BAF20637.1| Os07g0109400 [Oryza sativa Japonica Group]	--	--	--	--	--	--	-	-	-
Unigene101577_All	gi|115455431|ref|NP_001051316.1|	Os03g0756300 [Oryza sativa Japonica Group] >gi|37718805|gb|AAR01676.1| expressed protein [Oryza sativa Japonica Group] >gi|108711159|gb|ABF98954.1| expressed protein [Oryza sativa Japonica Group] >gi|113549787|dbj|BAF13230.1| Os03g0756300 [Oryza sativa Japonica Group]	sp|Q9SD84|E13L3_ARATH	Glucan endo-1,3-beta-glucosidase-like protein 3 OS=Arabidopsis thaliana GN=At5g08000 PE=1 SV=1	--	--	--	--	-	-	-
Unigene101578_All	gi|115455431|ref|NP_001051316.1|	Os03g0756300 [Oryza sativa Japonica Group] >gi|37718805|gb|AAR01676.1| expressed protein [Oryza sativa Japonica Group] >gi|108711159|gb|ABF98954.1| expressed protein [Oryza sativa Japonica Group] >gi|113549787|dbj|BAF13230.1| Os03g0756300 [Oryza sativa Japonica Group]	sp|Q9SD84|E13L3_ARATH	Glucan endo-1,3-beta-glucosidase-like protein 3 OS=Arabidopsis thaliana GN=At5g08000 PE=1 SV=1	--	--	--	--	-	-	-
Unigene101579_All	gi|226498136|ref|NP_001150608.1|	LOC100284241 [Zea mays] >gi|195640534|gb|ACG39735.1| glucan endo-1,3-beta-glucosidase 3 precursor [Zea mays]	sp|Q9SD84|E13L3_ARATH	Glucan endo-1,3-beta-glucosidase-like protein 3 OS=Arabidopsis thaliana GN=At5g08000 PE=1 SV=1	--	--	--	--	-	-	-
Unigene10157_All	gi|224482651|gb|ACN50182.1|	annexin [Annona cherimola]	sp|Q9C9X3|ANXD5_ARATH	Annexin D5 OS=Arabidopsis thaliana GN=ANN5 PE=2 SV=2	--	--	--	--	-	-	-
Unigene101580_All	gi|226498136|ref|NP_001150608.1|	LOC100284241 [Zea mays] >gi|195640534|gb|ACG39735.1| glucan endo-1,3-beta-glucosidase 3 precursor [Zea mays]	sp|Q9SD84|E13L3_ARATH	Glucan endo-1,3-beta-glucosidase-like protein 3 OS=Arabidopsis thaliana GN=At5g08000 PE=1 SV=1	--	--	--	--	-	-	-
Unigene101581_All	--	--	--	--	--	--	--	--	-	-	-
Unigene101582_All	gi|195656005|gb|ACG47470.1|	plant-specific domain TIGR01615 family protein [Zea mays]	sp|Q6ZQP7|YV021_HUMAN	Uncharacterized protein LOC284861 OS=Homo sapiens PE=2 SV=1	COG4372	Uncharacterized protein conserved in bacteria with the myosin-like domain	--	--	-	-	-
Unigene101583_All	gi|297606535|ref|NP_001058612.2|	Os06g0724400 [Oryza sativa Japonica Group] >gi|255677412|dbj|BAF20526.2| Os06g0724400 [Oryza sativa Japonica Group]	--	--	--	--	--	--	-	-	-
Unigene101584_All	gi|51317985|gb|AAU00105.1|	pathogenesis-related protein 10-3.3 [Pinus monticola]	sp|Q05736|PR1_ASPOF	Pathogenesis-related protein 1 OS=Asparagus officinalis GN=PR1 PE=2 SV=1	--	--	--	--	-	-	-
Unigene101585_All	gi|18419757|ref|NP_567994.1|	uncharacterized protein [Arabidopsis thaliana] >gi|98961003|gb|ABF58985.1| At4g35980 [Arabidopsis thaliana] >gi|332661197|gb|AEE86597.1| uncharacterized protein [Arabidopsis thaliana]	--	--	--	--	--	--	-	-	-
Unigene101586_All	gi|18419757|ref|NP_567994.1|	uncharacterized protein [Arabidopsis thaliana] >gi|98961003|gb|ABF58985.1| At4g35980 [Arabidopsis thaliana] >gi|332661197|gb|AEE86597.1| uncharacterized protein [Arabidopsis thaliana]	--	--	--	--	--	--	-	-	-
Unigene101587_All	--	--	--	--	--	--	--	--	-	-	-
Unigene101588_All	gi|333394167|gb|AEF32083.1|	ent-kaurene synthase [Castanea mollissima]	sp|Q9SAK2|KSB_ARATH	Ent-kaur-16-ene synthase, chloroplastic OS=Arabidopsis thaliana GN=GA2 PE=1 SV=1	--	--	K04121	ent-kaurene synthase [EC:4.2.3.19]	-	-	-
Unigene101589_All	gi|159486032|ref|XP_001701048.1|	hypothetical protein CHLREDRAFT_167880 [Chlamydomonas reinhardtii] >gi|158281547|gb|EDP07302.1| predicted protein [Chlamydomonas reinhardtii]	--	--	--	--	--	--	-	-	-
Unigene10158_All	gi|115473589|ref|NP_001060393.1|	Os07g0636200 [Oryza sativa Japonica Group] >gi|50508331|dbj|BAD30182.1| SWI/SNF-related matrix-associated actin-dependent regulator of chromatin a-like [Oryza sativa Japonica Group] >gi|113611929|dbj|BAF22307.1| Os07g0636200 [Oryza sativa Japonica Group]	sp|Q6NZP1|ZRAB3_MOUSE	Zinc finger Ran-binding domain-containing protein 3 OS=Mus musculus GN=Zranb3 PE=1 SV=1	COG0553	Superfamily II DNA/RNA helicases, SNF2 family	--	--	-	-	-
Unigene101590_All	gi|159486032|ref|XP_001701048.1|	hypothetical protein CHLREDRAFT_167880 [Chlamydomonas reinhardtii] >gi|158281547|gb|EDP07302.1| predicted protein [Chlamydomonas reinhardtii]	--	--	--	--	--	--	-	-	-
Unigene101591_All	--	--	--	--	--	--	--	--	-	-	-
Unigene101592_All	gi|297601684|ref|NP_001051260.2|	Os03g0747600 [Oryza sativa Japonica Group] >gi|255674895|dbj|BAF13174.2| Os03g0747600 [Oryza sativa Japonica Group]	--	--	--	--	--	--	-	-	-
Unigene101593_All	gi|195659517|gb|ACG49226.1|	tubulin-specific chaperone E [Zea mays]	--	--	--	--	--	--	-	-	-
Unigene101594_All	gi|195659517|gb|ACG49226.1|	tubulin-specific chaperone E [Zea mays]	--	--	--	--	--	--	-	-	-
Unigene101595_All	--	--	--	--	--	--	--	--	-	-	-
Unigene101596_All	gi|159474026|ref|XP_001695130.1|	cell wall protein pherophorin-C10 [Chlamydomonas reinhardtii] >gi|158276064|gb|EDP01838.1| cell wall protein pherophorin-C10 [Chlamydomonas reinhardtii]	sp|Q9C5S0|AGP9_ARATH	Classical arabinogalactan protein 9 OS=Arabidopsis thaliana GN=AGP9 PE=1 SV=2	COG0443	Molecular chaperone	--	--	-	-	-
Unigene101597_All	gi|14253159|emb|CAC39318.1|	VMP3 protein [Volvox carteri f. nagariensis]	--	--	--	--	--	--	-	-	-
Unigene101598_All	--	--	--	--	--	--	--	--	-	-	-
Unigene101599_All	--	--	--	--	--	--	--	--	-	-	-
Unigene10159_All	gi|115453243|ref|NP_001050222.1|	Os03g0376800 [Oryza sativa Japonica Group] >gi|113548693|dbj|BAF12136.1| Os03g0376800 [Oryza sativa Japonica Group]	sp|P58223|Y4837_ARATH	KH domain-containing protein At4g18375 OS=Arabidopsis thaliana GN=At4g18375 PE=2 SV=1	--	--	--	--	-	-	-
Unigene1015_All	gi|115482822|ref|NP_001065004.1|	Os10g0504600 [Oryza sativa Japonica Group] >gi|110289363|gb|AAP54507.2| Chorion family 2 protein, expressed [Oryza sativa Japonica Group] >gi|113639613|dbj|BAF26918.1| Os10g0504600 [Oryza sativa Japonica Group]	--	--	--	--	--	--	-	-	-
Unigene101600_All	--	--	--	--	--	--	--	--	-	-	-
Unigene101601_All	gi|193237591|dbj|BAG50072.1|	transcription factor CPP [Lotus japonicus]	--	--	--	--	--	--	-	-	-
Unigene101602_All	--	--	--	--	--	--	--	--	-	-	-
Unigene101603_All	gi|302120293|gb|ADK92395.1|	glycerol-3-phosphate dehydrogenase [Ricinus communis]	--	--	--	--	--	--	-	-	-
Unigene101604_All	--	--	--	--	--	--	--	--	-	-	-
Unigene101605_All	--	--	--	--	--	--	--	--	-	-	-
Unigene101606_All	gi|115436952|ref|NP_001043176.1|	Os01g0512100 [Oryza sativa Japonica Group] >gi|113532707|dbj|BAF05090.1| Os01g0512100 [Oryza sativa Japonica Group]	sp|Q9ZSY2|DNJ15_ARATH	Chaperone protein dnaJ 15 OS=Arabidopsis thaliana GN=ATJ15 PE=1 SV=1	--	--	--	--	-	-	-
Unigene101607_All	gi|157849742|gb|ABV89654.1|	altered response to gravity 1 [Brassica rapa]	sp|Q9ZSY2|DNJ15_ARATH	Chaperone protein dnaJ 15 OS=Arabidopsis thaliana GN=ATJ15 PE=1 SV=1	--	--	--	--	-	-	-
Unigene101608_All	--	--	--	--	--	--	--	--	-	-	-
Unigene101609_All	--	--	--	--	--	--	--	--	-	-	-
Unigene10160_All	--	--	--	--	--	--	--	--	-	-	-
Unigene101610_All	--	--	--	--	--	--	--	--	-	-	-
Unigene101611_All	--	--	--	--	--	--	--	--	-	-	-
Unigene101612_All	--	--	--	--	--	--	--	--	-	-	-
Unigene101613_All	gi|40644190|emb|CAC95126.1|	gag-pol polyprotein [Populus deltoides]	--	--	--	--	--	--	-	-	-
Unigene101614_All	gi|334183203|ref|NP_175488.2|	uncharacterized protein [Arabidopsis thaliana] >gi|332194463|gb|AEE32584.1| uncharacterized protein [Arabidopsis thaliana]	--	--	--	--	--	--	-	-	-
Unigene101615_All	--	--	--	--	--	--	--	--	-	-	-
Unigene101616_All	--	--	--	--	--	--	--	--	-	-	-
Unigene101617_All	gi|27808626|gb|AAO24593.1|	At5g49570 [Arabidopsis thaliana]	sp|Q9FGY9|PNG1_ARATH	Peptide-N(4)-(N-acetyl-beta-glucosaminyl)asparagine amidase OS=Arabidopsis thaliana GN=PNG1 PE=2 SV=1	--	--	K01456	peptide-N4-(N-acetyl-beta-glucosaminyl)asparagine amidase [EC:3.5.1.52]	-	-	-
Unigene101618_All	gi|19401700|gb|AAL87667.1|	transcription factor RAU1 [Oryza sativa]	sp|Q66GR3|BH130_ARATH	Transcription factor bHLH130 OS=Arabidopsis thaliana GN=BHLH130 PE=1 SV=1	--	--	K12126	phytochrome-interacting factor 3	-	-	-
Unigene101619_All	gi|87162915|gb|ABD28710.1|	Polynucleotidyl transferase, Ribonuclease H fold [Medicago truncatula]	--	--	--	--	--	--	-	-	-
Unigene10161_All	gi|317106732|dbj|BAJ53228.1|	JHL06P13.8 [Jatropha curcas]	sp|Q9SSR1|Y1259_ARATH	DCC family protein At1g52590, chloroplastic OS=Arabidopsis thaliana GN=At1g52590 PE=1 SV=1	COG3011	Uncharacterized protein conserved in bacteria	--	--	-	-	-
Unigene101620_All	gi|297798082|ref|XP_002866925.1|	glycine-rich protein [Arabidopsis lyrata subsp. lyrata] >gi|297312761|gb|EFH43184.1| glycine-rich protein [Arabidopsis lyrata subsp. lyrata]	--	--	--	--	--	--	-	-	-
Unigene101621_All	gi|302836413|ref|XP_002949767.1|	hypothetical protein VOLCADRAFT_90125 [Volvox carteri f. nagariensis] >gi|300265126|gb|EFJ49319.1| hypothetical protein VOLCADRAFT_90125 [Volvox carteri f. nagariensis]	--	--	--	--	--	--	-	-	-
Unigene101622_All	gi|302836413|ref|XP_002949767.1|	hypothetical protein VOLCADRAFT_90125 [Volvox carteri f. nagariensis] >gi|300265126|gb|EFJ49319.1| hypothetical protein VOLCADRAFT_90125 [Volvox carteri f. nagariensis]	--	--	--	--	--	--	-	-	-
Unigene101623_All	gi|297723287|ref|NP_001174007.1|	Os04g0507100 [Oryza sativa Japonica Group] >gi|255675606|dbj|BAH92735.1| Os04g0507100 [Oryza sativa Japonica Group]	--	--	--	--	--	--	-	-	-
Unigene101624_All	--	--	--	--	--	--	--	--	-	-	-
Unigene101625_All	--	--	--	--	--	--	--	--	-	-	-
Unigene101626_All	--	--	--	--	--	--	--	--	-	-	-
Unigene101627_All	gi|18420244|ref|NP_568041.1|	ACT-like protein tyrosine kinase family protein [Arabidopsis thaliana] >gi|332661531|gb|AEE86931.1| ACT-like protein tyrosine kinase family protein [Arabidopsis thaliana]	--	--	--	--	--	--	-	-	-
Unigene101628_All	gi|40644190|emb|CAC95126.1|	gag-pol polyprotein [Populus deltoides]	--	--	--	--	--	--	-	-	-
Unigene101629_All	gi|301154132|emb|CBW30242.1|	mTERF domain-containing protein, mitochondrial [Musa balbisiana]	--	--	--	--	--	--	-	-	-
Unigene10162_All	--	--	--	--	--	--	--	--	-	-	-
Unigene101630_All	gi|115462483|ref|NP_001054841.1|	Os05g0188500 [Oryza sativa Japonica Group] >gi|113578392|dbj|BAF16755.1| Os05g0188500 [Oryza sativa Japonica Group]	--	--	--	--	K06671	cohesin complex subunit SA-1/2	-	-	-
Unigene101631_All	gi|115483032|ref|NP_001065109.1|	Os10g0524600 [Oryza sativa Japonica Group] >gi|31433153|gb|AAP54706.1| Subtilisin N-terminal Region family protein, expressed [Oryza sativa Japonica Group] >gi|113639718|dbj|BAF27023.1| Os10g0524600 [Oryza sativa Japonica Group]	sp|Q9LLL8|XSP1_ARATH	Xylem serine proteinase 1 OS=Arabidopsis thaliana GN=XSP1 PE=2 SV=1	COG1404	Subtilisin-like serine proteases	K03006	DNA-directed RNA polymerase II subunit A [EC:2.7.7.6]	-	-	-
Unigene101632_All	gi|323452813|gb|EGB08686.1|	expressed protein [Aureococcus anophagefferens]	--	--	--	--	--	--	-	-	-
Unigene101633_All	--	--	--	--	--	--	--	--	-	-	-
Unigene101634_All	--	--	--	--	--	--	--	--	-	-	-
Unigene101635_All	--	--	--	--	--	--	--	--	-	-	-
Unigene101636_All	--	--	--	--	--	--	--	--	-	-	-
Unigene101637_All	gi|296088825|emb|CBI38283.3|	unnamed protein product [Vitis vinifera]	--	--	--	--	K11835	ubiquitin carboxyl-terminal hydrolase 4/11/15 [EC:3.1.2.15]	-	-	-
Unigene101638_All	--	--	--	--	--	--	--	--	-	-	-
Unigene101639_All	gi|77555803|gb|ABA98599.1|	expressed protein [Oryza sativa Japonica Group]	--	--	--	--	--	--	-	-	-
Unigene10163_All	gi|32489376|emb|CAE04148.1|	OSJNBa0009P12.33 [Oryza sativa Japonica Group] >gi|58532020|emb|CAE05474.3| OSJNBa0006A01.13 [Oryza sativa Japonica Group]	--	--	--	--	--	--	-	-	-
Unigene101640_All	--	--	--	--	--	--	--	--	-	-	-
Unigene101641_All	gi|226497016|ref|NP_001152715.1|	ring domain containing protein [Zea mays] >gi|195659279|gb|ACG49107.1| ring domain containing protein [Zea mays]	sp|Q6R567|RMA1_CAPAN	E3 ubiquitin-protein ligase RMA1H1 OS=Capsicum annuum GN=RMA1H1 PE=1 SV=1	--	--	--	--	-	-	-
Unigene101642_All	--	--	--	--	--	--	--	--	-	-	-
Unigene101643_All	--	--	--	--	--	--	--	--	-	-	-
Unigene101644_All	--	--	--	--	--	--	--	--	-	-	-
Unigene101645_All	--	--	--	--	--	--	--	--	-	-	-
Unigene101646_All	gi|50404477|gb|AAT76903.1|	IAA type protein [Elaeis guineensis]	sp|Q38826|IAA8_ARATH	Auxin-responsive protein IAA8 OS=Arabidopsis thaliana GN=IAA8 PE=1 SV=1	--	--	--	--	-	-	-
Unigene101647_All	gi|50404477|gb|AAT76903.1|	IAA type protein [Elaeis guineensis]	sp|Q5VRD1|IAA1_ORYSJ	Auxin-responsive protein IAA1 OS=Oryza sativa subsp. japonica GN=IAA1 PE=2 SV=1	--	--	--	--	-	-	-
Unigene101648_All	gi|115463979|ref|NP_001055589.1|	Os05g0423200 [Oryza sativa Japonica Group] >gi|113579140|dbj|BAF17503.1| Os05g0423200 [Oryza sativa Japonica Group]	--	--	--	--	--	--	-	-	-
Unigene101649_All	gi|115463979|ref|NP_001055589.1|	Os05g0423200 [Oryza sativa Japonica Group] >gi|113579140|dbj|BAF17503.1| Os05g0423200 [Oryza sativa Japonica Group]	--	--	--	--	--	--	-	-	-
Unigene10164_All	--	--	--	--	--	--	--	--	-	-	-
Unigene101650_All	--	--	--	--	--	--	--	--	-	-	-
Unigene101651_All	gi|226500444|ref|NP_001148100.1|	LOC100281708 [Zea mays] >gi|195615792|gb|ACG29726.1| cystathionine gamma-synthase [Zea mays]	sp|P53780|METC_ARATH	Cystathionine beta-lyase, chloroplastic OS=Arabidopsis thaliana GN=At3g57050 PE=1 SV=1	COG0626	Cystathionine beta-lyases/cystathionine gamma-synthases	K01760	cystathionine beta-lyase [EC:4.4.1.8]	-	-	-
Unigene101652_All	gi|115466704|ref|NP_001056951.1|	Os06g0175800 [Oryza sativa Japonica Group] >gi|113594991|dbj|BAF18865.1| Os06g0175800 [Oryza sativa Japonica Group]	sp|P53780|METC_ARATH	Cystathionine beta-lyase, chloroplastic OS=Arabidopsis thaliana GN=At3g57050 PE=1 SV=1	COG0626	Cystathionine beta-lyases/cystathionine gamma-synthases	K01760	cystathionine beta-lyase [EC:4.4.1.8]	-	-	-
Unigene101653_All	gi|115483711|ref|NP_001065227.1|	Os11g0102600 [Oryza sativa Japonica Group] >gi|115486856|ref|NP_001065234.1| Os12g0102200 [Oryza sativa Japonica Group] >gi|113644221|dbj|BAF27362.1| Os11g0102600 [Oryza sativa Japonica Group] >gi|113648422|dbj|BAF28934.1| Os12g0102200 [Oryza sativa Japonica Group]	sp|Q66JX5|FR1OP_MOUSE	FGFR1 oncogene partner OS=Mus musculus GN=Fgfr1op PE=1 SV=1	--	--	--	--	-	-	-
Unigene101654_All	gi|15236303|ref|NP_193090.1|	uncharacterized protein [Arabidopsis thaliana] >gi|332657891|gb|AEE83291.1| uncharacterized protein [Arabidopsis thaliana]	--	--	--	--	--	--	-	-	-
Unigene101655_All	--	--	--	--	--	--	--	--	-	-	-
Unigene101656_All	--	--	--	--	--	--	--	--	-	-	-
Unigene101657_All	gi|18397349|ref|NP_565360.1|	Polymerase/histidinol phosphatase-like protein [Arabidopsis thaliana] >gi|20197611|gb|AAD15431.2| expressed protein [Arabidopsis thaliana] >gi|20197796|gb|AAM15252.1| expressed protein [Arabidopsis thaliana] >gi|330251170|gb|AEC06264.1| Polymerase/histidinol phosphatase-like protein [Arabidopsis thaliana]	sp|O54453|TRPH_SALTY	Protein trpH OS=Salmonella typhimurium GN=trpH PE=3 SV=3	COG0613	Predicted metal-dependent phosphoesterases (PHP family)	K07053		-	-	-
Unigene101658_All	--	--	--	--	--	--	--	--	-	-	-
Unigene101659_All	--	--	--	--	--	--	--	--	-	-	-
Unigene10165_All	gi|115478038|ref|NP_001062614.1|	Os09g0128600 [Oryza sativa Japonica Group] >gi|50252596|dbj|BAD28768.1| cytidine/deoxycytidylate deaminase-like protein [Oryza sativa Japonica Group] >gi|50252628|dbj|BAD28798.1| cytidine/deoxycytidylate deaminase-like protein [Oryza sativa Japonica Group] >gi|113630847|dbj|BAF24528.1| Os09g0128600 [Oryza sativa Japonica Group]	sp|Q6PAT0|ADAT3_MOUSE	tRNA-specific adenosine deaminase-like protein 3 OS=Mus musculus GN=Adat3 PE=2 SV=1	COG0590	Cytosine/adenosine deaminases	--	--	-	-	-
Unigene101660_All	--	--	--	--	--	--	--	--	-	-	-
Unigene101661_All	--	--	--	--	--	--	--	--	-	-	-
Unigene101662_All	--	--	--	--	--	--	--	--	-	-	-
Unigene101663_All	--	--	--	--	--	--	--	--	-	-	-
Unigene101664_All	--	--	--	--	--	--	--	--	-	-	-
Unigene101665_All	--	--	--	--	--	--	--	--	-	-	-
Unigene101666_All	gi|297597457|ref|NP_001044004.2|	Os01g0704200 [Oryza sativa Japonica Group] >gi|255673601|dbj|BAF05918.2| Os01g0704200 [Oryza sativa Japonica Group]	--	--	--	--	--	--	-	-	-
Unigene101667_All	--	--	--	--	--	--	--	--	-	-	-
Unigene101668_All	gi|195627490|gb|ACG35575.1|	DNA binding protein [Zea mays]	--	--	--	--	--	--	-	-	-
Unigene101669_All	--	--	--	--	--	--	--	--	-	-	-
Unigene10166_All	gi|115479107|ref|NP_001063147.1|	Os09g0410300 [Oryza sativa Japonica Group] >gi|50725170|dbj|BAD33787.1| BRI1-KD interacting protein 120 [Oryza sativa Japonica Group] >gi|113631380|dbj|BAF25061.1| Os09g0410300 [Oryza sativa Japonica Group]	sp|Q55FI4|NOP58_DICDI	Nucleolar protein 58 OS=Dictyostelium discoideum GN=nop58 PE=3 SV=1	--	--	K03128	transcription initiation factor TFIID subunit D2	-	-	-
Unigene101670_All	--	--	--	--	--	--	--	--	-	-	-
Unigene101671_All	--	--	--	--	--	--	--	--	-	-	-
Unigene101672_All	gi|226713184|sp|A7R385.1|U497C_VITVI	RecName: Full=UPF0497 membrane protein 12	sp|A7R385|U497C_VITVI	UPF0497 membrane protein 12 OS=Vitis vinifera GN=GSVIVT00013502001 PE=2 SV=1	--	--	--	--	-	-	-
Unigene101673_All	gi|75304514|sp|Q8W171.1|CYP1_SOYBN	RecName: Full=Peptidyl-prolyl cis-trans isomerase 1; Short=PPIase 1; AltName: Full=Cyclophilin 1; AltName: Full=Cyclosporin A-binding protein 1; AltName: Full=Rotamase 1 >gi|17981611|gb|AAL51087.1|AF456323_1 cyclophilin [Glycine max]	sp|Q8W171|CYP1_SOYBN	Peptidyl-prolyl cis-trans isomerase 1 OS=Glycine max GN=Cyp1 PE=2 SV=1	COG0652	Peptidyl-prolyl cis-trans isomerase (rotamase) - cyclophilin family	K05864	peptidyl-prolyl isomerase D (cyclophilin D) [EC:5.2.1.8]	-	-	-
Unigene101674_All	--	--	--	--	--	--	--	--	-	-	-
Unigene101675_All	gi|113205274|gb|ABI34321.1|	RNase H family protein [Solanum demissum]	--	--	--	--	--	--	-	-	-
Unigene101676_All	gi|225439540|ref|XP_002264433.1|	PREDICTED: similar to MATE efflux family protein [Vitis vinifera]	sp|Q84K71|MATE2_ARATH	MATE efflux family protein 2, chloroplastic OS=Arabidopsis thaliana GN=DTX44 PE=2 SV=1	--	--	--	--	-	-	-
Unigene101677_All	gi|334184007|ref|NP_178024.3|	DNAJ heat shock N-terminal domain-containing protein [Arabidopsis thaliana] >gi|332198074|gb|AEE36195.1| DNAJ heat shock N-terminal domain-containing protein [Arabidopsis thaliana]	--	--	--	--	--	--	-	-	-
Unigene101678_All	gi|334184007|ref|NP_178024.3|	DNAJ heat shock N-terminal domain-containing protein [Arabidopsis thaliana] >gi|332198074|gb|AEE36195.1| DNAJ heat shock N-terminal domain-containing protein [Arabidopsis thaliana]	sp|Q6Y2X3|DJC14_HUMAN	DnaJ homolog subfamily C member 14 OS=Homo sapiens GN=DNAJC14 PE=2 SV=2	--	--	K09534	DnaJ homolog subfamily C member 14	-	-	-
Unigene101679_All	gi|226491860|ref|NP_001149702.1|	succinyl-CoA ligase alpha-chain 2 [Zea mays] >gi|195629598|gb|ACG36440.1| succinyl-CoA ligase alpha-chain 2 [Zea mays]	sp|Q6ZL94|SUCA_ORYSJ	Probable succinyl-CoA ligase [ADP-forming] subunit alpha, mitochondrial OS=Oryza sativa subsp. japonica GN=Os07g0577700 PE=1 SV=1	COG0074	Succinyl-CoA synthetase, alpha subunit	K01899	succinyl-CoA synthetase alpha subunit [EC:6.2.1.4 6.2.1.5]	-	-	-
Unigene10167_All	gi|115477753|ref|NP_001062472.1|	Os08g0556000 [Oryza sativa Japonica Group] >gi|113624441|dbj|BAF24386.1| Os08g0556000 [Oryza sativa Japonica Group]	sp|P59326|YTHD1_MOUSE	YTH domain family protein 1 OS=Mus musculus GN=Ythdf1 PE=2 SV=1	--	--	--	--	-	-	-
Unigene101680_All	--	--	--	--	--	--	--	--	-	-	-
Unigene101681_All	gi|15239477|ref|NP_200902.1|	transducin/WD40 domain-containing protein [Arabidopsis thaliana] >gi|21591635|gb|AAM64165.1|AF515696_1 cleavage stimulation factor 50 [Arabidopsis thaliana] >gi|21536993|gb|AAM61334.1| cleavage stimulation factor 50K chain [Arabidopsis thaliana] >gi|22531092|gb|AAM97050.1| cleavage stimulation factor 50K chain [Arabidopsis thaliana] >gi|23197952|gb|AAN15503.1| cleavage stimulation factor 50K chai…	sp|Q5BJQ6|CSTF1_RAT	Cleavage stimulation factor subunit 1 OS=Rattus norvegicus GN=Cstf1 PE=2 SV=1	--	--	--	--	-	-	-
Unigene101682_All	gi|92893882|gb|ABE91932.1|	Nonsense-mediated decay UPF3 [Medicago truncatula]	--	--	--	--	--	--	-	-	-
Unigene101683_All	--	--	--	--	--	--	--	--	-	-	-
Unigene101684_All	gi|297827175|ref|XP_002881470.1|	binding protein [Arabidopsis lyrata subsp. lyrata] >gi|297327309|gb|EFH57729.1| binding protein [Arabidopsis lyrata subsp. lyrata]	--	--	--	--	--	--	-	-	-
Unigene101685_All	gi|297836574|ref|XP_002886169.1|	ribosomal protein L6 family protein [Arabidopsis lyrata subsp. lyrata] >gi|297332009|gb|EFH62428.1| ribosomal protein L6 family protein [Arabidopsis lyrata subsp. lyrata]	sp|P26861|RM06_MARPO	60S ribosomal protein L6, mitochondrial OS=Marchantia polymorpha GN=RPL6 PE=3 SV=2	COG0097	Ribosomal protein L6P/L9E	K02933	large subunit ribosomal protein L6	-	-	-
Unigene101686_All	gi|30685321|ref|NP_180809.2|	Stress responsive alpha-beta barrel domain protein [Arabidopsis thaliana] >gi|87116636|gb|ABD19682.1| At2g32500 [Arabidopsis thaliana] >gi|330253600|gb|AEC08694.1| Stress responsive alpha-beta barrel domain protein [Arabidopsis thaliana]	--	--	--	--	--	--	-	-	-
Unigene101687_All	gi|242129052|gb|ACS83605.1|	ATP synthase epsilon subunit 1 [Gossypium hirsutum]	sp|Q96253|ATP5E_ARATH	ATP synthase subunit epsilon, mitochondrial OS=Arabidopsis thaliana GN=At1g51650 PE=1 SV=3	--	--	K02135	F-type H+-transporting ATPase subunit epsilon [EC:3.6.3.14]	-	-	-
Unigene101688_All	gi|169409940|gb|ACA57836.1|	kinase-associated protein phosphatase 1 [Glycine max]	sp|P46014|P2C70_ARATH	Protein phosphatase 2C 70 OS=Arabidopsis thaliana GN=KAPP PE=1 SV=2	COG1716	FOG: FHA domain	K01090	protein phosphatase [EC:3.1.3.16]	-	-	-
Unigene101689_All	--	--	--	--	--	--	--	--	-	-	-
Unigene10168_All	gi|115466754|ref|NP_001056976.1|	Os06g0181100 [Oryza sativa Japonica Group] >gi|113595016|dbj|BAF18890.1| Os06g0181100 [Oryza sativa Japonica Group]	--	--	--	--	--	--	-	-	-
Unigene101690_All	gi|115436650|ref|NP_001043083.1|	Os01g0377500 [Oryza sativa Japonica Group] >gi|75308000|sp|Q9AS36.1|CCL11_ORYSJ RecName: Full=Cyclin-L1-1; Short=CycL1;1 >gi|113532614|dbj|BAF04997.1| Os01g0377500 [Oryza sativa Japonica Group]	sp|Q9AS36|CCL11_ORYSJ	Cyclin-L1-1 OS=Oryza sativa subsp. japonica GN=CYCL1-1 PE=2 SV=1	COG5333	Cdk activating kinase (CAK)/RNA polymerase II transcription initiation/nucleotide excision repair factor TFIIH/TFIIK, cyclin H subunit	--	--	-	-	-
Unigene101691_All	gi|115436650|ref|NP_001043083.1|	Os01g0377500 [Oryza sativa Japonica Group] >gi|75308000|sp|Q9AS36.1|CCL11_ORYSJ RecName: Full=Cyclin-L1-1; Short=CycL1;1 >gi|113532614|dbj|BAF04997.1| Os01g0377500 [Oryza sativa Japonica Group]	sp|Q9AS36|CCL11_ORYSJ	Cyclin-L1-1 OS=Oryza sativa subsp. japonica GN=CYCL1-1 PE=2 SV=1	COG5333	Cdk activating kinase (CAK)/RNA polymerase II transcription initiation/nucleotide excision repair factor TFIIH/TFIIK, cyclin H subunit	--	--	-	-	-
Unigene101692_All	--	--	--	--	--	--	--	--	-	-	-
Unigene101693_All	--	--	--	--	--	--	--	--	-	-	-
Unigene101694_All	gi|115486125|ref|NP_001068206.1|	Os11g0594700 [Oryza sativa Japonica Group] >gi|77551828|gb|ABA94625.1| expressed protein [Oryza sativa Japonica Group] >gi|113645428|dbj|BAF28569.1| Os11g0594700 [Oryza sativa Japonica Group]	--	--	--	--	--	--	-	-	-
Unigene101695_All	--	--	--	--	--	--	--	--	-	-	-
Unigene101696_All	gi|297601626|ref|NP_001051163.2|	Os03g0730800 [Oryza sativa Japonica Group] >gi|255674865|dbj|BAF13077.2| Os03g0730800 [Oryza sativa Japonica Group]	sp|P70083|AT2A1_MAKNI	Sarcoplasmic/endoplasmic reticulum calcium ATPase 1 OS=Makaira nigricans GN=atp2a1 PE=2 SV=2	COG0474	Cation transport ATPase	K01537	Ca2+-transporting ATPase [EC:3.6.3.8]	-	-	-
Unigene101697_All	gi|18420418|ref|NP_568056.1|	uncharacterized protein [Arabidopsis thaliana] >gi|28416791|gb|AAO42926.1| At4g39300 [Arabidopsis thaliana] >gi|332661653|gb|AEE87053.1| uncharacterized protein [Arabidopsis thaliana]	--	--	--	--	--	--	-	-	-
Unigene101698_All	gi|195639048|gb|ACG38992.1|	integral membrane protein [Zea mays]	sp|P48236|YG3L_YEAST	Uncharacterized membrane protein YGR149W OS=Saccharomyces cerevisiae (strain ATCC 204508 / S288c) GN=YGR149W PE=1 SV=1	--	--	--	--	-	-	-
Unigene101699_All	gi|115472049|ref|NP_001059623.1|	Os07g0475800 [Oryza sativa Japonica Group] >gi|113611159|dbj|BAF21537.1| Os07g0475800 [Oryza sativa Japonica Group]	sp|Q9LUJ5|EBP2_ARATH	Probable rRNA-processing protein EBP2 homolog OS=Arabidopsis thaliana GN=At3g22660 PE=2 SV=1	--	--	--	--	-	-	-
Unigene10169_All	gi|115468542|ref|NP_001057870.1|	Os06g0560700 [Oryza sativa Japonica Group] >gi|113595910|dbj|BAF19784.1| Os06g0560700 [Oryza sativa Japonica Group]	sp|Q9C7N4|GDL15_ARATH	GDSL esterase/lipase At1g29670 OS=Arabidopsis thaliana GN=At1g29670 PE=2 SV=1	--	--	--	--	-	-	-
Unigene1016_All	gi|10177143|dbj|BAB10503.1|	retroelement pol polyprotein-like [Arabidopsis thaliana]	sp|P10978|POLX_TOBAC	Retrovirus-related Pol polyprotein from transposon TNT 1-94 OS=Nicotiana tabacum PE=2 SV=1	--	--	--	--	GO:0006259//DNA metabolic process	GO:0046914//transition metal ion binding;GO:0003676//nucleic acid binding	-
Unigene101700_All	--	--	--	--	--	--	--	--	-	-	-
Unigene101701_All	--	--	--	--	--	--	--	--	-	-	-
Unigene101702_All	gi|226506170|ref|NP_001152589.1|	LOC100286229 [Zea mays] >gi|195657845|gb|ACG48390.1| DNA binding protein [Zea mays]	--	--	--	--	--	--	-	-	-
Unigene101703_All	gi|297826567|ref|XP_002881166.1|	tetratricopeptide repeat-containing protein [Arabidopsis lyrata subsp. lyrata] >gi|297327005|gb|EFH57425.1| tetratricopeptide repeat-containing protein [Arabidopsis lyrata subsp. lyrata]	--	--	--	--	--	--	-	-	-
Unigene101704_All	gi|115449741|ref|NP_001048541.1|	Os02g0820300 [Oryza sativa Japonica Group] >gi|48716364|dbj|BAD22975.1| kinesin light chain-like [Oryza sativa Japonica Group] >gi|48716499|dbj|BAD23104.1| kinesin light chain-like [Oryza sativa Japonica Group] >gi|113538072|dbj|BAF10455.1| Os02g0820300 [Oryza sativa Japonica Group]	--	--	--	--	--	--	-	-	-
Unigene101705_All	--	--	--	--	--	--	--	--	-	-	-
Unigene101706_All	gi|307136393|gb|ADN34203.1|	aquarius [Cucumis melo subsp. melo]	--	--	--	--	--	--	-	-	-
Unigene101707_All	gi|115435396|ref|NP_001042456.1|	Os01g0225000 [Oryza sativa Japonica Group] >gi|113531987|dbj|BAF04370.1| Os01g0225000 [Oryza sativa Japonica Group]	sp|Q8CFJ7|S2545_MOUSE	Solute carrier family 25 member 45 OS=Mus musculus GN=Slc25a45 PE=2 SV=1	--	--	--	--	-	-	-
Unigene101708_All	gi|30686115|ref|NP_850618.1|	GATA transcription factor 24 [Arabidopsis thaliana] >gi|332642950|gb|AEE76471.1| GATA transcription factor 24 [Arabidopsis thaliana]	sp|Q8GXL7|GAT24_ARATH	GATA transcription factor 24 OS=Arabidopsis thaliana GN=GATA24 PE=2 SV=2	--	--	K12128	pseudo-response regulator 9	-	-	-
Unigene101709_All	--	--	--	--	--	--	--	--	-	-	-
Unigene10170_All	gi|115462667|ref|NP_001054933.1|	Os05g0215600 [Oryza sativa Japonica Group] >gi|113578484|dbj|BAF16847.1| Os05g0215600 [Oryza sativa Japonica Group]	sp|Q8BTI8|SRRM2_MOUSE	Serine/arginine repetitive matrix protein 2 OS=Mus musculus GN=Srrm2 PE=1 SV=2	--	--	--	--	-	-	-
Unigene101710_All	gi|297797101|ref|XP_002866435.1|	ANAC100/ATNAC5 [Arabidopsis lyrata subsp. lyrata] >gi|297312270|gb|EFH42694.1| ANAC100/ATNAC5 [Arabidopsis lyrata subsp. lyrata]	sp|Q9FLJ2|NC100_ARATH	NAC domain-containing protein 100 OS=Arabidopsis thaliana GN=NAC100 PE=2 SV=1	--	--	--	--	-	-	-
Unigene101711_All	--	--	--	--	--	--	--	--	-	-	-
Unigene101712_All	--	--	--	--	--	--	--	--	-	-	-
Unigene101713_All	--	--	--	--	--	--	--	--	-	-	-
Unigene101714_All	gi|115439993|ref|NP_001044276.1|	Os01g0754000 [Oryza sativa Japonica Group] >gi|113533807|dbj|BAF06190.1| Os01g0754000 [Oryza sativa Japonica Group]	--	--	--	--	--	--	-	-	-
Unigene101715_All	gi|76573323|gb|ABA46766.1|	pre-mRNA splicing factor-like protein [Solanum tuberosum]	sp|O22315|SRSF1_ARATH	Pre-mRNA-splicing factor SF2 OS=Arabidopsis thaliana GN=SF2 PE=1 SV=1	COG0724	RNA-binding proteins (RRM domain)	K12890	splicing factor, arginine/serine-rich 1/9	-	-	-
Unigene101716_All	--	--	--	--	--	--	--	--	-	-	-
Unigene101717_All	--	--	--	--	--	--	--	--	-	-	-
Unigene101718_All	--	--	--	--	--	--	--	--	-	-	-
Unigene101719_All	--	--	--	--	--	--	--	--	-	-	-
Unigene10171_All	gi|7239157|gb|AAF43095.1|AF053769_1	homeodomain protein [Malus x domestica]	--	--	--	--	--	--	-	-	-
Unigene101720_All	gi|15242250|ref|NP_200014.1|	C2H2-like zinc finger protein [Arabidopsis thaliana] >gi|14517514|gb|AAK62647.1| AT5g52010/MSG15_9 [Arabidopsis thaliana] >gi|22136578|gb|AAM91075.1| AT5g52010/MSG15_9 [Arabidopsis thaliana] >gi|332008775|gb|AED96158.1| C2H2-like zinc finger protein [Arabidopsis thaliana]	sp|Q8CJQ8|IF2_STRCO	Translation initiation factor IF-2 OS=Streptomyces coelicolor GN=infB PE=3 SV=1	COG4796	Type II secretory pathway, component HofQ	--	--	-	-	-
Unigene101721_All	gi|57899108|dbj|BAD86927.1|	abscisic acid-induced protein-like [Oryza sativa Japonica Group] >gi|57899745|dbj|BAD87465.1| abscisic acid-induced protein-like [Oryza sativa Japonica Group]	sp|Q682H0|HA22F_ARATH	HVA22-like protein f OS=Arabidopsis thaliana GN=HVA22F PE=2 SV=1	COG5052	Protein involved in membrane traffic	--	--	-	-	-
Unigene101722_All	gi|57899108|dbj|BAD86927.1|	abscisic acid-induced protein-like [Oryza sativa Japonica Group] >gi|57899745|dbj|BAD87465.1| abscisic acid-induced protein-like [Oryza sativa Japonica Group]	sp|Q682H0|HA22F_ARATH	HVA22-like protein f OS=Arabidopsis thaliana GN=HVA22F PE=2 SV=1	COG5052	Protein involved in membrane traffic	--	--	-	-	-
Unigene101723_All	--	--	--	--	--	--	--	--	-	-	-
Unigene101724_All	gi|115438554|ref|NP_001043568.1|	Os01g0614700 [Oryza sativa Japonica Group] >gi|113533099|dbj|BAF05482.1| Os01g0614700 [Oryza sativa Japonica Group]	--	--	--	--	--	--	-	-	-
Unigene101725_All	gi|18410992|ref|NP_567071.1|	Adaptin ear-binding coat-associated protein 1 NECAP-1 [Arabidopsis thaliana] >gi|332646282|gb|AEE79803.1| Adaptin ear-binding coat-associated protein 1 NECAP-1 [Arabidopsis thaliana]	--	--	--	--	--	--	-	-	-
Unigene101726_All	gi|115454823|ref|NP_001051012.1|	Os03g0702800 [Oryza sativa Japonica Group] >gi|41469461|gb|AAS07262.1| eukaryotic peptide chain release factor subunit 1-3 (eRF1-3) [Oryza sativa Japonica Group] >gi|113549483|dbj|BAF12926.1| Os03g0702800 [Oryza sativa Japonica Group]	sp|P35614|ERF1Z_ARATH	Eukaryotic peptide chain release factor subunit 1-3 OS=Arabidopsis thaliana GN=ERF1-3 PE=2 SV=1	COG1503	Peptide chain release factor 1 (eRF1)	K03265	peptide chain release factor eRF subunit 1	-	-	-
Unigene101727_All	--	--	--	--	--	--	--	--	-	-	-
Unigene101728_All	gi|5081419|gb|AAD39372.1|AF118381_1	tonoplast intrinsic protein [Brassica napus]	sp|Q41963|TIP12_ARATH	Aquaporin TIP1-2 OS=Arabidopsis thaliana GN=TIP1-2 PE=1 SV=2	--	--	K09873	aquaporin TIP	-	-	-
Unigene101729_All	gi|115468064|ref|NP_001057631.1|	Os06g0474300 [Oryza sativa Japonica Group] >gi|113595671|dbj|BAF19545.1| Os06g0474300 [Oryza sativa Japonica Group]	--	--	--	--	--	--	-	-	-
Unigene10172_All	gi|84682949|gb|ABC61055.1|	profilin-like protein [Cinnamomum camphora]	sp|Q9XG85|PROF1_PARJU	Profilin-1 OS=Parietaria judaica GN=PRO1 PE=1 SV=1	--	--	--	--	-	-	-
Unigene101730_All	gi|115447817|ref|NP_001047688.1|	Os02g0669000 [Oryza sativa Japonica Group] >gi|113537219|dbj|BAF09602.1| Os02g0669000 [Oryza sativa Japonica Group]	--	--	--	--	--	--	-	-	-
Unigene101731_All	--	--	--	--	--	--	--	--	-	-	-
Unigene101732_All	--	--	--	--	--	--	--	--	-	-	-
Unigene101733_All	gi|115485735|ref|NP_001068011.1|	Os11g0531700 [Oryza sativa Japonica Group] >gi|113645233|dbj|BAF28374.1| Os11g0531700 [Oryza sativa Japonica Group]	sp|Q52K88|NUD13_ARATH	Nudix hydrolase 13, mitochondrial OS=Arabidopsis thaliana GN=NUDT13 PE=1 SV=1	COG0494	NTP pyrophosphohydrolases including oxidative damage repair enzymes	--	--	-	-	-
Unigene101734_All	--	--	--	--	--	--	--	--	-	-	-
Unigene101735_All	gi|224129832|ref|XP_002320682.1|	endoplasmic reticulum [ER]-type calcium ATPase [Populus trichocarpa] >gi|222861455|gb|EEE98997.1| endoplasmic reticulum [ER]-type calcium ATPase [Populus trichocarpa]	sp|Q9SY55|ECA3_ARATH	Calcium-transporting ATPase 3, endoplasmic reticulum-type OS=Arabidopsis thaliana GN=ECA3 PE=2 SV=3	--	--	K05853	Ca2+ transporting ATPase, sarcoplasmic/endoplasmic reticulum [EC:3.6.3.8]	-	-	-
Unigene101736_All	--	--	--	--	--	--	--	--	-	-	-
Unigene101737_All	--	--	--	--	--	--	--	--	-	-	-
Unigene101738_All	gi|255581069|ref|XP_002531350.1|	ER glycerol-phosphate acyltransferase [Ricinus communis] >gi|223529048|gb|EEF31034.1| ER glycerol-phosphate acyltransferase [Ricinus communis]	sp|O80437|GPAT6_ARATH	Glycerol-3-phosphate acyltransferase 6 OS=Arabidopsis thaliana GN=GPAT6 PE=1 SV=1	--	--	K13508	glycerol-3-phosphate acyltransferase [EC:2.3.1.15]	-	-	-
Unigene101739_All	gi|212717157|gb|ACJ37420.1|	brassinosteroid receptor [Glycine max]	sp|Q8L899|BRI1_SOLPE	Systemin receptor SR160 OS=Solanum peruvianum PE=1 SV=1	COG1840	ABC-type Fe3+ transport system, periplasmic component	K13415	protein brassinosteroid insensitive 1 [EC:2.7.10.1 2.7.11.1]	-	-	-
Unigene10173_All	gi|115437014|ref|NP_001043190.1|	Os01g0514700 [Oryza sativa Japonica Group] >gi|20804537|dbj|BAB92230.1| CLV1 receptor kinase-like protein [Oryza sativa Japonica Group] >gi|113532721|dbj|BAF05104.1| Os01g0514700 [Oryza sativa Japonica Group]	sp|Q9C9N5|Y1668_ARATH	Probable inactive leucine-rich repeat receptor-like protein kinase At1g66830 OS=Arabidopsis thaliana GN=At1g66830 PE=1 SV=1	COG0086	DNA-directed RNA polymerase, beta' subunit/160 kD subunit	K13420	LRR receptor-like serine/threonine-protein kinase FLS2 [EC:2.7.11.1]	-	-	-
Unigene101740_All	gi|117606933|gb|ABK42021.1|	vegetative cell wall protein [Chlamydomonas incerta]	sp|P24152|EXTN_SORBI	Extensin OS=Sorghum bicolor GN=HRGP PE=3 SV=1	COG0515	Serine/threonine protein kinase	--	--	-	-	-
Unigene101741_All	--	--	--	--	--	--	--	--	-	-	-
Unigene101742_All	--	--	--	--	--	--	--	--	-	-	-
Unigene101743_All	--	--	--	--	--	--	--	--	-	-	-
Unigene101744_All	--	--	--	--	--	--	--	--	-	-	-
Unigene101745_All	gi|302399125|gb|ADL36857.1|	WRKY domain class transcription factor [Malus x domestica]	sp|Q9SA80|WRK14_ARATH	Probable WRKY transcription factor 14 OS=Arabidopsis thaliana GN=WRKY14 PE=2 SV=2	--	--	K13425	WRKY transcription factor 22	-	-	-
Unigene101746_All	gi|132566305|gb|ABO34049.1|	defense-responsive protein WRKY13 [Oryza sativa Indica Group]	sp|Q9LP56|WRK65_ARATH	Probable WRKY transcription factor 65 OS=Arabidopsis thaliana GN=WRKY65 PE=2 SV=1	--	--	K13425	WRKY transcription factor 22	-	-	-
Unigene101747_All	gi|132566305|gb|ABO34049.1|	defense-responsive protein WRKY13 [Oryza sativa Indica Group]	sp|Q9LP56|WRK65_ARATH	Probable WRKY transcription factor 65 OS=Arabidopsis thaliana GN=WRKY65 PE=2 SV=1	COG0532	Translation initiation factor 2 (IF-2; GTPase)	K13425	WRKY transcription factor 22	-	-	-
Unigene101748_All	gi|47825031|gb|AAT38801.1|	Putative phytochrome kinase substrate 1, identical [Solanum demissum]	sp|Q9SWI1|PKS1_ARATH	Protein PHYTOCHROME KINASE SUBSTRATE 1 OS=Arabidopsis thaliana GN=PKS1 PE=1 SV=2	COG0532	Translation initiation factor 2 (IF-2; GTPase)	K13171	serine/arginine repetitive matrix protein 1	-	-	-
Unigene101749_All	gi|186521475|ref|NP_001119194.1|	RNA polymerase II transcriptional coactivator KIWI [Arabidopsis thaliana] >gi|332003982|gb|AED91365.1| RNA polymerase II transcriptional coactivator KIWI [Arabidopsis thaliana]	sp|O65154|KIWI_ARATH	RNA polymerase II transcriptional coactivator KIWI OS=Arabidopsis thaliana GN=KIWI PE=1 SV=1	--	--	--	--	-	-	-
Unigene10174_All	gi|164564732|dbj|BAF98214.1|	CM0216.300.nc [Lotus japonicus]	sp|Q5XEP9|KCS17_ARATH	3-ketoacyl-CoA synthase 17 OS=Arabidopsis thaliana GN=KCS17 PE=2 SV=2	--	--	--	--	-	-	-
Unigene101750_All	--	--	--	--	--	--	--	--	-	-	-
Unigene101751_All	gi|297728503|ref|NP_001176615.1|	Os11g0569300 [Oryza sativa Japonica Group] >gi|255680200|dbj|BAH95343.1| Os11g0569300 [Oryza sativa Japonica Group]	sp|Q9LHP4|RCH2_ARATH	Receptor-like protein kinase 2 OS=Arabidopsis thaliana GN=RCH2 PE=1 SV=1	--	--	K13420	LRR receptor-like serine/threonine-protein kinase FLS2 [EC:2.7.11.1]	-	-	-
Unigene101752_All	gi|1122443|gb|AAC49123.1|	receptor kinase-like protein [Oryza sativa Indica Group] >gi|2586085|gb|AAC80225.1| receptor kinase-like protein [Oryza longistaminata] >gi|94481121|dbj|BAE93933.1| receptor kinase-like protein [Oryza sativa Indica Group] >gi|94481123|dbj|BAE93934.1| receptor kinase-like protein [Oryza sativa Indica Group] >gi|1586408|prf||2203451A receptor kinase-like protein	sp|O82318|Y2579_ARATH	Probably inactive leucine-rich repeat receptor-like protein kinase At2g25790 OS=Arabidopsis thaliana GN=At2g25790 PE=1 SV=1	--	--	K13420	LRR receptor-like serine/threonine-protein kinase FLS2 [EC:2.7.11.1]	-	-	-
Unigene101753_All	gi|115447479|ref|NP_001047519.1|	Os02g0635600 [Oryza sativa Japonica Group] >gi|113537050|dbj|BAF09433.1| Os02g0635600 [Oryza sativa Japonica Group]	sp|Q8L899|BRI1_SOLPE	Systemin receptor SR160 OS=Solanum peruvianum PE=1 SV=1	--	--	K00924	[EC:2.7.1.-]	-	-	-
Unigene101754_All	gi|323445462|gb|EGB02058.1|	expressed protein [Aureococcus anophagefferens]	sp|Q6SPE9|SAMD1_RABIT	Atherin OS=Oryctolagus cuniculus GN=SAMD1 PE=2 SV=1	--	--	K02324	DNA polymerase epsilon subunit 1 [EC:2.7.7.7]	-	-	-
Unigene101755_All	--	--	--	--	--	--	--	--	-	-	-
Unigene101756_All	gi|42569734|ref|NP_181377.2|	uncharacterized protein [Arabidopsis thaliana] >gi|330254442|gb|AEC09536.1| uncharacterized protein [Arabidopsis thaliana]	--	--	--	--	--	--	-	-	-
Unigene101757_All	--	--	--	--	--	--	--	--	-	-	-
Unigene101758_All	--	--	--	--	--	--	--	--	-	-	-
Unigene101759_All	--	--	--	--	--	--	--	--	-	-	-
Unigene10175_All	--	--	--	--	--	--	--	--	-	-	-
Unigene101760_All	gi|15217313|gb|AAK92657.1|AC079634_18	Putative protein with similarity to glucan endo-1,3-beta-glucosidase [Oryza sativa Japonica Group] >gi|22748370|gb|AAN05372.1| Putative endo-1,3-beta-glucosidase [Oryza sativa Japonica Group]	sp|O65399|E131_ARATH	Glucan endo-1,3-beta-glucosidase 1 OS=Arabidopsis thaliana GN=At1g11820 PE=1 SV=2	COG5323	Uncharacterized conserved protein	K12826	splicing factor 3A subunit 2	-	-	-
Unigene101761_All	--	--	--	--	--	--	--	--	-	-	-
Unigene101762_All	gi|297733754|emb|CBI15001.3|	unnamed protein product [Vitis vinifera]	--	--	--	--	K04354	protein phosphatase 2 (formerly 2A), regulatory subunit B	-	-	-
Unigene101763_All	gi|115473869|ref|NP_001060533.1|	Os07g0660700 [Oryza sativa Japonica Group] >gi|113612069|dbj|BAF22447.1| Os07g0660700 [Oryza sativa Japonica Group]	sp|Q54SA5|WDR55_DICDI	WD repeat-containing protein 55 homolog OS=Dictyostelium discoideum GN=wdr55 PE=3 SV=1	--	--	--	--	-	-	-
Unigene101764_All	gi|222422925|dbj|BAH19449.1|	AT2G27900 [Arabidopsis thaliana]	--	--	--	--	--	--	-	-	-
Unigene101765_All	gi|38344202|emb|CAE05767.2|	OSJNBa0064G10.18 [Oryza sativa Japonica Group]	sp|Q8H0T9|KTNB1_ARATH	Katanin p80 WD40 repeat-containing subunit B1 homolog 1 OS=Arabidopsis thaliana GN=At5g23430 PE=2 SV=3	--	--	K10730	ATP-dependent DNA helicase Q4 [EC:3.6.1.-]	-	-	-
Unigene101766_All	gi|126635783|gb|ABO21768.1|	sugar transporter protein [Ananas comosus]	sp|Q9FRL3|ERDL6_ARATH	Sugar transporter ERD6-like 6 OS=Arabidopsis thaliana GN=At1g75220 PE=1 SV=1	COG0477	Permeases of the major facilitator superfamily	--	--	-	-	-
Unigene101767_All	gi|229368450|gb|ACQ59091.1|	cinnamyl alcohol dehydrogenase 3 [Gossypium hirsutum]	sp|Q7XWU3|CADH6_ORYSJ	Probable cinnamyl alcohol dehydrogenase 6 OS=Oryza sativa subsp. japonica GN=CAD6 PE=2 SV=2	COG1064	Zn-dependent alcohol dehydrogenases	K00083	cinnamyl-alcohol dehydrogenase [EC:1.1.1.195]	-	-	-
Unigene101768_All	gi|115437960|ref|NP_001043423.1|	Os01g0585100 [Oryza sativa Japonica Group] >gi|113532954|dbj|BAF05337.1| Os01g0585100 [Oryza sativa Japonica Group]	--	--	--	--	--	--	-	-	-
Unigene101769_All	--	--	--	--	--	--	--	--	-	-	-
Unigene10176_All	gi|21842|emb|CAA36712.1|	proline-rich protein [Triticum aestivum]	sp|Q6NWF6|K2C8_DANRE	Keratin, type II cytoskeletal 8 OS=Danio rerio GN=krt8 PE=1 SV=1	COG0810	Periplasmic protein TonB, links inner and outer membranes	K12890	splicing factor, arginine/serine-rich 1/9	-	-	-
Unigene101770_All	--	--	--	--	--	--	--	--	-	-	-
Unigene101771_All	gi|60657604|gb|AAX33323.1|	secondary cell wall-related glycosyltransferase family 14 [Populus tremula x Populus tremuloides]	--	--	--	--	--	--	-	-	-
Unigene101772_All	--	--	--	--	--	--	--	--	-	-	-
Unigene101773_All	gi|42563995|ref|NP_187692.2|	C3H4 type zinc finger protein [Arabidopsis thaliana] >gi|145651778|gb|ABP88114.1| At3g10810 [Arabidopsis thaliana] >gi|332641436|gb|AEE74957.1| C3H4 type zinc finger protein [Arabidopsis thaliana]	sp|Q6ZQ93|UBP34_MOUSE	Ubiquitin carboxyl-terminal hydrolase 34 OS=Mus musculus GN=Usp34 PE=1 SV=3	COG1230	Co/Zn/Cd efflux system component	--	--	-	-	-
Unigene101774_All	gi|162459180|ref|NP_001105238.1|	LOC542143 [Zea mays] >gi|37594657|gb|AAQ94319.1| mitogen activated protein kinase 6 [Zea mays]	sp|Q8W4J2|MPK16_ARATH	Mitogen-activated protein kinase 16 OS=Arabidopsis thaliana GN=MPK16 PE=2 SV=2	--	--	K00924	[EC:2.7.1.-]	-	-	-
Unigene101775_All	gi|110289588|gb|ABG66264.1|	ICE-like protease p20 domain containing protein, expressed [Oryza sativa Japonica Group]	sp|Q7XJE6|MCA1_ARATH	Metacaspase-1 OS=Arabidopsis thaliana GN=AMC1 PE=1 SV=1	--	--	--	--	-	-	-
Unigene101776_All	gi|317373528|sp|Q9LK03.3|PERK2_ARATH	RecName: Full=Proline-rich receptor-like protein kinase PERK2; AltName: Full=Proline-rich extensin-like receptor kinase 2; Short=AtPERK2; AltName: Full=Somatic embryogenesis receptor kinase-like protein	sp|Q9LK03|PERK2_ARATH	Proline-rich receptor-like protein kinase PERK2 OS=Arabidopsis thaliana GN=PERK2 PE=2 SV=3	--	--	--	--	-	-	-
Unigene101777_All	gi|302828408|ref|XP_002945771.1|	pathogenesis-related protein 1-like protein [Volvox carteri f. nagariensis] >gi|300268586|gb|EFJ52766.1| pathogenesis-related protein 1-like protein [Volvox carteri f. nagariensis]	sp|Q9SX31|PERK9_ARATH	Proline-rich receptor-like protein kinase PERK9 OS=Arabidopsis thaliana GN=PERK9 PE=2 SV=1	COG0455	ATPases involved in chromosome partitioning	--	--	-	-	-
Unigene101778_All	--	--	--	--	--	--	--	--	-	-	-
Unigene101779_All	gi|115470687|ref|NP_001058942.1|	Os07g0161000 [Oryza sativa Japonica Group] >gi|113610478|dbj|BAF20856.1| Os07g0161000 [Oryza sativa Japonica Group]	--	--	--	--	--	--	-	-	-
Unigene10177_All	gi|115435036|ref|NP_001042276.1|	Os01g0192000 [Oryza sativa Japonica Group] >gi|75262988|sp|Q9FU27.1|C3H2_ORYSJ RecName: Full=Zinc finger CCCH domain-containing protein 2; Short=OsC3H2; AltName: Full=Protein DELAY OF THE ONSET OF SENESCENCE; Short=OsDOS >gi|9988428|dbj|BAB12694.1| CCCH-type zinc finger protein -like [Oryza sativa Japonica Group] >gi|113531807|dbj|BAF04190.1| Os01g0192000 [Oryza sativa Japonica Group] >gi|3233888…	sp|Q9FU27|C3H2_ORYSJ	Zinc finger CCCH domain-containing protein 2 OS=Oryza sativa subsp. japonica GN=Os01g0192000 PE=2 SV=1	COG0532	Translation initiation factor 2 (IF-2; GTPase)	K00558	DNA (cytosine-5-)-methyltransferase [EC:2.1.1.37]	-	-	-
Unigene101780_All	gi|9802596|gb|AAF99798.1|AC012463_15	T2E6.19 [Arabidopsis thaliana]	--	--	--	--	--	--	-	-	-
Unigene101781_All	--	--	--	--	--	--	--	--	-	-	-
Unigene101782_All	gi|195625106|gb|ACG34383.1|	mannose-1-phosphate guanyltransferase [Zea mays]	--	--	--	--	--	--	-	-	-
Unigene101783_All	--	--	--	--	--	--	--	--	-	-	-
Unigene101784_All	gi|226498518|ref|NP_001151884.1|	snRK1-interacting protein 1 [Zea mays] >gi|195606314|gb|ACG24987.1| snRK1-interacting protein 1 [Zea mays] >gi|195650575|gb|ACG44755.1| snRK1-interacting protein 1 [Zea mays]	--	--	--	--	--	--	-	-	-
Unigene101785_All	--	--	--	--	--	--	--	--	-	-	-
Unigene101786_All	gi|115462265|ref|NP_001054732.1|	Os05g0163000 [Oryza sativa Japonica Group] >gi|113578283|dbj|BAF16646.1| Os05g0163000 [Oryza sativa Japonica Group]	sp|Q9VXN4|SYRC_DROME	Probable arginyl-tRNA synthetase, cytoplasmic OS=Drosophila melanogaster GN=Aats-arg PE=2 SV=1	--	--	K01887	arginyl-tRNA synthetase [EC:6.1.1.19]	-	-	-
Unigene101787_All	gi|115462265|ref|NP_001054732.1|	Os05g0163000 [Oryza sativa Japonica Group] >gi|113578283|dbj|BAF16646.1| Os05g0163000 [Oryza sativa Japonica Group]	sp|Q9VXN4|SYRC_DROME	Probable arginyl-tRNA synthetase, cytoplasmic OS=Drosophila melanogaster GN=Aats-arg PE=2 SV=1	--	--	K01887	arginyl-tRNA synthetase [EC:6.1.1.19]	-	-	-
Unigene101788_All	--	--	--	--	--	--	--	--	-	-	-
Unigene101789_All	gi|238055377|sp|B9IH36.1|U4975_POPTR	RecName: Full=UPF0497 membrane protein 5	sp|B9IH36|U4975_POPTR	UPF0497 membrane protein 5 OS=Populus trichocarpa GN=POPTRDRAFT_575900 PE=2 SV=1	--	--	--	--	-	-	-
Unigene10178_All	gi|113715733|gb|ABE03745.2|	GDP-mannose pyrophosphorylase [Solanum lycopersicum]	sp|Q4I1Y5|MPG1_GIBZE	Mannose-1-phosphate guanyltransferase OS=Gibberella zeae (strain PH-1 / FGSC 9075 / NRRL 31084) GN=MPG1 PE=3 SV=1	COG1208	Nucleoside-diphosphate-sugar pyrophosphorylase involved in lipopolysaccharide biosynthesis/translation initiation factor 2B, gamma/epsilon subunits (eIF-2Bgamma/eIF-2Bepsilon)	--	--	-	-	-
Unigene101790_All	--	--	--	--	--	--	--	--	-	-	-
Unigene101791_All	--	--	--	--	--	--	--	--	-	-	-
Unigene101792_All	--	--	--	--	--	--	--	--	-	-	-
Unigene101793_All	gi|115473555|ref|NP_001060376.1|	Os07g0633800 [Oryza sativa Japonica Group] >gi|113611912|dbj|BAF22290.1| Os07g0633800 [Oryza sativa Japonica Group]	--	--	--	--	--	--	-	-	-
Unigene101794_All	--	--	--	--	--	--	--	--	-	-	-
Unigene101795_All	gi|90399039|emb|CAJ86235.1|	H0402C08.11 [Oryza sativa Indica Group]	sp|Q8H0T9|KTNB1_ARATH	Katanin p80 WD40 repeat-containing subunit B1 homolog 1 OS=Arabidopsis thaliana GN=At5g23430 PE=2 SV=3	--	--	--	--	-	-	-
Unigene101796_All	--	--	--	--	--	--	--	--	-	-	-
Unigene101797_All	gi|297597618|ref|NP_001044241.2|	Os01g0748600 [Oryza sativa Japonica Group] >gi|57899509|dbj|BAD86971.1| ankyrin-kinase-like [Oryza sativa Japonica Group] >gi|255673687|dbj|BAF06155.2| Os01g0748600 [Oryza sativa Japonica Group]	--	--	--	--	--	--	-	-	-
Unigene101798_All	gi|15237778|ref|NP_200700.1|	uncharacterized protein [Arabidopsis thaliana] >gi|332009734|gb|AED97117.1| uncharacterized protein [Arabidopsis thaliana]	--	--	--	--	--	--	-	-	-
Unigene101799_All	--	--	--	--	--	--	--	--	-	-	-
Unigene10179_All	gi|297839733|ref|XP_002887748.1|	EMB1473 [Arabidopsis lyrata subsp. lyrata] >gi|297333589|gb|EFH64007.1| EMB1473 [Arabidopsis lyrata subsp. lyrata]	sp|Q9SYL9|RK13_ARATH	50S ribosomal protein L13, chloroplastic OS=Arabidopsis thaliana GN=RPL13 PE=1 SV=1	COG0102	Ribosomal protein L13	K02871	large subunit ribosomal protein L13	-	-	-
Unigene1017_All	gi|115436122|ref|NP_001042819.1|	Os01g0300900 [Oryza sativa Japonica Group] >gi|113532350|dbj|BAF04733.1| Os01g0300900 [Oryza sativa Japonica Group]	sp|Q7M3S9|RNGB_DICDI	RING finger protein B OS=Dictyostelium discoideum GN=rngB PE=2 SV=2	--	--	K12116	flavin-binding kelch repeat F-box protein 1	-	GO:0005488//binding	GO:0043231//intracellular membrane-bounded organelle
[truncated: 133,823 more rows]
