# Supplementary material for: De Novo Transcriptome and Small RNA Analyses of Two Amorphophallus Species
Source: PLoS One. 2014 Apr 23;9(4):e95428. doi: 10.1371/journal.pone.0095428 (PMC3997385; doi:10.1371/journal.pone.0095428)
Supplement: Table S3 — Differentially expressed unigenes. (XLSX) [file pone.0095428.s003.xlsx]

## Sheet: table S2.diff
geneID	geneLength	A.konjac_rawreads(37597658)	A.bulbifer_rawreads(33752481)	A.konjac_RPKM	A.bulbifer_RPKM	log2(A.bulbifer_RPKM/A.konjac_RPKM)	up/down	pvalue	FDR
Unigene1000_All	1397	2626	8634	49.9963	183.109	1.8728	Up	0	0
Unigene10033_All	1019	61712	22105	1610.77	642.703	-1.3255	Down	0	0
Unigene10058_All	640	169	1985	7.0234	91.8914	3.7097	Up	0	0
Unigene10065_All	1142	4507	1319	104.969	34.2194	-1.6171	Down	0	0
Unigene10110_All	845	191801	56144	6037.17	1968.53	-1.6168	Down	0	0
Unigene10114_All	1278	71	2776	1.4776	64.3551	5.4447	Up	0	0
Unigene10140_All	885	46711	8556	1403.83	286.432	-2.2931	Down	0	0
Unigene10143_All	1046	3010	386	76.5375	10.9333	-2.8074	Down	0	0
Unigene10177_All	1545	4151	16358	71.4601	313.687	2.1341	Up	0	0
Unigene10183_All	1655	16105	1019	258.822	18.2419	-3.8266	Down	0	0
Unigene10244_All	1716	4452	1165	69.0044	20.1142	-1.7785	Down	0	0
Unigene1024_All	1254	3137	7500	66.5359	177.198	1.4132	Up	0	0
Unigene10293_All	400	3198	372	212.646	27.5535	-2.9481	Down	0	0
Unigene10356_All	624	3032	8596	129.236	408.137	1.659	Up	0	0
Unigene103581_All	555	10	6479	0.4792	345.867	9.4954	Up	0	0
Unigene103582_All	627	90	3173	3.8178	149.933	5.2954	Up	0	0
Unigene103583_All	1389	893	9867	17.0997	210.464	3.6215	Up	0	0
Unigene103586_All	808	10	6374	0.3292	233.72	9.4716	Up	0	0
Unigene103588_All	413	7	4891	0.4508	350.866	9.6042	Up	0	0
Unigene103589_All	319	2933	14168	244.546	1315.87	2.4278	Up	0	0
Unigene103597_All	2081	630	53614	8.0521	763.309	6.5668	Up	0	0
Unigene103601_All	432	38	18054	2.3396	1238.18	9.0477	Up	0	0
Unigene103602_All	296	2	1498	0.1797	149.939	9.7046	Up	0	0
Unigene103608_All	259	0	1136	0	129.949	16.9876	Up	0	0
Unigene103609_All	796	6	5280	0.2005	196.524	9.9369	Up	0	0
Unigene103626_All	1184	1	1135	0.0225	28.4013	10.3018	Up	0	0
Unigene103629_All	333	6	2996	0.4792	266.558	9.1196	Up	0	0
Unigene103631_All	366	922	6214	67.0022	503.019	2.9083	Up	0	0
Unigene103632_All	594	3	3747	0.1343	186.892	10.4425	Up	0	0
Unigene103634_All	384	71	30160	4.9177	2326.99	8.8863	Up	0	0
Unigene103640_All	366	3	3109	0.218	251.671	10.173	Up	0	0
Unigene103646_All	333	2	1347	0.1597	119.844	9.5516	Up	0	0
Unigene103647_All	678	7	1350	0.2746	58.9927	7.7471	Up	0	0
Unigene103651_All	363	1	3060	0.0733	249.752	11.7344	Up	0	0
Unigene103653_All	234	7	8009	0.7956	1014.04	10.3158	Up	0	0
Unigene103654_All	695	8	1847	0.3062	78.7366	8.0064	Up	0	0
Unigene103657_All	430	64	1289	3.9587	88.8135	4.4877	Up	0	0
Unigene103659_All	495	2	3498	0.1075	209.367	10.9275	Up	0	0
Unigene103662_All	332	2	1421	0.1602	126.809	9.6286	Up	0	0
Unigene103663_All	1184	135	11921	3.0326	298.301	6.6201	Up	0	0
Unigene103666_All	399	3	4329	0.2	321.447	10.6504	Up	0	0
Unigene103668_All	791	4	2479	0.1345	92.8527	9.4312	Up	0	0
Unigene103669_All	345	346	14644	26.6745	1257.58	5.559	Up	0	0
Unigene103670_All	715	448	11074	16.6652	458.873	4.7832	Up	0	0
Unigene103673_All	512	8	3829	0.4156	221.569	9.0583	Up	0	0
Unigene103676_All	551	81	6386	3.91	343.377	6.4565	Up	0	0
Unigene103677_All	663	37	22974	1.4843	1026.64	9.4339	Up	0	0
Unigene103678_All	333	2	1032	0.1597	91.8184	9.1673	Up	0	0
Unigene103679_All	589	16	5638	0.7225	283.599	8.6166	Up	0	0
Unigene103681_All	584	7	5363	0.3188	272.075	9.7371	Up	0	0
Unigene103683_All	637	7	4028	0.2923	187.346	9.324	Up	0	0
Unigene103684_All	432	7	2127	0.431	145.874	8.4028	Up	0	0
Unigene103685_All	704	8510	23672	321.511	996.223	1.6316	Up	0	0
Unigene103688_All	730	6	3956	0.2186	160.556	9.5206	Up	0	0
Unigene103689_All	542	3	1240	0.1472	67.7824	8.847	Up	0	0
Unigene103692_All	444	4	2507	0.2396	167.288	9.4475	Up	0	0
Unigene103695_All	692	76	5148	2.9211	220.408	6.2375	Up	0	0
Unigene103697_All	551	4	1663	0.1931	89.4201	8.8551	Up	0	0
Unigene103698_All	406	4	1319	0.262	96.2527	8.5211	Up	0	0
Unigene103700_All	641	4096	34823	169.958	1609.54	3.2434	Up	0	0
Unigene103704_All	276	2	1537	0.1927	164.991	9.7418	Up	0	0
Unigene103711_All	600	144	2952	6.3834	145.767	4.5132	Up	0	0
Unigene103717_All	1036	28	9660	0.7188	276.256	8.5862	Up	0	0
Unigene103723_All	531	4	4532	0.2004	252.866	10.3013	Up	0	0
Unigene103725_All	909	5	2437	0.1463	79.4303	9.0846	Up	0	0
Unigene103726_All	651	0	1735	0	78.961	16.2689	Up	0	0
Unigene103730_All	696	0	1061	0	45.1648	15.4629	Up	0	0
Unigene103732_All	436	3	2032	0.183	138.08	9.5594	Up	0	0
Unigene103733_All	1060	9	2146	0.2258	59.9816	8.0533	Up	0	0
Unigene103739_All	997	0	1033	0	30.6972	14.9058	Up	0	0
Unigene103742_All	342	55	23600	4.2774	2044.47	8.9008	Up	0	0
Unigene103743_All	567	38	5271	1.7825	275.426	7.2716	Up	0	0
Unigene103746_All	987	8	6141	0.2156	184.339	9.7398	Up	0	0
Unigene103750_All	448	327	9509	19.4137	628.856	5.0176	Up	0	0
Unigene103755_All	928	17	4495	0.4872	143.508	8.2024	Up	0	0
Unigene103756_All	374	7	1898	0.4978	150.355	8.2386	Up	0	0
Unigene103758_All	983	138	43786	3.7339	1319.7	8.4653	Up	0	0
Unigene103765_All	432	15	8443	0.9235	579.038	9.2923	Up	0	0
Unigene10376_All	1856	7794	2588	111.692	41.3124	-1.4349	Down	0	0
Unigene103776_All	960	12	6331	0.3325	195.387	9.1988	Up	0	0
Unigene103777_All	726	4	1074	0.1465	43.829	8.2248	Up	0	0
Unigene103783_All	1092	7	2268	0.1705	61.5339	8.4955	Up	0	0
Unigene103784_All	527	6	3268	0.3028	183.724	9.245	Up	0	0
Unigene103785_All	550	12	6232	0.5803	335.706	9.1762	Up	0	0
Unigene103800_All	610	20	3057	0.872	148.477	7.4117	Up	0	0
Unigene103806_All	827	18	3791	0.5789	135.813	7.8741	Up	0	0
Unigene103808_All	813	44	25599	1.4395	932.882	9.34	Up	0	0
Unigene103811_All	601	9	1636	0.3983	80.6498	7.6617	Up	0	0
Unigene103814_All	542	8	4297	0.3926	234.888	9.2247	Up	0	0
Unigene103830_All	363	12	2868	0.8793	234.081	8.0564	Up	0	0
Unigene103831_All	875	0	1252	0	42.3927	15.3715	Up	0	0
Unigene103833_All	319	13	7865	1.0839	730.47	9.3964	Up	0	0
Unigene103837_All	688	12	9762	0.4639	420.382	9.8237	Up	0	0
Unigene103839_All	330	14	3734	1.1284	335.239	8.2148	Up	0	0
Unigene103841_All	318	2	2159	0.1673	201.15	10.2316	Up	0	0
Unigene103842_All	432	17	1305	1.0467	89.4996	6.418	Up	0	0
Unigene103850_All	366	0	1940	0	157.042	17.2608	Up	0	0
Unigene103852_All	560	10996	20747	522.259	1097.64	1.0716	Up	0	0
Unigene103853_All	596	4	4120	0.1785	204.807	10.1641	Up	0	0
Unigene103855_All	369	4	1240	0.2883	99.5611	8.4319	Up	0	0
Unigene103856_All	780	28	7023	0.9548	266.761	8.1261	Up	0	0
Unigene103865_All	452	10	3190	0.5884	209.096	8.4732	Up	0	0
Unigene103866_All	264	4	2496	0.403	280.114	9.441	Up	0	0
Unigene103868_All	318	6	1447	0.5018	134.814	8.0696	Up	0	0
Unigene103869_All	722	42	3460	1.5472	141.982	6.5199	Up	0	0
Unigene103870_All	541	14	1865	0.6883	102.135	7.2132	Up	0	0
Unigene103873_All	442	47	1631	2.8282	109.327	5.2726	Up	0	0
Unigene103878_All	484	6	6752	0.3297	413.315	10.2919	Up	0	0
Unigene103881_All	664	5	6545	0.2003	292.036	10.5098	Up	0	0
Unigene103883_All	342	129	2647	10.0324	229.31	4.5146	Up	0	0
Unigene103884_All	329	454	270702	36.7028	24377.5	9.3754	Up	0	0
Unigene103887_All	467	6	2543	0.3417	161.333	8.8831	Up	0	0
Unigene103895_All	490	2	1720	0.1086	103.998	9.9033	Up	0	0
Unigene103897_All	1331	4	5776	0.0799	128.571	10.6521	Up	0	0
Unigene103911_All	2194	42	13254	0.5092	178.98	8.4574	Up	0	0
Unigene103912_All	309	5	3486	0.4304	334.244	9.601	Up	0	0
Unigene103913_All	399	1985	12535	132.32	930.777	2.8144	Up	0	0
Unigene103915_All	891	9	1411	0.2687	46.9184	7.448	Up	0	0
Unigene103918_All	581	10	3404	0.4578	173.583	8.5667	Up	0	0
Unigene103919_All	500	22	12920	1.1703	765.573	9.3535	Up	0	0
Unigene103921_All	366	140	90814	10.1739	7351.33	9.497	Up	0	0
Unigene103922_All	288	72	5488	6.6494	564.568	6.4078	Up	0	0
Unigene103927_All	202	133	1937	17.5122	284.101	4.02	Up	0	0
Unigene103929_All	262	2	1756	0.203	198.572	9.934	Up	0	0
Unigene103930_All	1142	11	2363	0.2562	61.3044	7.9026	Up	0	0
Unigene103931_All	427	2	1489	0.1246	103.314	9.6955	Up	0	0
Unigene103933_All	447	0	3811	0	252.596	17.9465	Up	0	0
Unigene103936_All	264	6	2418	0.6045	271.361	8.8103	Up	0	0
Unigene103937_All	268	1	3260	0.0992	360.394	11.8269	Up	0	0
Unigene103942_All	388	8	5465	0.5484	417.304	9.5717	Up	0	0
Unigene103943_All	597	6	4379	0.2673	217.318	9.6671	Up	0	0
Unigene103944_All	947	891	90428	25.0246	2829.09	6.8208	Up	0	0
Unigene103946_All	330	34	1614	2.7403	144.905	5.7246	Up	0	0
Unigene103948_All	792	3	3040	0.1007	113.722	10.1412	Up	0	0
Unigene103949_All	500	5	2100	0.266	124.435	8.8698	Up	0	0
Unigene103951_All	571	0	2622	0	136.048	17.0538	Up	0	0
Unigene103956_All	229	322	3781	37.399	489.176	3.7093	Up	0	0
Unigene103957_All	501	4	2351	0.2124	139.03	9.3544	Up	0	0
Unigene103958_All	339	11	1711	0.863	149.536	7.4369	Up	0	0
Unigene103959_All	531	19	7083	0.9517	395.2	8.6979	Up	0	0
Unigene103960_All	697	12	12375	0.4579	526.025	10.1659	Up	0	0
Unigene103961_All	399	36	16626	2.3998	1234.55	9.0069	Up	0	0
Unigene103962_All	342	584	3739	45.4178	323.909	2.8343	Up	0	0
Unigene103963_All	333	0	1026	0	91.2846	16.4781	Up	0	0
Unigene103965_All	1579	1920	29399	32.3414	551.626	4.0922	Up	0	0
Unigene103966_All	267	6	1071	0.5977	118.843	7.6354	Up	0	0
Unigene103967_All	267	0	3072	0	340.882	18.3789	Up	0	0
Unigene103968_All	703	3	2214	0.1135	93.3075	9.6832	Up	0	0
Unigene103971_All	432	9	4346	0.5541	298.058	9.0712	Up	0	0
Unigene103974_All	385	4	4254	0.2763	327.364	10.2104	Up	0	0
Unigene103977_All	675	78	40282	3.0735	1768.08	9.1681	Up	0	0
Unigene103978_All	474	12	5073	0.6734	317.089	8.8792	Up	0	0
Unigene103980_All	932	727	5802	20.7471	184.44	3.1522	Up	0	0
Unigene103981_All	380	6	4799	0.42	374.163	9.7991	Up	0	0
Unigene103983_All	339	0	1157	0	101.118	16.6257	Up	0	0
Unigene103984_All	827	2	1832	0.0643	65.6318	9.9954	Up	0	0
Unigene103988_All	676	4	2154	0.1574	94.4046	9.2283	Up	0	0
Unigene103991_All	656	6	2712	0.2433	122.484	8.9756	Up	0	0
Unigene103993_All	297	40	1252	3.5821	124.894	5.1238	Up	0	0
Unigene103994_All	818	4	3656	0.1301	132.418	9.9913	Up	0	0
Unigene103997_All	437	6	4613	0.3652	312.749	9.7421	Up	0	0
Unigene103998_All	640	3	1434	0.1247	66.384	9.0562	Up	0	0
Unigene103999_All	555	18	6884	0.8626	367.487	8.7348	Up	0	0
Unigene104001_All	389	12	5469	0.8205	416.536	8.9877	Up	0	0
Unigene104003_All	535	9	4325	0.4474	239.512	9.0643	Up	0	0
Unigene104006_All	529	2	1380	0.1006	77.289	9.5855	Up	0	0
Unigene104009_All	1478	7	2535	0.126	50.8157	8.6557	Up	0	0
Unigene104013_All	856	132	5827	4.1015	201.681	5.6198	Up	0	0
Unigene104015_All	333	44	5705	3.5144	507.581	7.1742	Up	0	0
Unigene104020_All	720	5	1386	0.1847	57.0328	8.2705	Up	0	0
Unigene104021_All	746	3	2514	0.107	99.8437	9.8659	Up	0	0
Unigene104022_All	766	322	4425	11.1806	171.151	3.9362	Up	0	0
Unigene104024_All	495	18	7626	0.9672	456.442	8.8824	Up	0	0
Unigene104025_All	644	5	2493	0.2065	114.691	9.1174	Up	0	0
Unigene104026_All	573	15	1099	0.6963	56.8247	6.3507	Up	0	0
Unigene104029_All	309	11	8130	0.9468	779.518	9.6853	Up	0	0
Unigene104030_All	281	2032	5621	192.334	592.654	1.6236	Up	0	0
Unigene104033_All	788	16	2184	0.54	82.1147	7.2485	Up	0	0
Unigene104034_All	409	4	2860	0.2601	207.175	9.6376	Up	0	0
Unigene104035_All	564	618	5255	29.144	276.05	3.2437	Up	0	0
Unigene104036_All	1089	1057	64549	25.8158	1756.13	6.088	Up	0	0
Unigene104037_All	406	4	2696	0.262	196.738	9.5525	Up	0	0
Unigene104040_All	205	2	1396	0.2595	201.756	9.6027	Up	0	0
Unigene104041_All	1019	56	25046	1.4617	728.213	8.9606	Up	0	0
Unigene104042_All	417	9	4795	0.574	340.68	9.2132	Up	0	0
Unigene104043_All	210	1	2635	0.1267	371.754	11.5187	Up	0	0
Unigene104045_All	561	9	7360	0.4267	388.695	9.8312	Up	0	0
Unigene104046_All	344	7	3653	0.5412	314.619	9.1832	Up	0	0
Unigene104048_All	363	3	1399	0.2198	114.184	9.021	Up	0	0
Unigene104051_All	433	76	1912	4.6684	130.826	4.8086	Up	0	0
Unigene104054_All	769	406	3198	14.0423	123.21	3.1333	Up	0	0
Unigene104055_All	389	955	7147	65.297	544.338	3.0594	Up	0	0
Unigene104058_All	365	8	3944	0.583	320.139	9.101	Up	0	0
Unigene104059_All	858	17	10546	0.527	364.162	9.4326	Up	0	0
Unigene104066_All	1188	69	40698	1.5448	1014.96	9.3598	Up	0	0
Unigene104067_All	696	8	3356	0.3057	142.859	8.8683	Up	0	0
Unigene104073_All	1102	22	5593	0.531	150.369	8.1456	Up	0	0
Unigene104078_All	1098	325	14222	7.8726	383.754	5.6072	Up	0	0
Unigene104079_All	500	5	2351	0.266	139.308	9.0326	Up	0	0
Unigene104084_All	589	51	44847	2.303	2255.86	9.9359	Up	0	0
Unigene104085_All	338	2	970	0.1574	85.0255	9.0773	Up	0	0
Unigene104086_All	627	25	10341	1.0605	488.64	8.8479	Up	0	0
Unigene104088_All	957	986	25499	27.4034	789.415	4.8484	Up	0	0
Unigene104090_All	493	2	2514	0.1079	151.082	10.4514	Up	0	0
Unigene104092_All	477	7	5409	0.3903	335.964	9.7495	Up	0	0
Unigene104094_All	1026	104	14958	2.696	431.937	7.3239	Up	0	0
Unigene104095_All	392	0	978	0	73.9175	16.1736	Up	0	0
Unigene104096_All	419	1	1612	0.0635	113.984	10.8098	Up	0	0
Unigene104098_All	729	4	1349	0.1459	54.825	8.5537	Up	0	0
Unigene104099_All	994	2632	33195	70.4269	989.42	3.8124	Up	0	0
Unigene104100_All	531	0	1779	0	99.2603	16.5989	Up	0	0
Unigene104102_All	654	24	9321	0.9761	422.259	8.7569	Up	0	0
Unigene104103_All	695	7	1799	0.2679	76.6903	8.1612	Up	0	0
Unigene104112_All	725	20	7217	0.7337	294.926	8.6509	Up	0	0
Unigene104114_All	303	2	2419	0.1756	236.531	10.3955	Up	0	0
Unigene104115_All	1092	298	2201	7.2583	59.7161	3.0404	Up	0	0
Unigene104116_All	701	9	14545	0.3415	614.738	10.8139	Up	0	0
Unigene104118_All	688	2	1469	0.0773	63.2598	9.6766	Up	0	0
Unigene104122_All	300	2	4882	0.1773	482.137	11.409	Up	0	0
Unigene104124_All	449	33	2095	1.9548	138.239	6.144	Up	0	0
Unigene104125_All	371	234	11915	16.7757	951.512	5.8258	Up	0	0
Unigene104126_All	458	18	2641	1.0453	170.843	7.3526	Up	0	0
Unigene104136_All	461	14	6087	0.8077	391.198	8.9199	Up	0	0
Unigene104137_All	606	6	2687	0.2633	131.368	8.9627	Up	0	0
Unigene104138_All	451	4	3550	0.2359	233.209	9.9492	Up	0	0
Unigene104139_All	464	113	5702	6.4774	364.086	5.8127	Up	0	0
Unigene104140_All	374	11	7034	0.7823	557.218	9.4763	Up	0	0
Unigene104141_All	812	233	5179	7.632	188.966	4.6299	Up	0	0
Unigene104144_All	460	60	8168	3.4692	526.081	7.2445	Up	0	0
Unigene104146_All	472	76	2921	4.2826	183.351	5.42	Up	0	0
Unigene104149_All	1297	45	17788	0.9228	406.332	8.7824	Up	0	0
Unigene104151_All	267	2	1416	0.1992	157.125	9.6235	Up	0	0
Unigene104152_All	1574	19	3980	0.3211	74.9157	7.8661	Up	0	0
Unigene104156_All	787	74	5324	2.5009	200.428	6.3245	Up	0	0
Unigene104157_All	352	4	2470	0.3022	207.897	9.4262	Up	0	0
Unigene104159_All	241	1	1250	0.1104	153.669	10.4429	Up	0	0
Unigene104162_All	1276	35	19614	0.7296	455.418	9.2859	Up	0	0
Unigene104163_All	779	7	6392	0.239	243.105	9.9904	Up	0	0
Unigene104164_All	594	16	1975	0.7164	98.5088	7.1033	Up	0	0
Unigene104165_All	1049	34	4809	0.8621	135.823	7.2997	Up	0	0
Unigene104166_All	312	9	2396	0.7672	227.524	8.2122	Up	0	0
Unigene104168_All	395	4	1389	0.2693	104.184	8.5957	Up	0	0
Unigene104169_All	366	2	1648	0.1453	133.405	9.8426	Up	0	0
Unigene104173_All	383	4	1488	0.2778	115.106	8.6947	Up	0	0
Unigene104175_All	595	100	3378	4.4702	168.204	5.2337	Up	0	0
Unigene104176_All	948	243	2576	6.8177	80.5067	3.5618	Up	0	0
Unigene104178_All	264	2	2837	0.2015	318.383	10.6258	Up	0	0
Unigene104179_All	322	2	2083	0.1652	191.658	10.1801	Up	0	0
Unigene104180_All	349	0	1129	0	95.8435	16.5484	Up	0	0
Unigene104184_All	399	6	7999	0.4	593.96	10.5361	Up	0	0
Unigene104185_All	1335	3	1818	0.0598	40.3466	9.3981	Up	0	0
Unigene104187_All	564	0	2955	0	155.229	17.244	Up	0	0
Unigene104194_All	605	7	4430	0.3077	216.941	9.4616	Up	0	0
Unigene104196_All	708	13	2227	0.4884	93.1926	7.576	Up	0	0
Unigene104197_All	231	107	42039	12.32	5391.81	8.7736	Up	0	0
Unigene104198_All	545	41	1491	2.0009	81.0542	5.3402	Up	0	0
Unigene104205_All	1686	381	7913	6.0104	139.052	4.532	Up	0	0
Unigene104211_All	423	4	3712	0.2515	259.993	10.0137	Up	0	0
Unigene104212_All	435	10	3637	0.6114	247.713	8.6623	Up	0	0
Unigene104213_All	531	1991	16061	99.7277	896.133	3.1676	Up	0	0
Unigene104214_All	594	17	3959	0.7612	197.466	8.0191	Up	0	0
Unigene104224_All	1473	2	1529	0.0361	30.7538	9.7346	Up	0	0
Unigene104225_All	297	0	1369	0	136.566	17.0592	Up	0	0
Unigene104226_All	620	6	4002	0.2574	191.24	9.5372	Up	0	0
Unigene104227_All	1078	4	3070	0.0987	84.375	9.7395	Up	0	0
Unigene104228_All	399	7	4594	0.4666	341.124	9.5139	Up	0	0
Unigene104229_All	561	7	1307	0.3319	69.0251	7.7002	Up	0	0
Unigene104230_All	942	196	6022	5.5341	189.402	5.097	Up	0	0
Unigene104232_All	577	1	1966	0.0461	100.949	11.0966	Up	0	0
Unigene104238_All	484	7	5265	0.3847	322.29	9.7104	Up	0	0
Unigene104240_All	291	0	2054	0	209.123	17.674	Up	0	0
Unigene104242_All	1126	109	27160	2.5747	714.637	8.1167	Up	0	0
Unigene104243_All	709	4	1867	0.1501	78.0176	9.0217	Up	0	0
Unigene104244_All	1222	3	1685	0.0653	40.8529	9.2891	Up	0	0
Unigene104248_All	247	11	5239	1.1845	628.414	9.0513	Up	0	0
Unigene104249_All	257	45	46874	4.6571	5403.72	10.1803	Up	0	0
Unigene104252_All	735	13	3119	0.4704	125.725	8.0622	Up	0	0
Unigene104253_All	1818	404	180127	5.9105	2935.48	8.9561	Up	0	0
Unigene104261_All	694	12	3125	0.4599	133.409	8.1803	Up	0	0
Unigene104266_All	498	4	3555	0.2136	211.497	9.9515	Up	0	0
Unigene104267_All	471	0	1721	0	108.257	16.7241	Up	0	0
Unigene104271_All	1122	8	3001	0.1896	79.2442	8.7072	Up	0	0
Unigene104280_All	873	62	5437	1.8889	184.518	6.6101	Up	0	0
Unigene104281_All	605	16	4071	0.7034	199.361	8.1468	Up	0	0
Unigene104285_All	366	21	15193	1.5261	1229.86	9.6544	Up	0	0
Unigene104288_All	798	137	12603	4.5662	467.913	6.6791	Up	0	0
Unigene104291_All	1476	473	24632	8.5234	494.433	5.8582	Up	0	0
Unigene104295_All	618	45	13884	1.9367	665.611	8.4249	Up	0	0
Unigene104296_All	231	3	979	0.3454	125.564	8.5059	Up	0	0
Unigene10429_All	393	348	4248	23.5519	320.248	3.7653	Up	0	0
Unigene104301_All	433	1	3702	0.0614	253.304	12.0103	Up	0	0
Unigene104303_All	1719	17	12413	0.263	213.942	9.6679	Up	0	0
Unigene104305_All	839	10	1802	0.317	63.6337	7.6492	Up	0	0
Unigene104306_All	447	0	4837	0	320.599	18.2904	Up	0	0
Unigene104307_All	763	10	7446	0.3486	289.13	9.6959	Up	0	0
Unigene104309_All	557	42	15229	2.0055	810.048	8.6579	Up	0	0
Unigene10430_All	858	7410	976	229.705	33.7021	-2.7689	Down	0	0
Unigene104322_All	564	6	2247	0.283	118.037	8.7042	Up	0	0
Unigene104324_All	455	8	2956	0.4676	192.481	8.6852	Up	0	0
Unigene104327_All	792	35	7788	1.1754	291.337	7.9534	Up	0	0
Unigene104328_All	389	61	29999	4.1708	2284.82	9.0975	Up	0	0
Unigene104329_All	311	16	2668	1.3684	254.167	7.5371	Up	0	0
Unigene104330_All	610	5	3848	0.218	186.896	9.7437	Up	0	0
Unigene104332_All	730	15	3328	0.5465	135.069	7.9493	Up	0	0
Unigene104336_All	528	65	3818	3.2743	214.238	6.0319	Up	0	0
Unigene104337_All	404	3	1924	0.1975	141.097	9.4806	Up	0	0
Unigene104338_All	432	2	1223	0.1231	83.8759	9.4123	Up	0	0
Unigene104343_All	476	4	3770	0.2235	234.654	10.036	Up	0	0
Unigene104344_All	1222	1273	6481	27.7074	157.132	2.5036	Up	0	0
Unigene104346_All	599	1258	7053	55.859	348.852	2.6428	Up	0	0
Unigene104348_All	1155	35	2874	0.806	73.7223	6.5152	Up	0	0
Unigene104351_All	374	5	2498	0.3556	197.886	9.1202	Up	0	0
Unigene104353_All	469	210	13972	11.9093	882.633	6.2117	Up	0	0
Unigene104354_All	381	2	2275	0.1396	176.909	10.3075	Up	0	0
Unigene104355_All	377	2	2810	0.1411	220.831	10.612	Up	0	0
Unigene104356_All	554	143	5806	6.8654	310.5	5.4991	Up	0	0
Unigene104358_All	366	2	1182	0.1453	95.6821	9.3631	Up	0	0
Unigene104359_All	595	39	6943	1.7434	345.72	7.6316	Up	0	0
Unigene104364_All	350	23	3937	1.7478	333.267	7.575	Up	0	0
Unigene104367_All	882	650	7511	19.6013	252.304	3.6861	Up	0	0
Unigene104368_All	625	1	1554	0.0426	73.6657	10.7559	Up	0	0
Unigene104369_All	515	8	2032	0.4132	116.899	8.1442	Up	0	0
Unigene104376_All	594	188	14716	8.418	734.003	6.4462	Up	0	0
Unigene104377_All	336	7	4309	0.5541	379.954	9.4215	Up	0	0
Unigene104378_All	314	19	9440	1.6094	890.711	9.1123	Up	0	0
Unigene104379_All	231	21	11203	2.4179	1436.87	9.215	Up	0	0
Unigene104382_All	542	2	1035	0.0981	56.5764	9.1717	Up	0	0
Unigene104385_All	465	10	2520	0.572	160.562	8.1329	Up	0	0
Unigene104386_All	814	10	2304	0.3267	83.8595	8.0039	Up	0	0
Unigene104388_All	397	8	4482	0.536	334.484	9.2855	Up	0	0
Unigene104392_All	600	9	2928	0.399	144.582	8.5013	Up	0	0
Unigene104394_All	792	490	12132	16.4555	453.839	4.7855	Up	0	0
Unigene104396_All	415	10	6036	0.6409	430.919	9.3931	Up	0	0
Unigene104403_All	783	6	3104	0.2038	117.45	9.1707	Up	0	0
Unigene104404_All	312	1	1094	0.0852	103.886	10.2519	Up	0	0
Unigene104411_All	2013	383	21488	5.0605	316.262	5.9657	Up	0	0
Unigene104413_All	670	111	9365	4.4064	414.121	6.5543	Up	0	0
Unigene104417_All	432	3	1544	0.1847	105.891	9.1632	Up	0	0
Unigene104418_All	302	5	4443	0.4404	435.877	9.9509	Up	0	0
Unigene104422_All	495	2	2671	0.1075	159.869	10.5383	Up	0	0
Unigene104423_All	921	8	6747	0.231	217.043	9.8759	Up	0	0
Unigene104430_All	339	4	1201	0.3138	104.963	8.3858	Up	0	0
Unigene104433_All	1297	191	24964	3.9168	570.254	7.1858	Up	0	0
Unigene104434_All	658	6	3017	0.2425	135.845	9.1298	Up	0	0
Unigene104435_All	639	40	6859	1.6649	318.02	7.5775	Up	0	0
Unigene104436_All	472	27	18282	1.5215	1147.56	9.5589	Up	0	0
Unigene104440_All	673	487	2620	19.2466	115.34	2.5832	Up	0	0
Unigene104441_All	407	2	1236	0.1307	89.9743	9.4271	Up	0	0
Unigene104443_All	703	3	4019	0.1135	169.378	10.5433	Up	0	0
Unigene104452_All	674	4	1975	0.1578	86.8163	9.1037	Up	0	0
Unigene104455_All	415	103	10014	6.6013	714.914	6.7589	Up	0	0
Unigene104456_All	429	0	1788	0	123.482	16.9139	Up	0	0
Unigene104458_All	1010	4	1426	0.1053	41.8304	8.6339	Up	0	0
Unigene104460_All	788	3	5975	0.1013	224.65	11.1148	Up	0	0
Unigene104462_All	556	49	2969	2.344	158.208	6.0767	Up	0	0
Unigene104464_All	582	5771	29079	263.735	1480.3	2.4887	Up	0	0
Unigene104465_All	1289	19	1711	0.392	39.3271	6.6485	Up	0	0
Unigene104467_All	257	0	993	0	114.475	16.8047	Up	0	0
Unigene104470_All	715	17	7863	0.6324	325.819	9.009	Up	0	0
Unigene104476_All	881	4	3769	0.1208	126.749	10.0351	Up	0	0
Unigene104479_All	280	0	1670	0	176.707	17.431	Up	0	0
Unigene104480_All	368	13	3542	0.9396	285.164	8.2455	Up	0	0
Unigene104481_All	300	1	2034	0.0887	200.874	11.1451	Up	0	0
Unigene1048_All	1094	3855	950	93.723	25.7277	-1.8651	Down	0	0
Unigene10492_All	1356	22336	22	438.112	0.4807	-9.8319	Down	0	0
Unigene10499_All	643	111	1471	4.5915	67.7791	3.8838	Up	0	0
Unigene10534_All	501	4	3282	0.2124	194.086	9.8357	Up	0	0
Unigene10568_All	764	2347	9042	81.7069	350.643	2.1015	Up	0	0
Unigene10592_All	801	102	1451	3.3869	53.6697	3.9861	Up	0	0
Unigene10605_All	759	2404	7549	84.2426	294.674	1.8065	Up	0	0
Unigene10674_All	594	2370	273	106.121	13.6167	-2.9623	Down	0	0
Unigene10744_All	963	207718	78691	5737.03	2420.99	-1.2447	Down	0	0
Unigene1075_All	703	4779	764	180.809	32.1983	-2.4894	Down	0	0
Unigene1078_All	2260	486	2766	5.7196	36.2609	2.6644	Up	0	0
Unigene10888_All	1169	4433	1012	100.861	25.6484	-1.9754	Down	0	0
Unigene10889_All	2266	2106	6767	24.7194	88.477	1.8397	Up	0	0
Unigene11035_All	2406	3990	33	44.1079	0.4064	-6.762	Down	0	0
Unigene110456_All	1552	1	2236	0.0171	42.6849	11.2855	Up	0	0
Unigene110457_All	791	6	1716	0.2018	64.274	8.3152	Up	0	0
Unigene110484_All	1150	76	1653	1.7577	42.5862	4.5986	Up	0	0
Unigene110496_All	1017	4	2578	0.1046	75.1028	9.4878	Up	0	0
Unigene110508_All	1315	53	2003	1.072	45.1284	5.3957	Up	0	0
Unigene110536_All	976	9	1379	0.2453	41.8609	7.4149	Up	0	0
Unigene110557_All	861	4	1541	0.1236	53.0266	8.7449	Up	0	0
Unigene110560_All	680	6	1174	0.2347	51.1509	7.7678	Up	0	0
Unigene110569_All	1011	34	2094	0.8945	61.3649	6.1002	Up	0	0
Unigene110629_All	1093	0	1193	0	32.3381	14.9809	Up	0	0
Unigene110651_All	1094	2	980	0.0486	26.5401	9.093	Up	0	0
Unigene110671_All	1237	3	1787	0.0645	42.8005	9.3741	Up	0	0
Unigene110685_All	1603	135	1810	2.24	33.4533	3.9006	Up	0	0
Unigene110689_All	495	2	969	0.1075	57.998	9.0755	Up	0	0
Unigene110726_All	1149	2	2418	0.0463	62.3492	10.3951	Up	0	0
Unigene110739_All	931	0	1224	0	38.9517	15.2494	Up	0	0
Unigene110756_All	648	2	976	0.0821	44.6241	9.0862	Up	0	0
Unigene110759_All	1259	11	2331	0.2324	54.8543	7.8829	Up	0	0
Unigene110770_All	502	7	1062	0.3709	62.678	7.4008	Up	0	0
Unigene110773_All	573	0	1054	0	54.498	15.7339	Up	0	0
Unigene110782_All	894	5	1726	0.1488	57.2002	8.5865	Up	0	0
Unigene110808_All	1389	10	2544	0.1915	54.2637	8.1465	Up	0	0
Unigene110833_All	1497	7	1039	0.1244	20.5631	7.3689	Up	0	0
Unigene110869_All	764	5	1546	0.1741	59.9529	8.4278	Up	0	0
Unigene110879_All	895	3	992	0.0892	32.8385	8.5241	Up	0	0
Unigene110880_All	679	0	1296	0	56.5496	15.7872	Up	0	0
Unigene110899_All	1120	2	1957	0.0475	51.7687	10.0899	Up	0	0
Unigene110916_All	804	6	1130	0.1985	41.6406	7.7127	Up	0	0
Unigene110948_All	652	4	1326	0.1632	60.2546	8.5283	Up	0	0
Unigene110955_All	873	9	1320	0.2742	44.7975	7.352	Up	0	0
Unigene110967_All	1014	8	1011	0.2098	29.5398	7.1375	Up	0	0
Unigene11130_All	1052	15163	1201	383.362	33.8237	-3.5026	Down	0	0
Unigene11201_All	1653	10410	135	167.501	2.4197	-6.1132	Down	0	0
Unigene1124_All	1465	2531	6045	45.9509	122.251	1.4117	Up	0	0
Unigene11258_All	1176	1175	3618	26.5748	91.1498	1.7782	Up	0	0
Unigene11276_All	1456	40	3338	0.7307	67.9234	6.5385	Up	0	0
Unigene11291_All	405	11452	23778	752.083	1739.46	1.2097	Up	0	0
Unigene11329_All	1843	5639	438	81.3797	7.0411	-3.5308	Down	0	0
Unigene11348_All	1273	471	2926	9.8408	68.0989	2.7908	Up	0	0
Unigene11398_All	1115	3788	809	90.3596	21.4965	-2.0716	Down	0	0
Unigene11412_All	1047	1162	5	29.5188	0.1415	-7.7047	Down	0	0
Unigene11415_All	2163	7938	2282	97.6099	31.2574	-1.6428	Down	0	0
Unigene1148_All	1440	1213	6198	22.4046	127.522	2.5089	Up	0	0
Unigene11535_All	1169	2171	5217	49.3952	132.221	1.4205	Up	0	0
Unigene11573_All	2608	7924	1459	80.812	16.5746	-2.2856	Down	0	0
Unigene1160_All	862	21746	75	670.983	2.5778	-8.024	Down	0	0
Unigene11658_All	1699	677	3061	10.5983	53.3782	2.3324	Up	0	0
Unigene11671_All	1677	2274	50361	36.0659	889.725	4.6247	Up	0	0
Unigene11700_All	1103	13246	26795	319.41	719.735	1.1721	Up	0	0
Unigene11717_All	873	30	5192	0.914	176.204	7.5908	Up	0	0
Unigene11724_All	2329	6138	423	70.0965	5.381	-3.7034	Down	0	0
Unigene11730_All	1232	7188	239	155.18	5.7475	-4.7549	Down	0	0
Unigene11737_All	1521	703	3143	12.2932	61.2223	2.3162	Up	0	0
Unigene11742_All	1889	6400	1328	90.113	20.8286	-2.1132	Down	0	0
Unigene11776_All	1595	92	1443	1.5341	26.804	4.127	Up	0	0
Unigene11781_All	1985	12951	4063	173.533	60.643	-1.5168	Down	0	0
Unigene11936_All	838	1830	15	58.0826	0.5303	-6.7752	Down	0	0
Unigene11954_All	1248	1243	12209	26.4908	289.841	3.4517	Up	0	0
Unigene11997_All	1059	1353	7967	33.9814	222.891	2.7135	Up	0	0
Unigene12014_All	542	1459	62203	71.5971	3400.21	5.5696	Up	0	0
Unigene12030_All	640	1069	3432	44.426	158.877	1.8384	Up	0	0
Unigene12150_All	697	878	4079	33.5043	173.387	2.3716	Up	0	0
Unigene12172_All	1572	137433	8975	2325.29	169.152	-3.781	Down	0	0
Unigene1220_All	2166	1405	18	17.2527	0.2462	-6.1308	Down	0	0
Unigene123183_All	1620	6	4148	0.0985	75.8609	9.589	Up	0	0
Unigene123185_All	1355	2	1318	0.0393	28.8184	9.5182	Up	0	0
Unigene123285_All	607	4	1222	0.1753	59.6454	8.4104	Up	0	0
Unigene12328_All	1936	3250	306	44.6496	4.6829	-3.2532	Down	0	0
Unigene123332_All	907	19	1341	0.5572	43.8042	6.2967	Up	0	0
Unigene123348_All	960	1	956	0.0277	29.504	10.0568	Up	0	0
Unigene123349_All	775	2	1168	0.0686	44.6514	9.3463	Up	0	0
Unigene123370_All	1430	56	1670	1.0416	34.5999	5.0539	Up	0	0
Unigene123373_All	804	0	1175	0	43.2988	15.402	Up	0	0
Unigene123375_All	888	4	1368	0.1198	45.6423	8.5736	Up	0	0
Unigene123377_All	1410	2	1007	0.0377	21.1595	9.1325	Up	0	0
Unigene123390_All	580	0	1084	0	55.3727	15.7569	Up	0	0
Unigene12344_All	2473	3670	558	39.4713	6.685	-2.5618	Down	0	0
Unigene12353_All	721	10703	448	394.829	18.4093	-4.4227	Down	0	0
Unigene12354_All	1182	93	1826	2.0927	45.7697	4.451	Up	0	0
Unigene12356_All	1092	256	1756	6.2353	47.6427	2.9337	Up	0	0
Unigene12388_All	1300	215	2672	4.3988	60.8958	3.7912	Up	0	0
Unigene12435_All	1292	36593	11553	753.312	264.927	-1.5077	Down	0	0
Unigene12451_All	895	1801	5164	53.5217	170.945	1.6753	Up	0	0
Unigene12603_All	642	6594	1338	273.183	61.7469	-2.1454	Down	0	0
Unigene12610_All	1156	6696	1715	154.062	43.9542	-1.8094	Down	0	0
Unigene12640_All	1626	6603	366	108.009	6.6689	-4.0176	Down	0	0
Unigene126592_All	615	0	1541	0	74.2372	16.1799	Up	0	0
Unigene126600_All	522	3	1254	0.1529	71.174	8.8626	Up	0	0
Unigene126602_All	396	5	1017	0.3358	76.0887	7.8239	Up	0	0
Unigene126625_All	801	0	1002	0	37.0621	15.1777	Up	0	0
Unigene12663_All	388	15	5253	1.0283	401.116	8.6076	Up	0	0
Unigene126646_All	342	0	1025	0	88.7957	16.4382	Up	0	0
Unigene126675_All	861	7	1792	0.2162	61.6636	8.1559	Up	0	0
Unigene126700_All	943	2	1949	0.0564	61.2343	10.0844	Up	0	0
Unigene126727_All	927	2	991	0.0574	31.6729	9.108	Up	0	0
Unigene126791_All	368	10	1149	0.7228	92.5053	6.9998	Up	0	0
Unigene126792_All	1584	2	2921	0.0336	54.635	10.6671	Up	0	0
Unigene126810_All	1277	6	3821	0.125	88.6503	9.4701	Up	0	0
Unigene126820_All	1203	0	1897	0	46.7193	15.5117	Up	0	0
Unigene12683_All	745	3509	410	125.275	16.305	-2.9417	Down	0	0
Unigene126860_All	747	2	1007	0.0712	39.9395	9.1317	Up	0	0
Unigene126863_All	721	4	1787	0.1476	73.4317	8.9586	Up	0	0
Unigene126864_All	297	0	1070	0	106.739	16.7037	Up	0	0
Unigene126888_All	1155	16	1081	0.3684	27.7292	6.234	Up	0	0
Unigene126936_All	745	3	1057	0.1071	42.0352	8.6165	Up	0	0
Unigene126941_All	656	1	1482	0.0405	66.9327	10.6906	Up	0	0
Unigene126946_All	752	0	1237	0	48.7356	15.5727	Up	0	0
Unigene12694_All	941	3240	469	91.5787	14.7665	-2.6327	Down	0	0
Unigene126950_All	697	48	1229	1.8317	52.2412	4.8339	Up	0	0
Unigene126965_All	591	2	964	0.09	48.3263	9.0687	Up	0	0
Unigene126966_All	1274	26	1565	0.5428	36.3948	6.0672	Up	0	0
Unigene126975_All	399	3	1054	0.2	78.264	8.6122	Up	0	0
Unigene126982_All	543	2	1014	0.098	55.3264	9.141	Up	0	0
Unigene126988_All	1072	2	1847	0.0496	51.0466	10.0073	Up	0	0
Unigene127012_All	309	2	1084	0.1722	103.936	9.2374	Up	0	0
Unigene127034_All	447	3	1091	0.1785	72.3122	8.6622	Up	0	0
Unigene127036_All	1407	4	1096	0.0756	23.0787	8.254	Up	0	0
Unigene127054_All	546	2	1059	0.0974	57.4642	9.2045	Up	0	0
Unigene127060_All	728	0	1185	0	48.226	15.5575	Up	0	0
Unigene127077_All	901	2	1862	0.059	61.2279	10.0193	Up	0	0
Unigene127084_All	1029	5	1209	0.1292	34.8101	8.0738	Up	0	0
Unigene127089_All	564	2	1032	0.0943	54.2119	9.1671	Up	0	0
Unigene127101_All	1285	5	1769	0.1035	40.7867	8.6223	Up	0	0
Unigene127109_All	736	4	1247	0.1446	50.1976	8.4394	Up	0	0
Unigene127117_All	1164	10	1554	0.2285	39.5542	7.4355	Up	0	0
Unigene127123_All	2039	9	2390	0.1174	34.7276	8.2085	Up	0	0
Unigene127138_All	502	4	1126	0.2119	66.4552	8.2929	Up	0	0
Unigene127139_All	960	129	2244	3.574	69.2542	4.2763	Up	0	0
Unigene127144_All	465	2	1140	0.1144	72.635	9.3104	Up	0	0
Unigene127152_All	720	95	1821	3.5094	74.9328	4.4163	Up	0	0
Unigene127162_All	924	6	1691	0.1727	54.2208	8.2944	Up	0	0
Unigene12776_All	1924	6761	1302	93.4642	20.0493	-2.2209	Down	0	0
Unigene12867_All	1413	10	3222	0.1882	67.5581	8.4877	Up	0	0
Unigene12879_All	1536	6411	13165	111.013	253.936	1.1937	Up	0	0
Unigene12921_All	1655	82575	270376	1327.06	4840.21	1.8668	Up	0	0
Unigene12922_All	2077	8676	3729	111.102	53.1925	-1.0626	Down	0	0
Unigene12929_All	842	4324	293	136.588	10.3098	-3.7277	Down	0	0
Unigene12948_All	2566	48264	6483	500.272	74.8538	-2.7406	Down	0	0
Unigene129635_All	444	0	1092	0	72.8675	16.153	Up	0	0
Unigene129641_All	1059	3	1111	0.0753	31.0822	8.6892	Up	0	0
Unigene129644_All	469	2	1347	0.1134	85.0921	9.5515	Up	0	0
Unigene129650_All	869	8	1037	0.2449	35.3552	7.1736	Up	0	0
Unigene129661_All	638	0	1061	0	49.2707	15.5884	Up	0	0
Unigene129667_All	756	147	2117	5.1717	82.9647	4.0038	Up	0	0
Unigene129670_All	514	1	980	0.0517	56.4881	10.0936	Up	0	0
Unigene129675_All	565	3	1289	0.1412	67.5925	8.903	Up	0	0
Unigene129676_All	434	3	970	0.1839	66.218	8.4922	Up	0	0
Unigene129677_All	362	4	1169	0.2939	95.6754	8.3467	Up	0	0
Unigene129687_All	1435	2	1313	0.0371	27.1086	9.5131	Up	0	0
Unigene129698_All	267	0	1039	0	115.292	16.8149	Up	0	0
Unigene129715_All	600	83	1689	3.6793	83.4013	4.5026	Up	0	0
Unigene129716_All	531	4	1001	0.2004	55.8514	8.1226	Up	0	0
Unigene129717_All	583	5	1453	0.2281	73.8399	8.3386	Up	0	0
Unigene129725_All	1155	11	2431	0.2533	62.3587	7.9436	Up	0	0
Unigene129729_All	1089	3	1320	0.0733	35.9121	8.9364	Up	0	0
Unigene129730_All	816	0	1356	0	49.2339	15.5874	Up	0	0
Unigene129735_All	1124	235	2800	5.5608	73.805	3.7304	Up	0	0
Unigene129736_All	1416	262	1825	4.9213	38.1851	2.9559	Up	0	0
Unigene129738_All	942	2	1793	0.0565	56.3928	9.963	Up	0	0
Unigene129745_All	333	3	1011	0.2396	89.95	8.5524	Up	0	0
Unigene129746_All	350	1	982	0.076	83.1262	10.0951	Up	0	0
Unigene129764_All	1048	8	3395	0.203	95.9782	8.8851	Up	0	0
Unigene129765_All	602	8	1329	0.3535	65.4068	7.5316	Up	0	0
Unigene129768_All	302	0	1442	0	141.466	17.1101	Up	0	0
Unigene129775_All	333	0	964	0	85.7684	16.3882	Up	0	0
Unigene129776_All	731	3	1135	0.1092	46.0016	8.7186	Up	0	0
Unigene129778_All	713	0	1375	0	57.1357	15.8021	Up	0	0
Unigene129780_All	469	7	1628	0.397	102.843	8.0171	Up	0	0
Unigene129783_All	584	4	1009	0.1822	51.1885	8.1342	Up	0	0
Unigene129787_All	1059	4	1395	0.1005	39.0277	8.6012	Up	0	0
Unigene129792_All	1224	4	1790	0.0869	43.3277	8.9617	Up	0	0
Unigene129806_All	861	2	1881	0.0618	64.7262	10.0325	Up	0	0
Unigene129814_All	902	9	2664	0.2654	87.5028	8.365	Up	0	0
Unigene129821_All	762	5	1069	0.1745	41.564	7.896	Up	0	0
Unigene129822_All	729	20	2200	0.7297	89.4107	6.937	Up	0	0
Unigene129828_All	1171	3	2635	0.0681	66.6681	9.9351	Up	0	0
Unigene129854_All	388	2	1126	0.1371	85.9807	9.2926	Up	0	0
Unigene129857_All	698	2	1689	0.0762	71.6916	9.8778	Up	0	0
Unigene129860_All	1212	7	2499	0.1536	61.0883	8.6356	Up	0	0
Unigene129871_All	505	3	1865	0.158	109.416	9.4357	Up	0	0
Unigene129877_All	947	57	1399	1.6009	43.7685	4.7729	Up	0	0
Unigene129884_All	1012	6	1006	0.1577	29.4518	7.545	Up	0	0
Unigene129889_All	610	1	1142	0.0436	55.4665	10.3131	Up	0	0
Unigene129896_All	825	0	1505	0	54.0477	15.7219	Up	0	0
Unigene129903_All	291	2	1081	0.1828	110.059	9.2338	Up	0	0
Unigene129908_All	420	2	1448	0.1267	102.144	9.655	Up	0	0
Unigene129912_All	659	7	1539	0.2825	69.1907	7.9362	Up	0	0
Unigene129914_All	410	0	1521	0	109.911	16.746	Up	0	0
Unigene129928_All	383	4	1246	0.2778	96.3859	8.4386	Up	0	0
Unigene129929_All	531	2	1234	0.1002	68.8517	9.4245	Up	0	0
Unigene129937_All	380	0	1061	0	82.723	16.336	Up	0	0
Unigene129944_All	1191	14	1897	0.3126	47.19	7.238	Up	0	0
Unigene129945_All	1158	2	1310	0.0459	33.5164	9.5122	Up	0	0
Unigene129958_All	674	4	1009	0.1578	44.3533	8.1348	Up	0	0
Unigene129960_All	851	3	2253	0.0938	78.4379	9.7077	Up	0	0
Unigene129973_All	669	2	1663	0.0795	73.6479	9.8555	Up	0	0
Unigene129978_All	548	0	1188	0	64.2289	15.9709	Up	0	0
Unigene129982_All	448	5	1715	0.2968	113.418	8.5779	Up	0	0
Unigene129984_All	476	0	1151	0	71.6412	16.1285	Up	0	0
Unigene129986_All	617	58	1474	2.5002	70.7794	4.8232	Up	0	0
Unigene130004_All	417	5	1146	0.3189	81.4222	7.9962	Up	0	0
Unigene130006_All	1200	2	3596	0.0443	88.7836	10.9688	Up	0	0
Unigene130043_All	409	4	991	0.2601	71.7868	8.1085	Up	0	0
Unigene130057_All	735	0	1600	0	64.4951	15.9769	Up	0	0
Unigene130069_All	258	0	1046	0	120.118	16.8741	Up	0	0
Unigene130077_All	832	5	1922	0.1598	68.4423	8.7425	Up	0	0
Unigene130085_All	939	23	1453	0.6515	45.8452	6.1369	Up	0	0
Unigene130086_All	1060	2	2309	0.0502	64.5375	10.3282	Up	0	0
Unigene130089_All	502	3	1185	0.1589	69.9373	8.7818	Up	0	0
Unigene130093_All	653	86	1530	3.5029	69.4181	4.3087	Up	0	0
Unigene130104_All	368	2	1325	0.1446	106.675	9.5269	Up	0	0
Unigene130109_All	399	49	1520	3.2663	112.867	5.1108	Up	0	0
Unigene130110_All	562	4	1666	0.1893	87.828	8.8579	Up	0	0
Unigene130111_All	369	2	1587	0.1442	127.422	9.7873	Up	0	0
Unigene130112_All	1177	7	2734	0.1582	68.8203	8.7649	Up	0	0
Unigene130128_All	675	44	1984	1.7338	87.0828	5.6504	Up	0	0
Unigene130146_All	821	1	1506	0.0324	54.3471	10.712	Up	0	0
Unigene130151_All	971	6	1693	0.1644	51.6573	8.2956	Up	0	0
Unigene130159_All	709	0	1892	0	79.0623	16.2707	Up	0	0
Unigene130164_All	747	0	1193	0	47.3167	15.5301	Up	0	0
Unigene130169_All	998	2	2144	0.0533	63.6486	10.2218	Up	0	0
Unigene130171_All	355	5	1167	0.3746	97.395	8.0224	Up	0	0
Unigene130175_All	466	2	1283	0.1142	81.5709	9.4803	Up	0	0
Unigene130178_All	473	1	963	0.0562	60.3197	10.0678	Up	0	0
Unigene130179_All	1356	135	3682	2.648	80.4486	4.9251	Up	0	0
Unigene130181_All	416	0	1058	0	75.3506	16.2013	Up	0	0
Unigene130182_All	487	4	1163	0.2185	70.753	8.339	Up	0	0
Unigene130190_All	483	8	1284	0.4405	78.7612	7.4822	Up	0	0
Unigene130218_All	941	3	2460	0.0848	77.4533	9.835	Up	0	0
Unigene130224_All	1135	5	1966	0.1172	51.3194	8.7744	Up	0	0
Unigene130226_All	921	4	1087	0.1155	34.9675	8.242	Up	0	0
Unigene130227_All	1421	126	2713	2.3584	56.5653	4.584	Up	0	0
Unigene130231_All	1159	7	1678	0.1606	42.8946	8.0612	Up	0	0
Unigene130234_All	471	2	1252	0.1129	78.7549	9.4462	Up	0	0
Unigene130241_All	591	17	1166	0.7651	58.4528	6.2555	Up	0	0
Unigene130244_All	590	39	1317	1.7581	66.1345	5.2333	Up	0	0
Unigene130252_All	415	7	1401	0.4486	100.019	7.8006	Up	0	0
Unigene130253_All	706	16	2203	0.6028	92.4494	7.2608	Up	0	0
Unigene130256_All	630	26	1103	1.0977	51.8716	5.5624	Up	0	0
Unigene130262_All	781	5	2980	0.1703	113.047	9.3746	Up	0	0
Unigene130270_All	399	2	1005	0.1333	74.6255	9.1288	Up	0	0
Unigene130280_All	921	2	1597	0.0578	51.3736	9.7957	Up	0	0
Unigene130337_All	1329	1	1074	0.02	23.9427	10.2254	Up	0	0
Unigene13039_All	1026	9253	16	239.869	0.462	-9.0201	Down	0	0
Unigene130499_All	1161	9	1125	0.2062	28.7088	7.1213	Up	0	0
Unigene130502_All	1254	6	1495	0.1273	35.3214	8.1162	Up	0	0
Unigene130508_All	1162	3	1372	0.0687	34.9818	8.9921	Up	0	0
Unigene130528_All	993	10	1405	0.2678	41.92	7.2903	Up	0	0
Unigene130640_All	1178	11	1059	0.2484	26.6345	6.7445	Up	0	0
Unigene130682_All	1195	4	1605	0.089	39.7925	8.8045	Up	0	0
Unigene130701_All	1221	2	964	0.0436	23.3914	9.0674	Up	0	0
Unigene130764_All	1323	11	1223	0.2211	27.388	6.9527	Up	0	0
Unigene13132_All	762	5533	794	193.128	30.8716	-2.6452	Down	0	0
Unigene1313_All	588	5023	15293	227.209	770.566	1.7619	Up	0	0
Unigene13149_All	938	125838	172	3568.19	5.4328	-9.3593	Down	0	0
Unigene13153_All	1388	2972	6593	56.9506	140.73	1.3052	Up	0	0
Unigene13175_All	1225	12629	3852	274.203	93.1632	-1.5574	Down	0	0
Unigene13230_All	602	1781	7	78.6877	0.3445	-7.8355	Down	0	0
Unigene13242_All	726	1320	7	48.3589	0.2857	-7.4031	Down	0	0
Unigene13279_All	614	0	1507	0	72.7175	16.15	Up	0	0
Unigene13284_All	1851	997	5435	14.3261	86.9936	2.6023	Up	0	0
Unigene132855_All	1300	0	1460	0	33.2739	15.0221	Up	0	0
Unigene132951_All	965	7	1172	0.1929	35.9828	7.5433	Up	0	0
Unigene13295_All	750	4160	439	147.527	17.3419	-3.0886	Down	0	0
Unigene133094_All	1498	10	1260	0.1776	24.9203	7.1325	Up	0	0
Unigene13316_All	477	3593	886	200.345	55.0313	-1.8642	Down	0	0
Unigene13333_All	1883	3062	598	43.2508	9.409	-2.2006	Down	0	0
Unigene13362_All	436	56	1207	3.4162	82.0191	4.5855	Up	0	0
Unigene13383_All	673	185	2457	7.3113	108.164	3.887	Up	0	0
Unigene13412_All	713	83	1872	3.0962	77.7876	4.651	Up	0	0
Unigene13429_All	1226	45	31898	0.9763	770.845	9.6249	Up	0	0
Unigene13458_All	1316	110	5600	2.2232	126.074	5.8255	Up	0	0
Unigene1354_All	1939	3472	2	47.6257	0.0306	-10.604	Down	0	0
Unigene13642_All	660	1198	3921	48.2783	176.014	1.8662	Up	0	0
Unigene1367_All	1027	1025	3700	26.5456	106.74	2.0076	Up	0	0
Unigene13785_All	693	4050	784	155.439	33.5179	-2.2133	Down	0	0
Unigene13828_All	885	1333	5091	40.0614	170.433	2.0889	Up	0	0
Unigene1382_All	1226	592	6496	12.8431	156.982	3.6115	Up	0	0
Unigene13859_All	1064	3290	725	82.242	20.1879	-2.0264	Down	0	0
Unigene13989_All	363	2904	285	212.779	23.2612	-3.1934	Down	0	0
Unigene14012_All	956	3480	8736	96.819	270.738	1.4835	Up	0	0
Unigene14024_All	963	274	2566	7.5677	78.945	3.3829	Up	0	0
Unigene14027_All	1027	3141	639	81.3461	18.4342	-2.1417	Down	0	0
Unigene14077_All	850	9	3840	0.2816	133.846	8.8927	Up	0	0
Unigene14091_All	906	707	18182	20.7554	594.577	4.8403	Up	0	0
Unigene14189_All	555	383	2654	18.3546	141.678	2.9484	Up	0	0
Unigene1419_All	622	202	1988	8.6377	94.6935	3.4545	Up	0	0
Unigene14214_All	684	78	2637	3.033	114.222	5.2349	Up	0	0
Unigene142_All	876	6	1558	0.1822	52.6936	8.176	Up	0	0
Unigene14302_All	767	185	3734	6.4153	144.236	4.4908	Up	0	0
Unigene14312_All	1217	8	1152	0.1748	28.045	7.3259	Up	0	0
Unigene14353_All	822	2288	10	74.0327	0.3604	-7.6824	Down	0	0
Unigene14357_All	792	4888	951	164.152	35.5754	-2.2061	Down	0	0
Unigene14360_All	1017	34423	10272	900.258	299.246	-1.589	Down	0	0
Unigene14394_All	1151	32	2037	0.7395	52.4336	6.1478	Up	0	0
Unigene14511_All	1929	2790	13450	38.469	206.578	2.4249	Up	0	0
Unigene14512_All	3005	3761	12261	33.2888	120.886	1.8605	Up	0	0
Unigene14516_All	2405	3338	455	36.9156	5.6052	-2.7194	Down	0	0
Unigene14541_All	1059	683	3023	17.1539	84.5739	2.3017	Up	0	0
Unigene14643_All	1983	16765	45109	224.864	673.961	1.5836	Up	0	0
Unigene14670_All	1855	114	1886	1.6346	30.1226	4.2038	Up	0	0
Unigene14675_All	1783	590	3757	8.8012	62.4287	2.8264	Up	0	0
Unigene14687_All	2259	1983	74	23.3478	0.9705	-4.5884	Down	0	0
Unigene14700_All	1959	310	2142	4.2089	32.3951	2.9443	Up	0	0
Unigene14737_All	2149	5759	1492	71.2771	20.5696	-1.7929	Down	0	0
Unigene14755_All	1441	24	10990	0.443	225.958	8.9945	Up	0	0
Unigene14800_All	3602	19	1214	0.1403	9.9855	6.1532	Up	0	0
Unigene14822_All	1764	1119	0	16.8722	0	-14.0424	Down	0	0
Unigene1487_All	678	1520	5693	59.6284	248.774	2.0608	Up	0	0
Unigene14942_All	2186	26335	4044	320.422	54.8094	-2.5475	Down	0	0
Unigene14996_All	3139	4833	1434	40.951	13.5348	-1.5972	Down	0	0
Unigene15098_All	1035	1541	8931	39.6006	255.655	2.6906	Up	0	0
Unigene15148_All	1447	4577	190	84.1301	3.8903	-4.4347	Down	0	0
Unigene15219_All	1161	67	2417	1.5349	61.6792	5.3286	Up	0	0
Unigene15231_All	609	1425	14	62.2353	0.6811	-6.5137	Down	0	0
Unigene15233_All	2169	251	3989	3.0779	54.4877	4.1459	Up	0	0
Unigene15234_All	2217	3938	1036	47.2443	13.8449	-1.7708	Down	0	0
Unigene1531_All	435	5167	9715	315.928	661.68	1.0665	Up	0	0
Unigene15352_All	1038	2676	89	68.569	2.5403	-4.7545	Down	0	0
Unigene15376_All	1649	6590	1636	106.293	29.3939	-1.8545	Down	0	0
Unigene15377_All	1188	117	1517	2.6194	37.8324	3.8523	Up	0	0
Unigene15407_All	1038	4	1256	0.1025	35.8498	8.4502	Up	0	0
Unigene15410_All	2018	2426	173289	31.9749	2544.16	6.3141	Up	0	0
Unigene15481_All	1122	1937	4812	45.9173	127.065	1.4685	Up	0	0
Unigene15513_All	1465	22	9326	0.3994	188.605	8.8833	Up	0	0
Unigene15521_All	854	41415	16884	1289.85	585.749	-1.1388	Down	0	0
Unigene15533_All	2210	8840	1222	106.39	16.3822	-2.6992	Down	0	0
Unigene15580_All	1221	821	3409	17.8841	82.7191	2.2095	Up	0	0
Unigene15585_All	903	7775	1564	229.009	51.3149	-2.158	Down	0	0
Unigene15593_All	1171	12410	2748	281.873	69.5271	-2.0194	Down	0	0
Unigene15623_All	1336	505	3087	10.0537	68.458	2.7675	Up	0	0
Unigene15630_All	795	5738	790	191.97	29.4411	-2.705	Down	0	0
Unigene15635_All	960	161	5982	4.4606	184.616	5.3711	Up	0	0
Unigene15659_All	980	2104	154	57.103	4.6557	-3.6165	Down	0	0
Unigene15755_All	709	2225	6512	83.4686	272.121	1.7049	Up	0	0
Unigene15808_All	984	4606	267	124.5	8.0392	-3.9529	Down	0	0
Unigene15837_All	333	1345	4247	107.428	377.861	1.8145	Up	0	0
Unigene15931_All	677	8	1076	0.3143	47.0888	7.2271	Up	0	0
Unigene15955_All	1023	11537	21530	299.955	623.538	1.0557	Up	0	0
Unigene16026_All	1151	1377	4470	31.8198	115.061	1.8544	Up	0	0
Unigene16034_All	1618	6283	572	103.283	10.474	-3.3017	Down	0	0
Unigene16080_All	1072	2907	516	72.1256	14.261	-2.3384	Down	0	0
Unigene1608_All	1191	3088	523	68.9612	13.0102	-2.4061	Down	0	0
Unigene16092_All	1065	3533	6860	88.2334	190.84	1.113	Up	0	0
Unigene16121_All	2068	7769	105944	99.9203	1517.82	3.9251	Up	0	0
Unigene16145_All	636	26	13168	1.0873	613.419	9.14	Up	0	0
Unigene16184_All	297	3610	769	323.288	76.7122	-2.0753	Down	0	0
Unigene16266_All	447	399	2725	23.7413	180.615	2.9274	Up	0	0
Unigene1630_All	1083	1	1807	0.0246	49.4338	10.9726	Up	0	0
Unigene16351_All	1499	7499	2207	133.058	43.6209	-1.609	Down	0	0
Unigene16354_All	234	5	2181	0.5683	276.143	8.9245	Up	0	0
Unigene16377_All	1412	2335	8733	43.9837	183.241	2.0587	Up	0	0
Unigene16503_All	1215	5	1152	0.1095	28.0912	8.003	Up	0	0
Unigene16505_All	334	3187	26841	253.79	2380.93	3.2298	Up	0	0
Unigene16509_All	1479	13248	3073	238.244	61.5586	-1.9524	Down	0	0
Unigene16519_All	725	6080	10	223.051	0.4087	-9.0921	Down	0	0
Unigene1653_All	1276	171	5969	3.5644	138.594	5.2811	Up	0	0
Unigene16642_All	426	151	1722	9.4277	119.762	3.6671	Up	0	0
Unigene16672_All	392	16	14755	1.0856	1115.19	10.0046	Up	0	0
Unigene16676_All	584	37	1149	1.6851	58.291	5.1124	Up	0	0
Unigene16690_All	1367	2280	155	44.3614	3.3594	-3.723	Down	0	0
Unigene16767_All	1426	2054	5122	38.3107	106.418	1.4739	Up	0	0
Unigene16793_All	1130	5270	25646	124.043	672.412	2.4385	Up	0	0
Unigene16809_All	741	205	74345	7.3583	2972.54	8.6581	Up	0	0
Unigene16832_All	1522	4620	527	80.7359	10.2587	-2.9764	Down	0	0
Unigene16837_All	264	2812	57	283.303	6.3968	-5.4688	Down	0	0
Unigene16850_All	1059	6205	14	155.842	0.3917	-8.6361	Down	0	0
Unigene16904_All	879	12703	1892	384.376	63.7715	-2.5915	Down	0	0
Unigene16972_All	1438	190	2109	3.5143	43.4522	3.6281	Up	0	0
Unigene17072_All	765	2226	5215	77.3932	201.97	1.3839	Up	0	0
Unigene17130_All	1097	67	2761	1.6245	74.5683	5.5205	Up	0	0
Unigene17133_All	630	1014	3519	42.8092	165.49	1.9508	Up	0	0
Unigene17148_All	1033	2798	200	72.0421	5.7362	-3.6507	Down	0	0
Unigene17162_All	757	27	1781	0.9487	69.7047	6.1992	Up	0	0
Unigene17231_All	1313	8571	2375	173.623	53.5912	-1.6959	Down	0	0
Unigene17247_All	561	2223	5816	105.394	307.154	1.5432	Up	0	0
Unigene17248_All	694	3509	77	134.482	3.2872	-5.3544	Down	0	0
Unigene17320_All	655	96	1613	3.8982	72.9604	4.2262	Up	0	0
Unigene17365_All	793	108	1484	3.6223	55.4441	3.9361	Up	0	0
Unigene17444_All	826	288	3474	9.2737	124.608	3.7481	Up	0	0
Unigene17462_All	748	3158	184	112.292	7.288	-3.9456	Down	0	0
Unigene17499_All	1573	11404	235	192.827	4.4262	-5.4451	Down	0	0
Unigene17500_All	347	5086	1007	389.84	85.9794	-2.1808	Down	0	0
Unigene1754_All	730	1447	36	52.7212	1.4611	-5.1733	Down	0	0
Unigene17558_All	539	3502	574	172.809	31.5513	-2.4534	Down	0	0
Unigene17585_All	363	1102	3579	80.7447	292.112	1.8551	Up	0	0
Unigene17599_All	471	2418	340	136.545	21.3871	-2.6746	Down	0	0
Unigene17600_All	858	3703	7469	114.79	257.911	1.1679	Up	0	0
Unigene17626_All	682	57	27160	2.2229	1179.88	9.052	Up	0	0
Unigene17628_All	693	7	1043	0.2687	44.5908	7.3746	Up	0	0
Unigene17629_All	829	231	52232	7.4113	1866.71	7.9766	Up	0	0
Unigene17641_All	699	415	39500	15.791	1674.23	6.7282	Up	0	0
Unigene17648_All	1619	9302	3517	152.816	64.3606	-1.2475	Down	0	0
Unigene17700_All	982	6144	16	166.41	0.4827	-8.4294	Down	0	0
Unigene17763_All	908	208	2016	6.0928	65.7808	3.4325	Up	0	0
Unigene1781_All	1079	6412	53	158.056	1.4553	-6.763	Down	0	0
Unigene17832_All	436	107	55772	6.5273	3789.87	9.1814	Up	0	0
Unigene17854_All	1097	2349	107	56.9529	2.8898	-4.3007	Down	0	0
Unigene17856_All	408	2725	10351	177.642	751.651	2.0811	Up	0	0
Unigene1792_All	1105	29787	8049	716.975	215.811	-1.7322	Down	0	0
Unigene1812_All	432	379	2396	23.3343	164.323	2.816	Up	0	0
Unigene18130_All	2579	31	1315	0.3197	15.1067	5.5623	Up	0	0
Unigene18335_All	1059	299	3496	7.5096	97.807	3.7031	Up	0	0
Unigene18348_All	1492	2	2232	0.0357	44.322	10.2779	Up	0	0
Unigene18354_All	1701	132	7450	2.064	129.762	5.9743	Up	0	0
Unigene18427_All	1677	4907	278467	77.8256	4919.66	5.9822	Up	0	0
Unigene18519_All	888	11	1604	0.3295	53.5163	7.3436	Up	0	0
Unigene18574_All	1376	1460	15334	28.2211	330.165	3.5483	Up	0	0
Unigene18639_All	2930	2453	7720	22.2674	78.0628	1.8097	Up	0	0
Unigene18664_All	1754	106002	557513	1607.4	9417.15	2.5506	Up	0	0
Unigene18687_All	1002	13229	4896	351.155	144.767	-1.2784	Down	0	0
Unigene18742_All	1682	27493	9743	434.746	171.617	-1.341	Down	0	0
Unigene18829_All	968	20	9923	0.5495	303.712	9.1104	Up	0	0
Unigene1891_All	1654	3826	310	61.5246	5.5529	-3.4699	Down	0	0
Unigene18949_All	1535	7881	2570	136.556	49.6043	-1.461	Down	0	0
Unigene18967_All	2267	1140	9651	13.375	126.129	3.2373	Up	0	0
Unigene18991_All	1993	857	3121	11.437	46.396	2.0203	Up	0	0
Unigene19006_All	1601	5949	1713	98.8307	31.7001	-1.6405	Down	0	0
Unigene19031_All	1447	9962	631	183.112	12.9198	-3.8251	Down	0	0
Unigene19091_All	1117	1100	4487	26.1926	119.014	2.1839	Up	0	0
Unigene19113_All	1502	106	2239	1.877	44.165	4.5564	Up	0	0
Unigene191_All	1120	1251	2	29.7083	0.0529	-9.1334	Down	0	0
Unigene19200_All	990	10695	16	287.332	0.4788	-9.2291	Down	0	0
Unigene19227_All	849	58721	15625	1839.61	545.264	-1.7544	Down	0	0
Unigene19231_All	1226	3730	847	80.9203	20.4686	-1.9831	Down	0	0
Unigene19294_All	2055	227	1831	2.938	26.398	3.1675	Up	0	0
Unigene19314_All	618	560	3670	24.1012	175.943	2.8679	Up	0	0
Unigene19454_All	995	411	2900	10.9865	86.3514	2.9745	Up	0	0
Unigene1945_All	1125	25933	51636	613.111	1359.86	1.1492	Up	0	0
Unigene19489_All	1173	4804	1121	108.929	28.314	-1.9438	Down	0	0
Unigene19490_All	1578	7402	413	124.762	7.7542	-4.0081	Down	0	0
Unigene19495_All	635	94	1387	3.9373	64.7138	4.0388	Up	0	0
Unigene19501_All	1605	69004	12565	1143.51	231.943	-2.3016	Down	0	0
Unigene19517_All	2586	31917	16	328.271	0.1833	-10.8065	Down	0	0
Unigene19530_All	672	933	3244	36.9276	143.023	1.9535	Up	0	0
Unigene19560_All	496	30	12158	1.6087	726.231	8.8184	Up	0	0
Unigene19596_All	474	157	2678	8.8097	167.389	4.248	Up	0	0
Unigene19694_All	841	1788	5250	56.5472	184.951	1.7096	Up	0	0
Unigene19724_All	440	2028	6	122.59	0.404	-8.2453	Down	0	0
Unigene1972_All	563	4536	224	214.291	11.7878	-4.1842	Down	0	0
Unigene19735_All	688	4019	6	155.371	0.2584	-9.2319	Down	0	0
Unigene19810_All	419	2674	346	169.741	24.4656	-2.7945	Down	0	0
Unigene1988_All	709	1852	21	69.4759	0.8775	-6.307	Down	0	0
Unigene19941_All	1272	15062	24	314.945	0.559	-9.138	Down	0	0
Unigene19948_All	887	1896	110	56.8531	3.6742	-3.9517	Down	0	0
Unigene19976_All	993	1970	208	52.7662	6.206	-3.0879	Down	0	0
Unigene20044_All	1641	8604	17993	139.454	324.855	1.22	Up	0	0
Unigene20204_All	1400	714	16019	13.5647	339.002	4.6434	Up	0	0
Unigene20303_All	514	1257	18	65.0446	1.0375	-5.9702	Down	0	0
Unigene20315_All	892	559	9365	16.6681	311.055	4.222	Up	0	0
Unigene20460_All	520	43	20372	2.1994	1160.71	9.0437	Up	0	0
Unigene20482_All	826	107	1754	3.4454	62.9135	4.1906	Up	0	0
Unigene20515_All	518	5194	300	266.693	17.1588	-3.9582	Down	0	0
Unigene20576_All	623	1932	5622	82.4818	267.36	1.6966	Up	0	0
Unigene20613_All	598	8970	120	398.961	5.9453	-6.0684	Down	0	0
Unigene20655_All	1759	2042	11685	30.8766	196.815	2.6723	Up	0	0
Unigene20664_All	633	353	2181	14.8324	102.081	2.7829	Up	0	0
Unigene20668_All	1300	8695	37	177.896	0.8432	-7.7209	Down	0	0
Unigene20694_All	542	46	1707	2.2573	93.3101	5.3694	Up	0	0
Unigene20701_All	646	1682	33	69.2521	1.5135	-5.5159	Down	0	0
Unigene20726_All	495	821	9308	44.1141	557.116	3.6587	Up	0	0
Unigene20731_All	1281	3848	507	79.896	11.7261	-2.7684	Down	0	0
Unigene20760_All	1016	230	1971	6.0211	57.4761	3.2549	Up	0	0
Unigene2082_All	1471	321	2762	5.8041	55.6295	3.2607	Up	0	0
Unigene20846_All	616	1583	11667	68.3501	561.142	3.0374	Up	0	0
Unigene20888_All	1323	2624	202	52.7525	4.5236	-3.5437	Down	0	0
Unigene20941_All	441	826	3435	49.8174	230.772	2.2117	Up	0	0
Unigene2098_All	1584	39	18305	0.6549	342.38	9.0301	Up	0	0
Unigene20994_All	696	19	8020	0.7261	341.397	8.8771	Up	0	0
Unigene21181_All	1215	7	1055	0.1532	25.7259	7.3917	Up	0	0
Unigene21207_All	793	21	2963	0.7043	110.701	7.2963	Up	0	0
Unigene21237_All	1087	1803	145	44.1169	3.9521	-3.4806	Down	0	0
Unigene21321_All	463	2153	5824	123.681	372.679	1.5913	Up	0	0
Unigene21384_All	385	12887	5113	890.288	393.468	-1.178	Down	0	0
Unigene21423_All	1158	4964	514	114.015	13.1507	-3.116	Down	0	0
Unigene21439_All	676	2091	6481	82.271	284.047	1.7877	Up	0	0
Unigene21527_All	472	38	2106	2.1413	132.194	5.948	Up	0	0
Unigene21563_All	361	158	1669	11.641	136.976	3.5566	Up	0	0
Unigene21595_All	939	7847	3282	222.268	103.554	-1.1019	Down	0	0
Unigene21604_All	357	19	1596	1.4155	132.452	6.548	Up	0	0
Unigene21665_All	1046	4998	425	127.088	12.0379	-3.4002	Down	0	0
Unigene21781_All	1565	1290	8718	21.9237	165.043	2.9123	Up	0	0
Unigene21784_All	1033	16	1581	0.412	45.3446	6.7821	Up	0	0
Unigene21839_All	3493	4728	22411	36.0013	190.089	2.4006	Up	0	0
Unigene21907_All	1161	4478	1359	102.587	34.6802	-1.5647	Down	0	0
Unigene21948_All	2788	571	3908	5.4473	41.5294	2.9305	Up	0	0
Unigene22010_All	1896	3838	746	53.8401	11.6572	-2.2075	Down	0	0
Unigene22022_All	1554	652	2596	11.1593	49.4935	2.149	Up	0	0
Unigene22033_All	805	557	3770	18.4034	138.752	2.9145	Up	0	0
Unigene22046_All	2251	3492338	488474	41264.8	6429.25	-2.6822	Down	0	0
Unigene22081_All	1648	4211	654	67.9622	11.7575	-2.5312	Down	0	0
Unigene22154_All	1694	748	2946	11.7443	51.5245	2.1333	Up	0	0
Unigene22196_All	1335	3787	13216	75.449	293.301	1.9588	Up	0	0
Unigene22216_All	628	4070	125	172.375	5.8972	-4.8694	Down	0	0
Unigene22242_All	1422	282	2154	5.2746	44.8787	3.0889	Up	0	0
Unigene22251_All	2640	2643	5693	26.6276	63.8898	1.2627	Up	0	0
Unigene22283_All	1407	528	5144	9.9811	108.318	3.4399	Up	0	0
Unigene22285_All	1276	14	2084	0.2918	48.3884	7.3735	Up	0	0
Unigene22307_All	1294	237	1919	4.8714	43.9375	3.173	Up	0	0
Unigene2236_All	1749	216	2317	3.2848	39.2492	3.5788	Up	0	0
Unigene22371_All	396	8460	18012	568.217	1347.6	1.2459	Up	0	0
Unigene22396_All	963	16	3413	0.4419	105.004	7.8925	Up	0	0
Unigene22397_All	1875	4060	1006	57.5922	15.8961	-1.8572	Down	0	0
Unigene22515_All	1090	51	1373	1.2445	37.3197	4.9063	Up	0	0
Unigene22539_All	1269	2382	274	49.9251	6.3971	-2.9643	Down	0	0
Unigene22563_All	2829	52780	6946	496.222	72.7438	-2.7701	Down	0	0
Unigene22588_All	1663	2288	7009	36.5934	124.87	1.7708	Up	0	0
Unigene22617_All	1427	4415	10011	82.2898	207.849	1.3367	Up	0	0
Unigene22621_All	1446	181	1696	3.3293	34.7498	3.3837	Up	0	0
Unigene22648_All	1454	1546	7643	28.2803	155.738	2.4612	Up	0	0
Unigene22671_All	881	57	1400	1.7208	47.0811	4.774	Up	0	0
Unigene22682_All	734	5	1223	0.1812	49.3656	8.0898	Up	0	0
Unigene22731_All	1069	1125	5670	27.9907	157.145	2.4891	Up	0	0
Unigene22788_All	929	5043	9097	144.382	290.119	1.0068	Up	0	0
Unigene22806_All	660	543	2676	21.8824	120.126	2.4567	Up	0	0
Unigene22822_All	2098	71	2313	0.9001	32.6636	5.1815	Up	0	0
Unigene2288_All	231	2782	402	320.32	51.5595	-2.6352	Down	0	0
Unigene22926_All	1436	1968	74	36.451	1.5268	-4.5774	Down	0	0
Unigene22934_All	1375	31577	46	610.812	0.9912	-9.2673	Down	0	0
Unigene22958_All	1044	4334	544	110.415	15.4381	-2.8384	Down	0	0
Unigene22986_All	1523	3413	554	59.604	10.7772	-2.4674	Down	0	0
Unigene22991_All	1813	6694	913	98.2035	14.9199	-2.7185	Down	0	0
Unigene23066_All	1192	1971	112	43.9794	2.7838	-3.9817	Down	0	0
Unigene23069_All	1439	22663	7299	418.886	150.279	-1.4789	Down	0	0
Unigene23073_All	908	1113	3957	32.6023	129.114	1.9856	Up	0	0
Unigene230_All	1588	278	2596	4.6562	48.4338	3.3788	Up	0	0
Unigene23142_All	2078	1795	9344	22.9751	133.224	2.5357	Up	0	0
Unigene23159_All	1234	3836	7615	82.6804	182.831	1.1449	Up	0	0
Unigene23219_All	471	1106	8190	62.4559	515.178	3.0442	Up	0	0
Unigene23229_All	1027	887	4341	22.9717	125.231	2.4467	Up	0	0
Unigene23236_All	922	1051	4500	30.3187	144.602	2.2538	Up	0	0
Unigene23284_All	1186	4801	1278	107.668	31.9257	-1.7538	Down	0	0
Unigene23339_All	775	8	9998	0.2746	382.213	10.4428	Up	0	0
Unigene23420_All	297	14946	2877	1338.47	286.997	-2.2215	Down	0	0
Unigene23443_All	1106	7	1100	0.1683	29.4667	7.4519	Up	0	0
Unigene23464_All	432	7	7696	0.431	527.808	10.2581	Up	0	0
Unigene23548_All	1616	139	3590	2.2878	65.8184	4.8465	Up	0	0
Unigene23629_All	1148	4134	376	95.7784	9.7038	-3.3031	Down	0	0
Unigene23669_All	1263	1939	5694	40.8332	133.57	1.7098	Up	0	0
Unigene23765_All	1221	2099	5077	45.7231	123.193	1.4299	Up	0	0
Unigene23802_All	666	22	2304	0.8786	102.495	6.8661	Up	0	0
Unigene23_All	1545	372	2324	6.404	44.5658	2.7989	Up	0	0
Unigene2400_All	1336	27324	12131	543.973	269.02	-1.0158	Down	0	0
Unigene2413_All	498	243	2091	12.9783	124.4	3.2608	Up	0	0
Unigene24145_All	410	6	2262	0.3892	163.457	8.7142	Up	0	0
Unigene24209_All	1118	41	15410	0.9754	408.371	8.7097	Up	0	0
Unigene2421_All	1491	354272	8761	6319.73	174.089	-5.182	Down	0	0
Unigene24220_All	1657	118	1706	1.8941	30.5036	4.0094	Up	0	0
Unigene24233_All	491	25	1282	1.3542	77.3572	5.836	Up	0	0
Unigene24259_All	453	18339	6969	1076.75	455.792	-1.2402	Down	0	0
Unigene24306_All	1348	1261	11789	24.8808	259.108	3.3805	Up	0	0
Unigene24323_All	1082	40	2989	0.9833	81.8452	6.3791	Up	0	0
Unigene24376_All	1162	10672	3913	244.275	99.7696	-1.2918	Down	0	0
Unigene24407_All	716	1168	1	43.3879	0.0414	-10.0334	Down	0	0
Unigene24430_All	1634	7491	1998	121.935	36.2274	-1.751	Down	0	0
Unigene24573_All	861	8025	1872	247.903	64.4165	-1.9443	Down	0	0
Unigene24574_All	830	151	2298	4.8388	82.0288	4.0834	Up	0	0
Unigene2459_All	697	1221	16	46.5932	0.6801	-6.0982	Down	0	0
Unigene24600_All	970	2454	203	67.2887	6.2004	-3.4399	Down	0	0
Unigene24613_All	657	6296	1260	254.882	56.8198	-2.1654	Down	0	0
Unigene24638_All	1136	55	1499	1.2877	39.0947	4.9241	Up	0	0
Unigene24667_All	832	88	2735	2.8132	97.3931	5.1135	Up	0	0
Unigene24688_All	330	5786	14470	466.341	1299.12	1.4781	Up	0	0
Unigene24720_All	1028	8	3522	0.207	101.506	8.9377	Up	0	0
Unigene24725_All	810	975	3714	32.0154	135.847	2.0851	Up	0	0
Unigene24739_All	1501	15	1495	0.2658	29.509	6.7947	Up	0	0
Unigene24765_All	1048	12125	4645	307.723	131.316	-1.2286	Down	0	0
Unigene24776_All	456	1	1001	0.0583	65.0375	10.1236	Up	0	0
Unigene24883_All	1158	2	1115	0.0459	28.5273	9.2796	Up	0	0
Unigene24895_All	1495	62	2539	1.103	50.3171	5.5115	Up	0	0
Unigene24951_All	464	1988	5114	113.956	326.541	1.5188	Up	0	0
Unigene24959_All	874	16	5374	0.4869	182.172	8.5475	Up	0	0
Unigene24968_All	1629	1612	22	26.3198	0.4001	-6.0396	Down	0	0
Unigene24998_All	983	3918	181	106.011	5.4553	-4.2804	Down	0	0
Unigene25012_All	1510	4541	82	79.986	1.6089	-5.6356	Down	0	0
Unigene25025_All	706	806	3605	30.3647	151.285	2.3168	Up	0	0
Unigene25237_All	1121	1513	11	35.8982	0.2907	-6.9482	Down	0	0
Unigene2528_All	1693	2914	18669	45.7796	326.707	2.8352	Up	0	0
Unigene25318_All	631	622	3036	26.218	142.55	2.4428	Up	0	0
Unigene25349_All	2608	3780	39560	38.5499	449.41	3.5432	Up	0	0
Unigene25408_All	870	734	5725	22.4396	194.962	3.1191	Up	0	0
Unigene25409_All	1760	1371	11404	20.7188	191.972	3.2119	Up	0	0
Unigene25431_All	1829	1643	93	23.8926	1.5065	-3.9873	Down	0	0
Unigene25475_All	633	2221	214	93.322	10.0162	-3.2199	Down	0	0
Unigene25500_All	1868	1600	4670	22.7815	74.0686	1.701	Up	0	0
Unigene25510_All	3447	775	472925	5.98	4064.86	9.4088	Up	0	0
Unigene25602_All	1188	1389	4	31.0975	0.0998	-8.2835	Down	0	0
Unigene25636_All	1276	2464	13860	51.3605	321.815	2.6475	Up	0	0
Unigene25637_All	1790	2985	13851	44.3538	229.257	2.3698	Up	0	0
Unigene25782_All	1602	1560	4999	25.9001	92.4517	1.8357	Up	0	0
Unigene25783_All	1167	9327	2885	212.574	73.2435	-1.5372	Down	0	0
Unigene25793_All	1181	656	3568	14.7738	89.5095	2.599	Up	0	0
Unigene25852_All	1967	15052	1898	203.53	28.5882	-2.8318	Down	0	0
Unigene25866_All	1814	1888	20	27.6824	0.3267	-6.4049	Down	0	0
Unigene2590_All	645	2	1056	0.0825	48.5063	9.1996	Up	0	0
Unigene25956_All	462	226	1734	13.0109	111.199	3.0954	Up	0	0
Unigene25958_All	675	325	4483	12.8062	196.77	3.9416	Up	0	0
Unigene25991_All	2019	3014	251	39.7051	3.6833	-3.4303	Down	0	0
Unigene26065_All	1290	2955	17767	60.9266	408.055	2.7436	Up	0	0
Unigene26078_All	2428	22	11049	0.241	134.824	9.1278	Up	0	0
Unigene2608_All	756	58455	25513	2056.55	999.848	-1.0404	Down	0	0
Unigene2611_All	1670	221	4934	3.5198	87.534	4.6363	Up	0	0
Unigene26135_All	869	13342	46264	408.357	1577.31	1.9496	Up	0	0
Unigene2613_All	1361	1572	4091	30.7209	89.0565	1.5355	Up	0	0
Unigene26155_All	1727	649	5993	9.9952	102.813	3.3626	Up	0	0
Unigene26190_All	1110	1429	5226	34.2412	139.489	2.0263	Up	0	0
Unigene26217_All	1491	2078	7900	37.0687	156.98	2.0823	Up	0	0
Unigene26240_All	1450	43	32360	0.7888	661.203	9.7112	Up	0	0
Unigene26274_All	1329	796	3003	15.9304	66.946	2.0712	Up	0	0
Unigene26335_All	1312	769	3176	15.5895	71.7201	2.2018	Up	0	0
Unigene26367_All	1553	2006	38	34.3557	0.7249	-5.5666	Down	0	0
Unigene26386_All	1732	11973	2277	183.863	38.9502	-2.2389	Down	0	0
Unigene26395_All	1564	4777	1524	81.2377	28.8697	-1.4926	Down	0	0
Unigene26405_All	664	233	2862	9.3331	127.701	3.7743	Up	0	0
Unigene26408_All	689	35	2509	1.3511	107.889	6.3193	Up	0	0
Unigene26446_All	603	4101	7691	180.889	377.885	1.0628	Up	0	0
Unigene26477_All	712	625	3002	23.3474	124.918	2.4196	Up	0	0
Unigene26479_All	1041	28209	5360	720.736	152.549	-2.2402	Down	0	0
Unigene26486_All	1612	374	7166	6.1709	131.706	4.4157	Up	0	0
Unigene26502_All	1662	72097	132654	1153.79	2364.74	1.0353	Up	0	0
Unigene26559_All	1751	645	3058	9.7974	51.7423	2.4009	Up	0	0
Unigene26580_All	964	62542	6105	1725.58	187.63	-3.2011	Down	0	0
Unigene26587_All	1449	53	1311	0.9729	26.8058	4.7841	Up	0	0
Unigene26620_All	805	372	3406	12.291	125.355	3.3503	Up	0	0
Unigene26633_All	747	204	2234	7.2635	88.6047	3.6086	Up	0	0
Unigene26685_All	913	515	2470	15.0029	80.1531	2.4175	Up	0	0
Unigene26695_All	297	30	2359	2.6866	235.324	6.4527	Up	0	0
Unigene26722_All	984	316807	95025	8563.25	2861.13	-1.5816	Down	0	0
Unigene26745_All	897	3295	10228	97.7017	337.826	1.7898	Up	0	0
Unigene26749_All	1972	6335	12788	85.4435	192.128	1.169	Up	0	0
Unigene26759_All	820	4198	874	136.166	31.5785	-2.1083	Down	0	0
Unigene26791_All	862	2305	7370	71.1218	253.311	1.8325	Up	0	0
Unigene26853_All	1113	2647	107	63.2555	2.8483	-4.473	Down	0	0
Unigene26875_All	1180	1707	5424	38.4761	136.186	1.8235	Up	0	0
Unigene26900_All	1088	2872	454	70.2093	12.3629	-2.5056	Down	0	0
Unigene26924_All	1751	1052	5216	15.9797	88.2563	2.4655	Up	0	0
Unigene26929_All	1395	1813	16412	34.5671	348.563	3.3339	Up	0	0
Unigene2697_All	875	3662	597	111.314	20.2144	-2.4612	Down	0	0
Unigene27023_All	818	87	2255	2.8288	81.6747	4.8516	Up	0	0
Unigene27029_All	814	1424	9	46.5291	0.3276	-7.1501	Down	0	0
Unigene27050_All	860	999	4499	30.8963	154.993	2.3267	Up	0	0
Unigene27082_All	966	767	5298	21.1182	162.491	2.9438	Up	0	0
Unigene27100_All	1357	1720	4918	33.7123	107.375	1.6713	Up	0	0
Unigene27142_All	674	13941	895	550.14	39.3421	-3.8057	Down	0	0
Unigene27233_All	1196	347	3009	7.7168	74.5393	3.2719	Up	0	0
Unigene27270_All	1400	2721	289	51.6939	6.116	-3.0793	Down	0	0
Unigene27274_All	1334	19327	1599	385.343	35.513	-3.4397	Down	0	0
Unigene27365_All	1322	1199	4301	24.1228	96.3901	1.9985	Up	0	0
Unigene27428_All	1707	19463	56723	303.26	984.51	1.6988	Up	0	0
Unigene27586_All	364	2	1259	0.1461	102.475	9.4541	Up	0	0
Unigene27590_All	1096	1471	6	35.6978	0.1622	-7.7819	Down	0	0
Unigene27663_All	1166	25	12205	0.5703	310.123	9.0869	Up	0	0
Unigene27692_All	389	32	2296	2.188	174.87	6.3205	Up	0	0
Unigene27719_All	1049	1808	59	45.8419	1.6664	-4.7819	Down	0	0
Unigene27784_All	685	2837	528	110.156	22.8369	-2.2701	Down	0	0
Unigene27845_All	569	214	14986	10.0032	780.311	6.2855	Up	0	0
Unigene27927_All	861	3735	15084	115.379	519.048	2.1695	Up	0	0
Unigene27946_All	1249	1595	59649	33.9655	1414.93	5.3805	Up	0	0
Unigene27995_All	843	121211	51430	3824.32	1807.52	-1.0812	Down	0	0
Unigene28077_All	1793	178016	674756	2640.69	11149.6	2.078	Up	0	0
Unigene28095_All	840	34	14835	1.0766	523.242	8.9249	Up	0	0
Unigene28186_All	704	277	2645	10.4652	111.313	3.411	Up	0	0
Unigene28187_All	609	3568	11694	155.828	568.905	1.8682	Up	0	0
Unigene28266_All	1306	14956	4328	304.587	98.1835	-1.6333	Down	0	0
Unigene28311_All	1006	371	2225	9.8088	65.5279	2.74	Up	0	0
Unigene28353_All	937	2223	176	63.1014	5.565	-3.5032	Down	0	0
Unigene28373_All	1470	33	17196	0.5971	346.581	9.181	Up	0	0
Unigene28385_All	1683	625	2759	9.8772	48.5693	2.2979	Up	0	0
Unigene28388_All	1455	4903	121	89.6268	2.4639	-5.1849	Down	0	0
Unigene28426_All	1548	3233	649	55.5487	12.4213	-2.1609	Down	0	0
Unigene2842_All	752	21	1271	0.7427	50.0751	6.0752	Up	0	0
Unigene28449_All	842	18504	8257	584.511	290.539	-1.0085	Down	0	0
Unigene28541_All	564	35	12247	1.6505	643.346	8.6065	Up	0	0
Unigene28670_All	924	366	2093	10.5353	67.1107	2.6713	Up	0	0
Unigene28698_All	502	4585	470	242.927	27.7388	-3.1305	Down	0	0
Unigene28809_All	1558	6081	26633	103.812	506.462	2.2865	Up	0	0
Unigene28878_All	1064	15596	6813	389.862	189.71	-1.0392	Down	0	0
Unigene2891_All	1088	1747	18	42.7074	0.4902	-6.445	Down	0	0
Unigene28_All	1740	239	4124	3.6533	70.2205	4.2646	Up	0	0
Unigene29011_All	1671	53	1401	0.8436	24.8403	4.88	Up	0	0
Unigene29037_All	4099	5905	10637	38.3161	76.8839	1.0047	Up	0	0
Unigene2903_All	907	1405	4337	41.201	141.669	1.7818	Up	0	0
Unigene29075_All	1122	2729	234	64.6919	6.179	-3.3881	Down	0	0
Unigene29116_All	1260	439	15245	9.2669	358.469	5.2736	Up	0	0
Unigene29185_All	2950	30	2789	0.2705	28.0105	6.6942	Up	0	0
Unigene29203_All	1675	143	1527	2.2707	27.0096	3.5723	Up	0	0
Unigene29231_All	1718	380	2180	5.883	37.5948	2.6759	Up	0	0
Unigene2927_All	1048	4136	914	104.968	25.8392	-2.0223	Down	0	0
Unigene29297_All	2416	3957	11787	43.5621	144.544	1.7304	Up	0	0
Unigene29412_All	1253	68	1346	1.4434	31.8265	4.4627	Up	0	0
Unigene29483_All	1805	2877	397	42.3938	6.5164	-2.7017	Down	0	0
Unigene29486_All	2324	506	2601	5.791	33.1588	2.5175	Up	0	0
Unigene29599_All	1817	151	2374	2.2104	38.7097	4.1303	Up	0	0
Unigene29605_All	1419	2489	280	46.6532	5.8461	-2.9964	Down	0	0
Unigene29630_All	944	39056	161725	1100.41	5075.74	2.2056	Up	0	0
Unigene29659_All	1516	6597	119	115.741	2.3256	-5.6372	Down	0	0
Unigene29679_All	1160	122184	91	2801.53	2.3242	-10.2353	Down	0	0
Unigene29683_All	1910	17	6324	0.2367	98.0963	8.695	Up	0	0
Unigene29712_All	1735	4665	537	71.5141	9.17	-2.9632	Down	0	0
Unigene29762_All	931	477	10489	13.6272	333.794	4.6144	Up	0	0
Unigene29795_All	1317	1549	22639	31.2827	509.291	4.0251	Up	0	0
Unigene29822_All	1721	28	18805	0.4327	323.733	9.5472	Up	0	0
Unigene29826_All	569	4995	1298	233.487	67.586	-1.7885	Down	0	0
Unigene29838_All	823	2227	180	71.9713	6.4799	-3.4734	Down	0	0
Unigene2984_All	603	4230	11198	186.579	550.196	1.5602	Up	0	0
Unigene29868_All	1738	9061	21196	138.665	361.325	1.3817	Up	0	0
Unigene29890_All	1081	128	2189	3.1494	59.9949	4.2517	Up	0	0
Unigene29913_All	1767	2069	6984	31.1432	117.101	1.9108	Up	0	0
Unigene29930_All	1722	221	1921	3.4135	33.0513	3.2754	Up	0	0
Unigene29955_All	2093	7310	2933	92.8939	41.5181	-1.1618	Down	0	0
Unigene29956_All	1142	13185	2701	307.081	70.0733	-2.1317	Down	0	0
Unigene29975_All	1944	5804	1442	79.4091	21.9767	-1.8533	Down	0	0
Unigene3004_All	1075	437	5002	10.8122	137.857	3.6724	Up	0	0
Unigene30050_All	1085	2	1098	0.049	29.9824	9.2571	Up	0	0
Unigene3011_All	1007	2473	304	65.3181	8.9441	-2.8685	Down	0	0
Unigene30131_All	1183	1458	4457	32.7802	111.623	1.7677	Up	0	0
Unigene30139_All	912	1417	22	41.3251	0.7147	-5.8535	Down	0	0
Unigene30152_All	1299	4207	1200	86.1395	27.3695	-1.6541	Down	0	0
Unigene30167_All	1213	4347	1149	95.3165	28.0643	-1.764	Down	0	0
Unigene30243_All	1099	12254	2225	296.565	59.9828	-2.3057	Down	0	0
Unigene30281_All	2842	60	1297	0.5615	13.521	4.5898	Up	0	0
Unigene30321_All	840	1268	3604	40.1494	127.116	1.6627	Up	0	0
Unigene30385_All	1242	6191	1213	132.58	28.9357	-2.1959	Down	0	0
Unigene30386_All	1802	2469	27784	36.4423	456.809	3.6479	Up	0	0
Unigene30407_All	1001	18	6376	0.4783	188.716	8.6241	Up	0	0
Unigene30461_All	1936	3741	948	51.3951	14.5077	-1.8248	Down	0	0
Unigene30483_All	830	8210	1734	263.09	61.8964	-2.0876	Down	0	0
Unigene30485_All	909	28279	10536	827.445	343.405	-1.2688	Down	0	0
Unigene30508_All	498	11	3412	0.5875	202.99	8.4326	Up	0	0
Unigene30512_All	1327	1555	4521	31.1673	100.939	1.6954	Up	0	0
Unigene30573_All	1089	2469	71	60.3021	1.9316	-4.9643	Down	0	0
Unigene30586_All	1915	2994	6534	41.5836	101.089	1.2815	Up	0	0
Unigene30606_All	987	212	1653	5.7129	49.6192	3.1186	Up	0	0
Unigene30725_All	1635	94	3432	1.5291	62.1905	5.3459	Up	0	0
Unigene30800_All	1123	42	30711	0.9947	810.23	9.6699	Up	0	0
Unigene3080_All	400	2366	176	157.324	13.0361	-3.5932	Down	0	0
Unigene30813_All	314	46	5474	3.8964	516.499	7.0505	Up	0	0
Unigene30924_All	1117	202	2922	4.8099	77.5035	4.0102	Up	0	0
Unigene30994_All	823	2494	32	80.6001	1.152	-6.1286	Down	0	0
Unigene30998_All	1730	2651	35	40.7571	0.5994	-6.0874	Down	0	0
Unigene31002_All	1694	7551	2860	118.558	50.0204	-1.245	Down	0	0
Unigene31024_All	348	9	1303	0.6879	110.933	7.3333	Up	0	0
Unigene31058_All	730	6	1432	0.2186	58.1185	8.0546	Up	0	0
Unigene31108_All	1807	35202	15543	518.141	254.842	-1.0237	Down	0	0
Unigene31322_All	1248	2231	10	47.5471	0.2374	-7.6459	Down	0	0
Unigene31340_All	1719	2905	15182	44.9479	261.666	2.5414	Up	0	0
Unigene31347_All	1025	336	2144	8.7188	61.972	2.8294	Up	0	0
Unigene31403_All	586	799	2942	36.2651	148.744	2.0362	Up	0	0
Unigene31404_All	332	7	2091	0.5608	186.599	8.3782	Up	0	0
Unigene31505_All	424	16	7414	1.0037	518.061	9.0117	Up	0	0
Unigene31566_All	444	5881	1151	352.296	76.8045	-2.1975	Down	0	0
Unigene31578_All	2263	2410	10	28.3251	0.1309	-7.7575	Down	0	0
Unigene31602_All	662	7470	2225	300.125	99.5787	-1.5917	Down	0	0
Unigene31628_All	866	35	2960	1.075	101.267	6.5577	Up	0	0
Unigene31701_All	1840	669	5022	9.6705	80.8636	3.0638	Up	0	0
Unigene31703_All	1086	7866	1889	192.648	51.5343	-1.9024	Down	0	0
Unigene31716_All	597	6683	405	297.739	20.099	-3.8889	Down	0	0
Unigene3175_All	1122	20652	27	489.563	0.713	-9.4234	Down	0	0
Unigene31794_All	684	160	1883	6.2216	81.5621	3.7125	Up	0	0
Unigene3179_All	920	485	2536	14.0215	81.6687	2.5421	Up	0	0
Unigene31827_All	1271	3456	456	72.3215	10.6295	-2.7664	Down	0	0
Unigene31870_All	514	40	1235	2.0698	71.1866	5.104	Up	0	0
Unigene31895_All	450	591	3003	34.9313	197.714	2.5008	Up	0	0
Unigene31902_All	953	433	2168	12.0847	67.4001	2.4796	Up	0	0
Unigene31910_All	900	210	3099	6.2061	102.017	4.039	Up	0	0
Unigene31967_All	793	2516	8970	84.3872	335.13	1.9896	Up	0	0
Unigene31973_All	683	1238	10867	48.2102	471.393	3.2895	Up	0	0
Unigene319_All	1374	484	14118	9.3691	304.425	5.022	Up	0	0
Unigene32051_All	406	303	1976	19.8498	144.197	2.8608	Up	0	0
Unigene32075_All	739	1758	4634	63.2723	185.783	1.554	Up	0	0
Unigene32112_All	1353	15682	3099	308.278	67.8607	-2.1836	Down	0	0
Unigene32273_All	1275	3883	706	81.0021	16.4055	-2.3038	Down	0	0
Unigene32298_All	927	4278	325	122.744	10.3872	-3.5628	Down	0	0
Unigene32345_All	1687	16	5624	0.2523	98.7699	8.6128	Up	0	0
Unigene32374_All	990	10664	3663	286.5	109.622	-1.386	Down	0	0
Unigene323_All	1839	3350	573	48.4509	9.2314	-2.3919	Down	0	0
Unigene32478_All	1159	16049	2878	368.302	73.5702	-2.3237	Down	0	0
Unigene32552_All	1323	21	1350	0.4222	30.2321	6.162	Up	0	0
Unigene32585_All	1125	2131	5075	50.3814	133.653	1.4075	Up	0	0
Unigene32586_All	1820	4670	1338	68.2472	21.7811	-1.6477	Down	0	0
Unigene32618_All	4097	3124	12883	20.2808	93.1634	2.1996	Up	0	0
Unigene32621_All	2687	3673	926	36.3574	10.2103	-1.8322	Down	0	0
Unigene32664_All	764	1676	17	58.3472	0.6592	-6.4678	Down	0	0
Unigene32686_All	1166	3004	197	68.5237	5.0057	-3.775	Down	0	0
Unigene32725_All	798	6	1198	0.2	44.4783	7.797	Up	0	0
Unigene32738_All	1067	3190	6830	79.518	189.649	1.254	Up	0	0
Unigene32790_All	910	7	4776	0.2046	155.495	9.5698	Up	0	0
Unigene32820_All	937	13209	38441	374.947	1215.48	1.6968	Up	0	0
Unigene32844_All	2156	4308	279	53.1455	3.834	-3.793	Down	0	0
Unigene32847_All	1686	7267	2113	114.64	37.131	-1.6264	Down	0	0
Unigene32848_All	2422	6924	1088	76.0365	13.3091	-2.5143	Down	0	0
Unigene32902_All	2804	28060	523	266.164	5.5261	-5.5899	Down	0	0
Unigene32962_All	1816	539	3216	7.8943	52.468	2.7326	Up	0	0
Unigene33024_All	2187	414	5262	5.0349	71.2847	3.8236	Up	0	0
Unigene33048_All	664	122	2319	4.8869	103.473	4.4042	Up	0	0
Unigene33075_All	1111	10	1436	0.2394	38.2943	7.3216	Up	0	0
Unigene330_All	1539	1266	5157	21.8793	99.278	2.1819	Up	0	0
Unigene33139_All	789	43390	19405	1462.69	728.67	-1.0053	Down	0	0
Unigene33150_All	1788	107	2045	1.5917	33.886	4.412	Up	0	0
Unigene3315_All	498	3081	162	164.551	9.6378	-4.0937	Down	0	0
Unigene3316_All	712	3972	134	148.378	5.576	-4.7339	Down	0	0
Unigene33241_All	1004	104	1717	2.7551	50.6677	4.2009	Up	0	0
Unigene33344_All	963	3391	747	93.6571	22.982	-2.0269	Down	0	0
Unigene33457_All	1146	5555	1830	128.925	47.3109	-1.4463	Down	0	0
Unigene33552_All	1620	985	21879	16.1719	400.135	4.6289	Up	0	0
Unigene33592_All	1327	857	3132	17.1771	69.927	2.0254	Up	0	0
Unigene33644_All	1467	2126	5543	38.5454	111.946	1.5382	Up	0	0
Unigene33678_All	910	6070	1916	177.413	62.3804	-1.508	Down	0	0
Unigene33692_All	1919	4351	577	60.305	8.9083	-2.7591	Down	0	0
Unigene33700_All	1857	1342	20	19.2212	0.3191	-5.9125	Down	0	0
Unigene33711_All	1196	5215	1456	115.975	36.0682	-1.685	Down	0	0
Unigene3372_All	927	391	2522	11.2185	80.6046	2.845	Up	0	0
Unigene33736_All	1284	907	3069	18.788	70.8151	1.9142	Up	0	0
Unigene33740_All	660	588	2564	23.6959	115.098	2.2802	Up	0	0
Unigene33780_All	876	177	3037	5.3741	102.715	4.2565	Up	0	0
Unigene337_All	1625	509	6856	8.3311	125.001	3.9073	Up	0	0
Unigene33922_All	412	5	2888	0.3228	207.68	9.3295	Up	0	0
Unigene33938_All	692	10	1115	0.3844	47.7379	6.9564	Up	0	0
Unigene33941_All	885	7211	1316	216.716	44.0562	-2.2984	Down	0	0
Unigene33944_All	1315	39	1776	0.7888	40.014	5.6647	Up	0	0
Unigene3398_All	690	9241	229	356.212	9.8329	-5.179	Down	0	0
Unigene34003_All	1194	23	11784	0.5123	292.404	9.1568	Up	0	0
Unigene34030_All	2133	1302	15	16.2353	0.2084	-6.2836	Down	0	0
Unigene34059_All	837	1211	7254	38.482	256.771	2.7382	Up	0	0
Unigene34099_All	338	8	2288	0.6295	200.555	8.3156	Up	0	0
Unigene34102_All	1578	2510	201	42.3064	3.7738	-3.4868	Down	0	0
Unigene34108_All	1273	53689	22713	1121.75	528.616	-1.0855	Down	0	0
Unigene3410_All	710	6979	1565	261.441	65.3056	-2.0012	Down	0	0
Unigene34234_All	747	15	3793	0.5341	150.438	8.1378	Up	0	0
Unigene34263_All	1412	93	3767	1.7518	79.0415	5.4957	Up	0	0
Unigene34378_All	282	8	7476	0.7545	785.443	10.0238	Up	0	0
Unigene34444_All	1817	12356	2192	180.868	35.7421	-2.3392	Down	0	0
Unigene34537_All	677	12063	49	473.921	2.1444	-7.7879	Down	0	0
Unigene34592_All	1163	303	5736	6.9295	146.125	4.3983	Up	0	0
Unigene3464_All	340	13360	4071	1045.12	354.745	-1.5588	Down	0	0
Unigene34704_All	1297	648	15249	13.2884	348.334	4.7122	Up	0	0
Unigene34736_All	608	284	70185	12.4238	3420.07	8.1048	Up	0	0
Unigene34756_All	2031	11036	3406	144.524	49.6854	-1.5404	Down	0	0
Unigene34778_All	422	1129	2	71.1575	0.1404	-8.9853	Down	0	0
Unigene3480_All	1187	1166	3824	26.1268	95.4468	1.8692	Up	0	0
Unigene34826_All	516	2443	58	125.925	3.3302	-5.2408	Down	0	0
Unigene34859_All	1056	91	54277	2.292	1522.81	9.3759	Up	0	0
Unigene3486_All	1098	6765	12699	163.872	342.659	1.0642	Up	0	0
Unigene34926_All	787	1686	41	56.9799	1.5435	-5.2062	Down	0	0
Unigene34928_All	366	95	61165	6.9037	4951.27	9.4862	Up	0	0
Unigene35056_All	1144	245	4091	5.6961	105.949	4.2173	Up	0	0
Unigene35078_All	1015	1309	6	34.3015	0.1751	-7.6139	Down	0	0
Unigene35152_All	1007	17627	5081	465.573	149.491	-1.639	Down	0	0
Unigene35160_All	598	977	3832	43.4543	189.853	2.1273	Up	0	0
Unigene35164_All	829	3151	571	101.096	20.4068	-2.3086	Down	0	0
Unigene35247_All	698	1391	4502	53.0043	191.093	1.8501	Up	0	0
Unigene35263_All	658	1659	105	67.0594	4.7278	-3.8262	Down	0	0
Unigene35300_All	376	322	2346	22.7776	184.856	3.0207	Up	0	0
Unigene35330_All	1644	16413	1241	265.537	22.3648	-3.5696	Down	0	0
Unigene35345_All	2366	779	4591	8.7571	57.4893	2.7148	Up	0	0
Unigene35378_All	558	1861	4738	88.7057	251.568	1.5038	Up	0	0
Unigene35387_All	615	1273	8928	55.0545	430.104	2.9658	Up	0	0
Unigene35478_All	638	138	2914	5.753	135.32	4.5559	Up	0	0
Unigene35500_All	1748	1360	27	20.6936	0.4576	-5.499	Down	0	0
Unigene35511_All	797	9031	27312	301.382	1015.29	1.7522	Up	0	0
Unigene35524_All	1357	131	1444	2.5676	31.5269	3.6181	Up	0	0
Unigene35578_All	989	3630	693	97.6224	20.7602	-2.2334	Down	0	0
Unigene35613_All	1292	3854	749	79.3393	17.1757	-2.2077	Down	0	0
Unigene35648_All	579	7	7350	0.3216	376.1	10.1916	Up	0	0
Unigene3575_All	1235	2396	20006	51.6011	479.941	3.2174	Up	0	0
Unigene35770_All	732	145	1865	5.2686	75.4852	3.8407	Up	0	0
Unigene35806_All	993	207	1767	5.5445	52.7208	3.2492	Up	0	0
Unigene35839_All	902	709	3375	20.9064	110.857	2.4067	Up	0	0
Unigene35844_All	787	11852	20	400.549	0.7529	-9.0553	Down	0	0
Unigene3587_All	912	6593	1414	192.277	45.9355	-2.0655	Down	0	0
Unigene35964_All	448	1344	3907	79.7922	258.38	1.6952	Up	0	0
Unigene35974_All	1345	2361	9088	46.6888	200.189	2.1002	Up	0	0
Unigene35995_All	700	3631	855	137.964	36.1878	-1.9307	Down	0	0
Unigene35999_All	1248	172	1771	3.6657	42.0434	3.5197	Up	0	0
Unigene36000_All	1196	3755	12386	83.5061	306.827	1.8775	Up	0	0
Unigene36093_All	736	872	3009	31.5121	121.126	1.9425	Up	0	0
Unigene36187_All	592	1382	7355	62.0906	368.091	2.5676	Up	0	0
Unigene36221_All	869	2748	49	84.1078	1.6706	-5.6538	Down	0	0
Unigene36227_All	1237	7224	784	155.327	18.7776	-3.0482	Down	0	0
Unigene36230_All	328	5285	13	428.559	1.1743	-8.5115	Down	0	0
Unigene36231_All	657	10747	29	435.072	1.3078	-8.378	Down	0	0
Unigene36233_All	1101	8938	6	215.92	0.1615	-10.3847	Down	0	0
Unigene36241_All	745	6077	110	216.956	4.3745	-5.6321	Down	0	0
Unigene36262_All	1901	1384	49	19.3639	0.7637	-4.6642	Down	0	0
Unigene36272_All	1201	2321	28	51.401	0.6907	-6.2176	Down	0	0
Unigene3628_All	2482	90091	265122	965.426	3164.74	1.7129	Up	0	0
Unigene3629_All	917	2007	5968	58.2126	192.821	1.7279	Up	0	0
Unigene36308_All	834	1407	2	44.8712	0.071	-9.3038	Down	0	0
Unigene3630_All	2357	116096	8520	1310.08	107.096	-3.6127	Down	0	0
Unigene36320_All	878	2910	0	88.1531	0	-16.4277	Down	0	0
Unigene36360_All	279	2527	5	240.902	0.531	-8.8255	Down	0	0
Unigene36364_All	294	2753	3	249.057	0.3023	-9.6863	Down	0	0
Unigene36377_All	803	3172	5	105.065	0.1845	-9.1534	Down	0	0
Unigene3637_All	1967	1696	100	22.933	1.5062	-3.9284	Down	0	0
Unigene36424_All	943	4279	8	120.69	0.2513	-8.9077	Down	0	0
Unigene36474_All	564	1478	0	69.7003	0	-16.0889	Down	0	0
Unigene36482_All	1553	1972	7	33.7734	0.1335	-7.9829	Down	0	0
Unigene36495_All	1800	3543	25	52.3526	0.4115	-6.9912	Down	0	0
Unigene36499_All	1145	1602	3	37.2131	0.0776	-8.9055	Down	0	0
Unigene36577_All	550	3739	3	180.814	0.1616	-10.1279	Down	0	0
Unigene36592_All	805	1611	0	53.2278	0	-15.6999	Down	0	0
Unigene36602_All	642	1172	0	48.5548	0	-15.5673	Down	0	0
Unigene36635_All	620	1254	3	53.7954	0.1434	-8.5513	Down	0	0
Unigene3669_All	1188	3537	9016	79.1877	224.849	1.5056	Up	0	0
Unigene36734_All	448	1504	1	89.2913	0.0661	-10.3997	Down	0	0
Unigene36744_All	352	3953	7	298.692	0.5892	-8.9857	Down	0	0
Unigene36781_All	941	1573	2	44.4609	0.063	-9.463	Down	0	0
Unigene36799_All	1421	13200	43	247.07	0.8965	-8.1064	Down	0	0
Unigene36802_All	1736	3493	96	53.5165	1.6384	-5.0296	Down	0	0
Unigene36809_All	544	4390	2	214.637	0.1089	-10.9447	Down	0	0
Unigene36811_All	549	2507	64	121.457	3.4538	-5.1361	Down	0	0
Unigene36823_All	923	36115	38	1040.7	1.2198	-9.7367	Down	0	0
Unigene36852_All	390	1392	2	94.9323	0.1519	-9.2876	Down	0	0
Unigene3685_All	1556	3265	479	55.8101	9.1205	-2.6133	Down	0	0
Unigene36880_All	523	2737	5	139.191	0.2832	-8.941	Down	0	0
Unigene36886_All	758	12066	17	423.383	0.6645	-9.3155	Down	0	0
Unigene36887_All	1440	4175	54	77.114	1.111	-6.1171	Down	0	0
Unigene36888_All	1785	20927	100	311.823	1.6598	-7.5536	Down	0	0
Unigene36918_All	631	1917	18	80.8038	0.8452	-6.579	Down	0	0
Unigene36953_All	439	1681	9	101.846	0.6074	-7.3895	Down	0	0
Unigene36964_All	545	3791	1	185.011	0.0544	-11.7317	Down	0	0
Unigene36965_All	588	7716	9	349.023	0.4535	-9.588	Down	0	0
Unigene36967_All	769	3301	12	114.172	0.4623	-7.9482	Down	0	0
Unigene37018_All	1056	1984	92	49.9709	2.5812	-4.275	Down	0	0
Unigene37033_All	404	1698	8	111.788	0.5867	-7.5739	Down	0	0
Unigene37036_All	615	1158	2	50.081	0.0963	-9.0225	Down	0	0
Unigene37043_All	1409	1463	11	27.6167	0.2313	-6.8996	Down	0	0
Unigene37094_All	1081	2044	6	50.2915	0.1644	-8.257	Down	0	0
Unigene37125_All	1995	1261	11	16.8117	0.1634	-6.6849	Down	0	0
Unigene37129_All	1253	1511	63	32.074	1.4896	-4.4284	Down	0	0
Unigene37136_All	715	2031	8	75.5515	0.3315	-7.8323	Down	0	0
Unigene37142_All	1302	4467	42	91.2524	0.9557	-6.5772	Down	0	0
Unigene37186_All	686	1278	2	49.5503	0.0864	-9.1636	Down	0	0
Unigene37211_All	463	1956	86	112.364	5.5032	-4.3518	Down	0	0
Unigene37243_All	592	2035	3	91.4286	0.1501	-9.2506	Down	0	0
Unigene37274_All	975	2297	245	62.6607	7.4448	-3.0733	Down	0	0
Unigene372_All	1250	639	3116	13.5966	73.8553	2.4415	Up	0	0
Unigene37340_All	894	1328	18	39.5093	0.5965	-6.0495	Down	0	0
Unigene37370_All	1237	1825	13	39.2403	0.3114	-6.9774	Down	0	0
Unigene37388_All	753	1213	1	42.8455	0.0393	-10.0904	Down	0	0
Unigene37403_All	435	7370	6	450.627	0.4087	-10.1067	Down	0	0
Unigene37406_All	556	2937	6	140.497	0.3197	-8.7796	Down	0	0
Unigene37444_All	814	1144	0	37.3801	0	-15.19	Down	0	0
Unigene37445_All	1150	3089	5	71.4429	0.1288	-9.1155	Down	0	0
Unigene37446_All	770	1014583	1093	35045.8	42.0556	-9.7027	Down	0	0
Unigene37455_All	982	376587	1609	10199.8	48.5444	-7.715	Down	0	0
Unigene37463_All	2203	4244	2	51.2389	0.0269	-10.8954	Down	0	0
Unigene37470_All	699	3059	30	116.397	1.2716	-6.5163	Down	0	0
Unigene37491_All	845	1315	2	41.3912	0.0701	-9.2057	Down	0	0
Unigene37496_All	943	2403	77	67.7768	2.4192	-4.8082	Down	0	0
Unigene37498_All	1090	3623	6	88.4059	0.1631	-9.0822	Down	0	0
Unigene37502_All	752	1742	13	61.6126	0.5122	-6.9104	Down	0	0
Unigene37533_All	331	3363	0	270.233	0	-18.0438	Down	0	0
Unigene37535_All	532	5517	98	275.823	5.4577	-5.6593	Down	0	0
Unigene37618_All	696	2126	13	81.2444	0.5534	-7.1978	Down	0	0
Unigene37645_All	1205	7642	16	168.678	0.3934	-8.7441	Down	0	0
Unigene37646_All	938	1462	2	41.4557	0.0632	-9.3574	Down	0	0
Unigene37656_All	926	2801	5	80.4528	0.16	-8.9739	Down	0	0
Unigene37676_All	872	1999	40	60.9727	1.3591	-5.4874	Down	0	0
Unigene37687_All	859	1534	2	47.4976	0.069	-9.427	Down	0	0
Unigene37700_All	649	4105	6	168.232	0.2739	-9.2626	Down	0	0
Unigene37829_All	550	1349	2	65.2362	0.1077	-9.2425	Down	0	0
Unigene37839_All	544	1183	2	57.8396	0.1089	-9.0529	Down	0	0
Unigene37864_All	534	2303	5	114.707	0.2774	-8.6918	Down	0	0
Unigene37884_All	696	1247	0	47.6537	0	-15.5403	Down	0	0
Unigene3796_All	2290	2931	594	34.0424	7.685	-2.1472	Down	0	0
Unigene38038_All	333	2350	13	187.699	1.1566	-7.3424	Down	0	0
Unigene38040_All	465	7772	14	444.548	0.892	-8.9611	Down	0	0
Unigene38041_All	862	1713	12	52.8554	0.4124	-7.0019	Down	0	0
Unigene38060_All	781	1548	26	52.718	0.9863	-5.7401	Down	0	0
Unigene38093_All	1117	29938	2107	712.867	55.8863	-3.6731	Down	0	0
Unigene38096_All	1224	1868	4	40.5915	0.0968	-8.712	Down	0	0
Unigene38105_All	658	45524	72	1840.15	3.2419	-9.1488	Down	0	0
Unigene38107_All	1361	3967	247	77.5253	5.3769	-3.8498	Down	0	0
Unigene38109_All	863	40323	433	1242.74	14.8652	-6.3854	Down	0	0
Unigene38110_All	1294	39716	53	816.339	1.2135	-9.3939	Down	0	0
Unigene38115_All	230	15019	18	1736.81	2.3187	-9.5489	Down	0	0
Unigene38124_All	843	4092	10	129.106	0.3515	-8.5208	Down	0	0
Unigene38134_All	874	4631	7	140.93	0.2373	-9.214	Down	0	0
Unigene38135_All	357	3961	920	295.104	76.3509	-1.9505	Down	0	0
Unigene38141_All	840	1254	4	39.7061	0.1411	-8.1365	Down	0	0
Unigene38148_All	995	1644	4	43.9459	0.1191	-8.5274	Down	0	0
Unigene38150_All	1041	1480	8	37.8138	0.2277	-7.3756	Down	0	0
Unigene38167_All	995	4681	252	125.128	7.5036	-4.0597	Down	0	0
Unigene38188_All	906	1291	3	37.8998	0.0981	-8.5937	Down	0	0
Unigene3818_All	1516	4308	590	75.5815	11.5305	-2.7126	Down	0	0
Unigene38267_All	795	5960	174	199.397	6.4845	-4.9425	Down	0	0
Unigene38275_All	1195	1155	2	25.7071	0.0496	-9.0176	Down	0	0
Unigene38284_All	1509	5073	101	89.4159	1.983	-5.4948	Down	0	0
Unigene38328_All	950	1124	1	31.4689	0.0312	-9.9782	Down	0	0
Unigene38359_All	391	3314	58	225.432	4.3949	-5.6807	Down	0	0
Unigene38362_All	1226	2445	15	53.0429	0.3625	-7.193	Down	0	0
Unigene38414_All	1245	2825	62	60.3515	1.4754	-5.3542	Down	0	0
Unigene384_All	897	671	87144	19.8962	2878.32	7.1766	Up	0	0
Unigene38503_All	531	1585	4	79.3915	0.2232	-8.4745	Down	0	0
Unigene38509_All	612	1313	2	57.0627	0.0968	-9.2033	Down	0	0
Unigene38521_All	710	2632	2	98.5977	0.0835	-10.2056	Down	0	0
Unigene38527_All	599	1215	3	53.9497	0.1484	-8.506	Down	0	0
Unigene38537_All	464	1299	3	74.4613	0.1916	-8.6022	Down	0	0
Unigene38543_All	642	2303	0	95.4109	0	-16.5419	Down	0	0
Unigene38572_All	321	1907	1	158.01	0.0923	-10.7414	Down	0	0
Unigene38633_All	333	1251	0	99.92	0	-16.6085	Down	0	0
Unigene38646_All	294	1189	0	107.566	0	-16.7149	Down	0	0
Unigene38662_All	916	1200	4	34.8438	0.1294	-8.0729	Down	0	0
Unigene38680_All	755	1152	4	40.5831	0.157	-8.014	Down	0	0
Unigene38724_All	740	22649	414	814.06	16.5754	-5.618	Down	0	0
Unigene38738_All	1428	2388	4	44.478	0.083	-9.0658	Down	0	0
Unigene3873_All	2599	7	1392	0.0716	15.8682	7.792	Up	0	0
Unigene38741_All	931	89580	318	2559.18	10.1198	-7.9824	Down	0	0
Unigene38748_All	401	1822	8	120.849	0.5911	-7.6756	Down	0	0
Unigene38757_All	993	1266	3	33.9097	0.0895	-8.5656	Down	0	0
Unigene38769_All	975	1810	4	49.3757	0.1215	-8.6667	Down	0	0
Unigene38777_All	666	4932	20	196.964	0.8897	-7.7904	Down	0	0
Unigene38801_All	1931	2354	171	32.4238	2.6237	-3.6274	Down	0	0
Unigene38802_All	1512	1420	26	24.979	0.5095	-5.6155	Down	0	0
Unigene38805_All	1046	14036	9	356.904	0.2549	-10.4514	Down	0	0
Unigene38843_All	631	1356	0	57.157	0	-15.8026	Down	0	0
Unigene38910_All	997	1435	4	38.2821	0.1189	-8.3308	Down	0	0
Unigene38928_All	223	4029	7	480.542	0.93	-9.0132	Down	0	0
Unigene38942_All	528	1292	6	65.083	0.3367	-7.5947	Down	0	0
Unigene38964_All	933	3496	307	99.6619	9.7488	-3.3537	Down	0	0
Unigene3899_All	2039	4520	1145	58.9604	16.6373	-1.8253	Down	0	0
Unigene39077_All	580	2588	8	118.679	0.4087	-8.1818	Down	0	0
Unigene39105_All	643	1778	2	73.5462	0.0922	-9.6397	Down	0	0
Unigene39139_All	564	1860	7	87.7148	0.3677	-7.8981	Down	0	0
Unigene39158_All	471	1309	2	73.9193	0.1258	-9.1987	Down	0	0
Unigene39171_All	909	4808	75	140.682	2.4445	-5.8468	Down	0	0
Unigene39244_All	432	1536	3	94.5685	0.2057	-8.8447	Down	0	0
Unigene39277_All	720	1434	0	52.9732	0	-15.693	Down	0	0
Unigene39282_All	912	1928	49	56.2278	1.5918	-5.1426	Down	0	0
Unigene39326_All	1397	213411	237	4063.12	5.0263	-9.6589	Down	0	0
Unigene39349_All	388	1531	0	104.95	0	-16.6793	Down	0	0
Unigene39351_All	1037	17459	857	447.796	24.4848	-4.1929	Down	0	0
Unigene39355_All	1088	2900	2	70.8938	0.0545	-10.3452	Down	0	0
Unigene3935_All	3020	6978	13628	61.4558	133.696	1.1213	Up	0	0
Unigene39370_All	1129	1379	0	32.487	0	-14.9876	Down	0	0
Unigene3937_All	2536	4166	909	43.6927	10.6196	-2.0407	Down	0	0
Unigene39404_All	448	12603	13	748.23	0.8597	-9.7654	Down	0	0
Unigene39407_All	636	3421	301	143.066	14.0218	-3.3509	Down	0	0
Unigene39426_All	970	1589	48	43.5704	1.4661	-4.8933	Down	0	0
Unigene39433_All	1442	4607	40	84.9752	0.8218	-6.6921	Down	0	0
Unigene39438_All	566	1692	2	79.5103	0.1047	-9.5687	Down	0	0
Unigene39508_All	325	11978	40	980.258	3.6465	-8.0705	Down	0	0
Unigene39522_All	731	1549	4	56.3603	0.1621	-8.4417	Down	0	0
Unigene39525_All	2165	1305	32	16.0322	0.4379	-5.1942	Down	0	0
Unigene39532_All	779	3140	345	107.209	13.1213	-3.0304	Down	0	0
Unigene39550_All	496	1324	2	70.9979	0.1195	-9.2146	Down	0	0
Unigene39586_All	531	2523	6	126.375	0.3348	-8.5602	Down	0	0
Unigene39589_All	303	2757	8	242.01	0.7822	-8.2733	Down	0	0
Unigene39598_All	1006	2870	44	75.8793	1.2958	-5.8718	Down	0	0
Unigene39601_All	366	2010	108	146.068	8.7425	-4.0624	Down	0	0
Unigene39614_All	1595	3096	15	51.6273	0.2786	-7.5338	Down	0	0
Unigene39646_All	1273	2016	4	42.1213	0.0931	-8.8216	Down	0	0
Unigene39654_All	1102	1126	2	27.1767	0.0538	-8.9805	Down	0	0
Unigene3966_All	1464	7496	2846	136.185	57.5954	-1.2415	Down	0	0
Unigene39685_All	438	1950	4	118.413	0.2706	-8.7735	Down	0	0
Unigene39750_All	724	1273	3	46.7659	0.1228	-8.573	Down	0	0
Unigene39759_All	648	3327	4	136.558	0.1829	-9.5442	Down	0	0
Unigene39818_All	564	2440	14	115.067	0.7354	-7.2897	Down	0	0
Unigene39844_All	816	2962	7	96.546	0.2542	-8.5691	Down	0	0
Unigene39871_All	717	1307	3	48.4837	0.124	-8.611	Down	0	0
Unigene39949_All	891	5524	402	164.898	13.3673	-3.6248	Down	0	0
Unigene39952_All	824	62893	80	2030.09	2.8765	-9.463	Down	0	0
Unigene39960_All	881	2864	6	86.4642	0.2018	-8.743	Down	0	0
Unigene39964_All	1067	147499	231	3676.75	6.4142	-9.1629	Down	0	0
Unigene399_All	1536	23107	7447	400.121	143.643	-1.4779	Down	0	0
Unigene40000_All	598	24654	38	1096.54	1.8827	-9.1859	Down	0	0
Unigene4000_All	1363	8	1323	0.1561	28.758	7.5253	Up	0	0
Unigene40012_All	292	2841	2	258.778	0.2029	-10.3167	Down	0	0
Unigene40038_All	305	31851	27	2777.55	2.6228	-10.0485	Down	0	0
Unigene40046_All	1165	4773	39	108.969	0.9918	-6.7797	Down	0	0
Unigene40057_All	411	1820	91	117.779	6.5598	-4.1663	Down	0	0
Unigene40098_All	641	7823	5	324.604	0.2311	-10.456	Down	0	0
Unigene40117_All	283	2019	4	189.753	0.4188	-8.8236	Down	0	0
Unigene40138_All	1048	2139	4	54.2861	0.1131	-8.9068	Down	0	0
Unigene40140_All	756	3471	122	122.116	4.7811	-4.6748	Down	0	0
Unigene40167_All	1199	1722	4	38.1991	0.0988	-8.5948	Down	0	0
Unigene40199_All	432	1355	0	83.4247	0	-16.3482	Down	0	0
Unigene40234_All	974	1757	16	47.9791	0.4867	-6.6232	Down	0	0
Unigene40256_All	1924	6421	3	88.764	0.0462	-10.9079	Down	0	0
Unigene40270_All	1327	1286	12	25.7756	0.2679	-6.5882	Down	0	0
Unigene40292_All	417	1604	0	102.308	0	-16.6426	Down	0	0
Unigene40316_All	1089	1667	65	40.7143	1.7684	-4.525	Down	0	0
Unigene40326_All	341	1620	29	126.357	2.5196	-5.6482	Down	0	0
Unigene40354_All	558	3811	5	181.654	0.2655	-9.4183	Down	0	0
Unigene40356_All	520	1600	3	81.8382	0.1709	-8.9035	Down	0	0
Unigene40358_All	602	1753	14	77.4506	0.689	-6.8126	Down	0	0
Unigene40359_All	701	3824	34	145.09	1.437	-6.6577	Down	0	0
Unigene40417_All	640	1659	0	68.9455	0	-16.0732	Down	0	0
Unigene40429_All	577	1479	21	68.176	1.0783	-5.9824	Down	0	0
Unigene40512_All	375	2458	13	174.337	1.0271	-7.4072	Down	0	0
Unigene40522_All	330	1665	0	134.196	0	-17.034	Down	0	0
Unigene40550_All	742	3677	570	131.804	22.7596	-2.5338	Down	0	0
Unigene40557_All	597	4772	16	212.601	0.794	-8.0648	Down	0	0
Unigene40563_All	1263	46106	64	970.942	1.5013	-9.337	Down	0	0
Unigene40565_All	1138	1154	4	26.9714	0.1041	-8.0173	Down	0	0
Unigene40583_All	1258	2368	29	50.0657	0.683	-6.1958	Down	0	0
Unigene40603_All	1278	24301	34	505.746	0.7882	-9.3256	Down	0	0
Unigene40618_All	1389	5608	114	107.385	2.4316	-5.4647	Down	0	0
Unigene40620_All	1096	4774	67	115.854	1.8112	-5.9992	Down	0	0
Unigene40648_All	1310	1204	7	24.4452	0.1583	-7.2707	Down	0	0
Unigene40654_All	2050	2530	18	32.8251	0.2601	-6.9796	Down	0	0
Unigene40706_All	507	5517	34	289.424	1.9869	-7.1865	Down	0	0
Unigene40720_All	1444	4735	63	87.2152	1.2926	-6.0762	Down	0	0
Unigene40760_All	681	1719	2	67.1379	0.087	-9.5919	Down	0	0
Unigene40812_All	650	1802	0	73.7362	0	-16.1701	Down	0	0
Unigene40816_All	1211	3653	45	80.2315	1.1009	-6.1874	Down	0	0
Unigene40824_All	1640	1323	0	21.4563	0	-14.3891	Down	0	0
Unigene40853_All	456	1355	0	79.0339	0	-16.2702	Down	0	0
Unigene40902_All	458	1760	29	102.208	1.876	-5.7677	Down	0	0
Unigene40916_All	1188	1243	2	27.8288	0.0499	-9.1233	Down	0	0
Unigene40957_All	545	2873	147	140.21	7.9913	-4.133	Down	0	0
Unigene41001_All	630	1730	2	73.0373	0.0941	-9.6002	Down	0	0
Unigene41004_All	465	3192	32	182.578	2.0389	-6.4846	Down	0	0
Unigene4100_All	1317	194	2347	3.9179	52.7985	3.7523	Up	0	0
Unigene41041_All	243	3414	2	373.677	0.2438	-10.5819	Down	0	0
Unigene41102_All	743	2573	28	92.1065	1.1165	-6.3662	Down	0	0
Unigene4116_All	1687	247	2373	3.8942	41.6751	3.4198	Up	0	0
Unigene41173_All	1268	12745	1313	267.337	30.6789	-3.1233	Down	0	0
Unigene41174_All	1395	6046	16	115.275	0.3398	-8.4062	Down	0	0
Unigene41177_All	737	14269	673	514.95	27.0546	-4.2505	Down	0	0
Unigene41207_All	963	7580	39	209.354	1.1999	-7.4469	Down	0	0
Unigene41213_All	1051	4928	7	124.712	0.1973	-9.304	Down	0	0
Unigene41220_All	345	1459	29	112.48	2.4904	-5.4971	Down	0	0
Unigene41231_All	718	2055	3	76.1249	0.1238	-9.2642	Down	0	0
Unigene41239_All	292	2139	3	194.835	0.3044	-9.3221	Down	0	0
Unigene41245_All	849	3850	3	120.612	0.1047	-10.1699	Down	0	0
Unigene41263_All	1258	1566	0	33.1093	0	-15.0149	Down	0	0
Unigene41267_All	1099	4837	394	117.062	10.6217	-3.4622	Down	0	0
Unigene41285_All	357	16657	1300	1240.99	107.887	-3.5239	Down	0	0
Unigene41295_All	843	1830	6	57.7381	0.2109	-8.0968	Down	0	0
Unigene412_All	836	13	1946	0.4136	68.9653	7.3815	Up	0	0
Unigene41398_All	844	1550	56	48.8459	1.9658	-4.635	Down	0	0
Unigene41409_All	863	3620	5	111.567	0.1717	-9.3438	Down	0	0
Unigene41441_All	1008	1447	2	38.181	0.0588	-9.3428	Down	0	0
Unigene41464_All	1470	2206	2	39.9142	0.0403	-9.9519	Down	0	0
Unigene41519_All	630	1564	0	66.0291	0	-16.0108	Down	0	0
Unigene41540_All	687	2656	0	102.828	0	-16.6499	Down	0	0
Unigene41555_All	370	1957	2	140.679	0.1601	-9.7792	Down	0	0
Unigene41556_All	384	1126	0	77.9913	0	-16.251	Down	0	0
Unigene41581_All	493	2188	2	118.043	0.1202	-9.9397	Down	0	0
Unigene41625_All	480	2093	38	115.976	2.3455	-5.6278	Down	0	0
Unigene41636_All	777	6548	3	224.144	0.1144	-10.9361	Down	0	0
Unigene41705_All	582	2191	36	100.129	1.8326	-5.7718	Down	0	0
Unigene41772_All	1534	9956	3334	172.623	64.3924	-1.4227	Down	0	0
Unigene41773_All	1693	57254	53	899.473	0.9275	-9.9215	Down	0	0
Unigene41775_All	1164	1288	1	29.4308	0.0255	-10.1726	Down	0	0
Unigene41779_All	959	23999	18	665.601	0.5561	-10.2251	Down	0	0
Unigene41780_All	1184	1245	2	27.9677	0.05	-9.1276	Down	0	0
Unigene41786_All	759	3614	99	126.644	3.8645	-5.0344	Down	0	0
Unigene41788_All	1621	1178	4	19.3286	0.0731	-8.0467	Down	0	0
Unigene41792_All	860	3893	2	120.4	0.0689	-10.771	Down	0	0
Unigene41808_All	952	176691	539	4936.47	16.7744	-8.2011	Down	0	0
Unigene41820_All	1012	2990	4	78.5832	0.1171	-9.3903	Down	0	0
Unigene41821_All	759	2826	4	99.0306	0.1561	-9.3093	Down	0	0
Unigene41823_All	1057	17560	28	441.864	0.7848	-9.1371	Down	0	0
Unigene41826_All	1273	3458	21	72.2497	0.4887	-7.2079	Down	0	0
Unigene41832_All	953	59898	88	1671.7	2.7358	-9.2551	Down	0	0
Unigene41849_All	761	3140	4	109.745	0.1557	-9.4612	Down	0	0
Unigene41851_All	921	4977	7	143.73	0.2252	-9.3179	Down	0	0
Unigene41855_All	931	25444	38	726.9	1.2093	-9.2314	Down	0	0
Unigene41875_All	782	1572	5	53.4669	0.1894	-8.1411	Down	0	0
Unigene41944_All	432	3654	14	224.97	0.9601	-7.8723	Down	0	0
Unigene41965_All	797	4602	35	153.577	1.3011	-6.8831	Down	0	0
Unigene41966_All	1196	1307	4	29.0659	0.0991	-8.1962	Down	0	0
Unigene42003_All	594	4098	144	183.495	7.1824	-4.6751	Down	0	0
Unigene42020_All	561	3884	9	184.143	0.4753	-8.5978	Down	0	0
Unigene42051_All	1620	8774	30	144.053	0.5487	-8.0364	Down	0	0
Unigene42057_All	1472	5139	64	92.856	1.2882	-6.1716	Down	0	0
Unigene42073_All	967	4024	59	110.68	1.8077	-5.9361	Down	0	0
Unigene42110_All	913	4275	11	124.539	0.357	-8.4465	Down	0	0
Unigene42111_All	580	4345	3	199.251	0.1532	-10.345	Down	0	0
Unigene42123_All	696	3321	86	126.911	3.6609	-5.1155	Down	0	0
Unigene42173_All	602	2416	2	106.743	0.0984	-10.0832	Down	0	0
Unigene42188_All	1013	5388	474	141.468	13.8632	-3.3511	Down	0	0
Unigene42191_All	790	1212	0	40.8051	0	-15.3165	Down	0	0
Unigene42215_All	478	1456	2	81.0164	0.124	-9.3517	Down	0	0
Unigene42262_All	409	1472	0	95.7246	0	-16.5466	Down	0	0
Unigene42346_All	713	3150	55	117.506	2.2854	-5.6841	Down	0	0
Unigene42365_All	399	2372	4	158.118	0.297	-9.0563	Down	0	0
Unigene42388_All	742	2919	223	104.633	8.9042	-3.5547	Down	0	0
Unigene42397_All	372	1181	0	84.4396	0	-16.3656	Down	0	0
Unigene42_All	1404	2	1040	0.0379	21.9463	9.1776	Up	0	0
Unigene43801_All	1262	1334	7	28.1148	0.1643	-7.4189	Down	0	0
Unigene43900_All	998	1349	2	35.9518	0.0594	-9.2414	Down	0	0
Unigene4397_All	964	226	1878	6.2355	57.7182	3.2104	Up	0	0
Unigene43981_All	1153	1167	0	26.9204	0	-14.7164	Down	0	0
Unigene44019_All	1577	2098	44	35.3845	0.8266	-5.4198	Down	0	0
Unigene44171_All	993	1385	2	37.0971	0.0597	-9.2794	Down	0	0
Unigene44292_All	1711	1839	23	28.5872	0.3983	-6.1654	Down	0	0
Unigene454_All	1090	6290	1704	153.484	46.3167	-1.7285	Down	0	0
Unigene4559_All	1188	6872	17903	153.853	446.482	1.537	Up	0	0
Unigene4597_All	1155	661	4152	15.2215	106.505	2.8067	Up	0	0
Unigene46100_All	276	9	1732	0.8673	185.923	7.744	Up	0	0
Unigene461_All	1861	385	2281	5.5024	36.3139	2.7224	Up	0	0
Unigene4638_All	2108	15294	6553	192.97	92.1009	-1.0671	Down	0	0
Unigene4663_All	952	3005	112	83.955	3.4856	-4.5901	Down	0	0
Unigene4666_All	1150	7276	1035	168.281	26.6647	-2.6579	Down	0	0
Unigene4677_All	1681	8416	25320	133.161	446.262	1.7447	Up	0	0
Unigene4697_All	1605	392	23284	6.4961	429.81	6.048	Up	0	0
Unigene47093_All	1423	6929	21	129.511	0.4372	-8.2106	Down	0	0
Unigene47099_All	594	1652	6	73.9712	0.2993	-7.9492	Down	0	0
Unigene47105_All	756	1973	7	69.4136	0.2743	-7.9833	Down	0	0
Unigene47107_All	1553	3982	2	68.1976	0.0382	-10.8019	Down	0	0
Unigene47108_All	495	1946	35	104.563	2.0949	-5.6413	Down	0	0
Unigene47109_All	524	3020	163	153.29	9.2162	-4.056	Down	0	0
Unigene47112_All	333	1567	5	125.159	0.4449	-8.1361	Down	0	0
Unigene47113_All	563	2178	69	102.894	3.6311	-4.8246	Down	0	0
Unigene47114_All	586	2726	26	123.728	1.3145	-6.5565	Down	0	0
Unigene47122_All	773	1343	0	46.21	0	-15.4959	Down	0	0
Unigene47131_All	1393	3032	34	57.8918	0.7231	-6.323	Down	0	0
Unigene47134_All	1109	3485	598	83.5816	15.9758	-2.3873	Down	0	0
Unigene47135_All	471	1966	4	111.02	0.2516	-8.7855	Down	0	0
Unigene47137_All	421	2424	214	153.14	15.06	-3.3461	Down	0	0
Unigene47138_All	459	1914	7	110.909	0.4518	-7.9395	Down	0	0
Unigene47147_All	652	2861	10	116.71	0.4544	-8.0048	Down	0	0
Unigene47148_All	1058	1733	17	43.5664	0.4761	-6.5158	Down	0	0
Unigene47150_All	709	2679	4	100.5	0.1672	-9.2314	Down	0	0
Unigene47152_All	491	1254	0	67.929	0	-16.0517	Down	0	0
Unigene47159_All	429	2204	38	136.645	2.6243	-5.7024	Down	0	0
Unigene47160_All	1213	3652	7	80.0773	0.171	-8.8713	Down	0	0
Unigene47162_All	333	1140	2	91.0542	0.1779	-8.9995	Down	0	0
Unigene47163_All	519	2167	2	111.053	0.1142	-9.9255	Down	0	0
Unigene47164_All	578	2780	0	127.925	0	-16.9649	Down	0	0
Unigene47172_All	597	2103	0	93.6924	0	-16.5156	Down	0	0
Unigene47173_All	545	2523	8	123.129	0.4349	-8.1453	Down	0	0
Unigene47185_All	957	3165	6	87.9632	0.1858	-8.887	Down	0	0
Unigene47186_All	336	1135	3	89.8454	0.2645	-8.408	Down	0	0
Unigene47191_All	1049	4161	8	105.502	0.2259	-8.8674	Down	0	0
Unigene47192_All	443	1801	0	108.131	0	-16.7224	Down	0	0
Unigene47193_All	333	1937	28	154.712	2.4912	-5.9566	Down	0	0
Unigene47197_All	1241	2528	0	54.1807	0	-15.7255	Down	0	0
Unigene47209_All	614	1963	10	85.0337	0.4825	-7.4614	Down	0	0
Unigene47210_All	415	1126	0	72.1655	0	-16.139	Down	0	0
Unigene47211_All	760	2305	1	80.6671	0.039	-11.0143	Down	0	0
Unigene47214_All	322	1631	0	134.722	0	-17.0396	Down	0	0
Unigene47231_All	552	3384	463	163.054	24.8506	-2.714	Down	0	0
Unigene47233_All	709	4478	26	167.988	1.0865	-7.2725	Down	0	0
Unigene47236_All	284	1294	0	121.187	0	-16.8869	Down	0	0
Unigene47237_All	1059	2743	1	68.892	0.028	-11.2647	Down	0	0
Unigene47240_All	333	1267	0	101.198	0	-16.6268	Down	0	0
Unigene47275_All	743	1707	2	61.106	0.0798	-9.5807	Down	0	0
Unigene47284_All	825	3116	4	100.458	0.1436	-9.4503	Down	0	0
Unigene47293_All	580	1635	5	74.9772	0.2554	-8.1975	Down	0	0
Unigene47294_All	533	1607	3	80.1914	0.1668	-8.9092	Down	0	0
Unigene47296_All	1091	1714	45	41.7855	1.222	-5.0957	Down	0	0
Unigene47301_All	404	1209	2	79.5947	0.1467	-9.0837	Down	0	0
Unigene47309_All	1290	1968	2	40.5765	0.0459	-9.7879	Down	0	0
Unigene47312_All	267	1844	43	183.691	4.7715	-5.2667	Down	0	0
Unigene47314_All	575	1430	6	66.1466	0.3092	-7.741	Down	0	0
Unigene47321_All	666	1622	2	64.7763	0.089	-9.5074	Down	0	0
Unigene47323_All	1301	3494	260	71.4307	5.9209	-3.5927	Down	0	0
Unigene47327_All	669	2043	1	81.2235	0.0443	-10.8404	Down	0	0
Unigene47331_All	1267	3531	677	74.1242	15.8309	-2.2272	Down	0	0
Unigene47332_All	439	2161	7	130.927	0.4724	-8.1145	Down	0	0
Unigene47335_All	948	2446	8	68.6258	0.25	-8.1007	Down	0	0
Unigene47340_All	696	1337	19	51.093	0.8088	-5.9812	Down	0	0
Unigene47343_All	497	3017	53	161.458	3.1595	-5.6753	Down	0	0
Unigene47346_All	349	1606	0	122.394	0	-16.9012	Down	0	0
Unigene47347_All	454	2137	3	125.195	0.1958	-9.3206	Down	0	0
Unigene47371_All	1730	3846	644	59.1293	11.0289	-2.4226	Down	0	0
Unigene47378_All	936	1216	8	34.5539	0.2532	-7.0924	Down	0	0
Unigene47382_All	798	2769	18	92.291	0.6683	-7.1096	Down	0	0
Unigene47384_All	1027	4336	8	112.294	0.2308	-8.9264	Down	0	0
Unigene4739_All	1802	1232	5122	18.1842	84.213	2.2114	Up	0	0
Unigene47402_All	993	4543	8	121.684	0.2387	-8.9937	Down	0	0
Unigene47406_All	1940	2566	1	35.1799	0.0153	-11.167	Down	0	0
Unigene47408_All	363	2649	2	194.095	0.1632	-10.2159	Down	0	0
Unigene47409_All	863	1817	26	55.9994	0.8926	-5.9713	Down	0	0
Unigene47419_All	750	2487	9	88.197	0.3555	-7.9547	Down	0	0
Unigene47432_All	698	1299	2	49.4986	0.0849	-9.1874	Down	0	0
Unigene47435_All	630	1240	3	52.3504	0.1411	-8.5353	Down	0	0
Unigene47448_All	319	1147	2	95.6339	0.1858	-9.0076	Down	0	0
Unigene47451_All	966	2628	2	72.3581	0.0613	-10.2051	Down	0	0
Unigene47452_All	495	1519	0	81.6191	0	-16.3166	Down	0	0
Unigene47454_All	607	1220	0	53.4577	0	-15.7061	Down	0	0
Unigene47455_All	625	3044	33	129.54	1.5643	-6.3717	Down	0	0
Unigene47457_All	564	3200	4	150.907	0.2101	-9.4884	Down	0	0
Unigene47470_All	1449	6914	11	126.911	0.2249	-9.1403	Down	0	0
Unigene47479_All	729	2353	2	85.8487	0.0813	-10.0443	Down	0	0
Unigene47484_All	448	1616	0	95.9406	0	-16.5499	Down	0	0
Unigene47488_All	475	1825	0	102.19	0	-16.6409	Down	0	0
Unigene47495_All	507	1773	5	93.0122	0.2922	-8.3143	Down	0	0
Unigene47496_All	333	1170	0	93.4503	0	-16.5119	Down	0	0
Unigene47498_All	1122	1284	20	30.4377	0.5281	-5.8489	Down	0	0
Unigene47500_All	824	3259	5	105.195	0.1798	-9.1925	Down	0	0
Unigene47501_All	1964	1462	21	19.7991	0.3168	-5.9657	Down	0	0
Unigene47512_All	333	1921	14	153.434	1.2456	-6.9446	Down	0	0
Unigene47516_All	392	2921	6	198.191	0.4535	-8.7716	Down	0	0
Unigene47517_All	346	1402	7	107.773	0.5994	-7.4903	Down	0	0
Unigene47521_All	874	3525	3	107.272	0.1017	-10.0427	Down	0	0
Unigene47528_All	813	1458	1	47.6987	0.0364	-10.3558	Down	0	0
Unigene47529_All	449	2150	4	127.359	0.2639	-8.9147	Down	0	0
Unigene47533_All	405	2270	4	149.077	0.2926	-8.9929	Down	0	0
Unigene47536_All	828	3109	8	99.8687	0.2863	-8.4464	Down	0	0
Unigene47538_All	1137	2540	2	59.4172	0.0521	-10.1554	Down	0	0
Unigene47541_All	994	2888	11	77.277	0.3279	-7.8806	Down	0	0
Unigene47542_All	669	1521	0	60.4703	0	-15.8839	Down	0	0
Unigene47544_All	1389	2375	11	45.4779	0.2346	-7.5988	Down	0	0
Unigene47549_All	597	2589	10	115.344	0.4963	-7.8605	Down	0	0
Unigene47551_All	363	2637	30	193.216	2.4485	-6.3022	Down	0	0
Unigene47553_All	312	1992	4	169.814	0.3798	-8.8045	Down	0	0
Unigene47557_All	297	1310	0	117.315	0	-16.84	Down	0	0
Unigene47564_All	740	1355	0	48.702	0	-15.5717	Down	0	0
Unigene47568_All	396	1279	2	85.9042	0.1496	-9.1655	Down	0	0
Unigene47573_All	1023	3327	8032	86.5001	232.618	1.4272	Up	0	0
Unigene47575_All	492	1125	0	60.8172	0	-15.8922	Down	0	0
Unigene47578_All	894	2985	4	88.8068	0.1326	-9.3874	Down	0	0
Unigene47579_All	545	1798	18	87.747	0.9785	-6.4866	Down	0	0
Unigene4757_All	1011	1019	6502	26.8079	190.542	2.8294	Up	0	0
Unigene47581_All	445	1995	0	119.24	0	-16.8635	Down	0	0
Unigene47583_All	463	1913	2	109.894	0.128	-9.7458	Down	0	0
Unigene47590_All	704	2913	22	110.054	0.9259	-6.8931	Down	0	0
Unigene47592_All	308	1567	2	135.319	0.1924	-9.458	Down	0	0
Unigene47599_All	964	2158	1	59.5407	0.0307	-10.9214	Down	0	0
Unigene47608_All	485	2545	263	139.568	16.066	-3.1189	Down	0	0
Unigene47613_All	1246	4492	19	95.8873	0.4518	-7.7295	Down	0	0
Unigene47614_All	669	1455	2	57.8464	0.0886	-9.3507	Down	0	0
Unigene47615_All	300	1878	4	166.5	0.395	-8.7195	Down	0	0
Unigene47619_All	366	1733	2	125.938	0.1619	-9.6034	Down	0	0
Unigene47625_All	648	3103	2	127.364	0.0914	-10.4445	Down	0	0
Unigene47636_All	558	1118	0	53.2901	0	-15.7016	Down	0	0
Unigene47637_All	416	1645	3	105.175	0.2137	-8.943	Down	0	0
Unigene47646_All	528	1639	2	82.5628	0.1122	-9.5233	Down	0	0
Unigene47648_All	727	2562	2	93.7311	0.0815	-10.1675	Down	0	0
Unigene47653_All	301	1493	29	131.927	2.8545	-5.5304	Down	0	0
Unigene47670_All	950	2510	309	70.2731	9.6367	-2.8664	Down	0	0
Unigene47672_All	411	1866	2	120.756	0.1442	-9.7098	Down	0	0
Unigene47677_All	1404	3778	5	71.5705	0.1055	-9.406	Down	0	0
Unigene47679_All	723	1399	9	51.4658	0.3688	-7.1246	Down	0	0
Unigene47686_All	694	4007	78	153.567	3.3299	-5.5272	Down	0	0
Unigene47688_All	1333	1937	62	38.649	1.378	-4.8098	Down	0	0
Unigene47692_All	511	1988	4	103.475	0.2319	-8.8016	Down	0	0
Unigene47693_All	696	1868	0	71.385	0	-16.1233	Down	0	0
Unigene47694_All	1166	5368	28	122.448	0.7115	-7.4271	Down	0	0
Unigene47720_All	516	2334	2	120.307	0.1148	-10.0334	Down	0	0
Unigene47721_All	636	3713	6	155.277	0.2795	-9.1178	Down	0	0
Unigene47722_All	685	2674	5	103.827	0.2163	-8.9069	Down	0	0
Unigene47724_All	716	2057	5	76.4118	0.2069	-8.5287	Down	0	0
Unigene47725_All	399	2365	7	157.651	0.5198	-8.2446	Down	0	0
Unigene47726_All	363	1485	9	108.808	0.7346	-7.2106	Down	0	0
Unigene47732_All	644	1699	7	70.1692	0.322	-7.7676	Down	0	0
Unigene47733_All	349	1916	10	146.019	0.8489	-7.4263	Down	0	0
Unigene47744_All	630	1944	2	82.072	0.0941	-9.7685	Down	0	0
Unigene47758_All	498	2204	2	117.712	0.119	-9.9501	Down	0	0
Unigene47764_All	651	3475	12	141.975	0.5461	-8.0223	Down	0	0
Unigene47771_All	1015	2726	10	71.433	0.2919	-7.935	Down	0	0
Unigene47773_All	367	1322	0	95.8086	0	-16.5479	Down	0	0
Unigene47795_All	330	2314	4	186.504	0.3591	-9.0206	Down	0	0
Unigene47796_All	443	1861	2	111.733	0.1338	-9.7058	Down	0	0
Unigene47804_All	521	2246	0	114.66	0	-16.807	Down	0	0
Unigene47813_All	762	2222	3	77.5583	0.1166	-9.3776	Down	0	0
Unigene47815_All	291	1344	0	122.842	0	-16.9064	Down	0	0
Unigene47817_All	1255	1869	14	39.61	0.3305	-6.9051	Down	0	0
Unigene47821_All	470	1802	1	101.976	0.063	-10.6606	Down	0	0
Unigene47826_All	882	3117	1	93.9956	0.0336	-11.4499	Down	0	0
Unigene47836_All	539	1239	2	61.1395	0.1099	-9.1198	Down	0	0
Unigene47843_All	506	2085	13	109.596	0.7612	-7.1697	Down	0	0
Unigene47845_All	341	1207	2	94.1439	0.1738	-9.0813	Down	0	0
Unigene47848_All	711	1703	2	63.7066	0.0833	-9.5789	Down	0	0
Unigene47853_All	494	2834	4	152.585	0.2399	-9.313	Down	0	0
Unigene47862_All	858	3389	7	105.057	0.2417	-8.7637	Down	0	0
Unigene47868_All	424	2708	3	169.872	0.2096	-9.6626	Down	0	0
Unigene47870_All	531	2268	7	113.603	0.3906	-8.1841	Down	0	0
Unigene47871_All	424	2916	24	182.92	1.677	-6.7692	Down	0	0
Unigene47888_All	593	2611	17	117.109	0.8494	-7.1072	Down	0	0
Unigene47889_All	645	1442	5	59.4627	0.2297	-8.0161	Down	0	0
Unigene47894_All	689	1706	12	65.8566	0.516	-6.9958	Down	0	0
Unigene4789_All	1123	82	1446	1.9421	38.149	4.296	Up	0	0
Unigene47909_All	338	1325	13	104.265	1.1395	-6.5157	Down	0	0
Unigene47911_All	607	2178	3	95.4352	0.1464	-9.3485	Down	0	0
Unigene47912_All	432	1750	1	107.744	0.0686	-10.6171	Down	0	0
Unigene47915_All	433	1323	2	81.2664	0.1368	-9.2144	Down	0	0
Unigene47921_All	753	1954	4	69.019	0.1574	-8.7764	Down	0	0
Unigene4797_All	2802	5771	1917	54.78	20.2697	-1.4343	Down	0	0
Unigene4881_All	618	1516	18	65.2454	0.8629	-6.2405	Down	0	0
Unigene4898_All	1766	16871	4168	254.091	69.9248	-1.8615	Down	0	0
Unigene4932_All	1533	129	15414	2.2381	297.898	7.0564	Up	0	0
Unigene4933_All	687	8	2813	0.3097	121.313	8.6136	Up	0	0
Unigene49629_All	250	6	1136	0.6383	134.627	7.7205	Up	0	0
Unigene4981_All	2132	6348	171	79.1934	2.3763	-5.0586	Down	0	0
Unigene5000_All	702	6084	1566	230.511	66.092	-1.8023	Down	0	0
Unigene5020_All	1030	3275	6966	84.5694	200.374	1.2445	Up	0	0
Unigene5084_All	2315	2205	5564	25.3336	71.2083	1.491	Up	0	0
Unigene5105_All	1061	2751	290	68.9627	8.098	-3.0902	Down	0	0
Unigene5167_All	893	641	2903	19.0918	96.3141	2.3348	Up	0	0
Unigene5182_All	837	885	4051	28.1227	143.394	2.3502	Up	0	0
Unigene52100_All	1921	1284	3	17.7778	0.0463	-8.5848	Down	0	0
Unigene5217_All	797	735	37211	24.5283	1383.27	5.8175	Up	0	0
Unigene5219_All	1206	710	2914	15.6585	71.5874	2.1928	Up	0	0
Unigene5222_All	1384	211	2413	4.055	51.6554	3.6711	Up	0	0
Unigene5233_All	1532	20622	106800	358.023	2065.41	2.5283	Up	0	0
Unigene5244_All	1908	848	4671	11.8211	72.5314	2.6172	Up	0	0
Unigene53095_All	248	4	1911	0.429	228.299	9.0557	Up	0	0
Unigene5312_All	620	26754	9659	1147.72	461.567	-1.3142	Down	0	0
Unigene5319_All	264	9	1119	0.9067	125.58	7.1138	Up	0	0
Unigene5326_All	609	4399	663	192.121	32.2545	-2.5744	Down	0	0
Unigene53597_All	309	9957	10	857.056	0.9588	-9.8039	Down	0	0
Unigene53601_All	333	3637	6	290.495	0.5338	-9.088	Down	0	0
Unigene53603_All	301	1200	3	106.036	0.2953	-8.4882	Down	0	0
Unigene53604_All	503	3574	10	188.984	0.589	-8.3258	Down	0	0
Unigene53605_All	748	1767	11	62.831	0.4357	-7.172	Down	0	0
Unigene53608_All	781	5201	9	177.123	0.3414	-9.0191	Down	0	0
Unigene53609_All	596	3266	7	145.75	0.348	-8.7102	Down	0	0
Unigene53610_All	400	15580	21	1035.97	1.5554	-9.3795	Down	0	0
Unigene53611_All	366	41251	174	2997.73	14.0852	-7.7335	Down	0	0
Unigene53612_All	577	24535	24	1130.97	1.2323	-9.842	Down	0	0
Unigene53613_All	959	15180	1184	421.01	36.5786	-3.5248	Down	0	0
Unigene53616_All	778	22027	19	753.035	0.7235	-10.0235	Down	0	0
Unigene53617_All	589	1176	4	53.1045	0.2012	-8.0441	Down	0	0
Unigene53619_All	772	1631	38	56.1922	1.4583	-5.268	Down	0	0
Unigene53624_All	565	7620	6	358.712	0.3146	-10.1551	Down	0	0
Unigene53629_All	729	3539	5	129.12	0.2032	-9.3116	Down	0	0
Unigene53633_All	446	9278	15	553.298	0.9964	-9.1171	Down	0	0
Unigene53634_All	1344	4016	4	79.4756	0.0882	-9.8155	Down	0	0
Unigene5363_All	1133	79	1852	1.8545	48.429	4.7068	Up	0	0
Unigene53644_All	404	5975	184	393.365	13.4937	-4.8655	Down	0	0
Unigene53647_All	738	10329	6	372.255	0.2409	-10.5936	Down	0	0
Unigene53648_All	220	2420	2	292.571	0.2693	-10.0854	Down	0	0
Unigene53655_All	231	7400	280	852.038	35.9121	-4.5684	Down	0	0
Unigene53656_All	399	2011	2	134.054	0.1485	-9.8181	Down	0	0
Unigene53660_All	990	3555	7	95.5089	0.2095	-8.8325	Down	0	0
Unigene53663_All	465	4911	327	280.903	20.8348	-3.753	Down	0	0
Unigene53666_All	564	33872	34	1597.35	1.7861	-9.8047	Down	0	0
Unigene53667_All	693	5437	363	208.673	15.5191	-3.7491	Down	0	0
Unigene53673_All	287	1293	2	119.827	0.2065	-9.1806	Down	0	0
Unigene53677_All	366	4375	5	317.933	0.4047	-9.6177	Down	0	0
Unigene53679_All	905	3911	12	114.942	0.3929	-8.1925	Down	0	0
Unigene53680_All	795	119629	735	4002.29	27.3914	-7.191	Down	0	0
Unigene53684_All	495	12980	11	697.443	0.6584	-10.0489	Down	0	0
Unigene53691_All	1185	8997	28	201.938	0.7001	-8.1721	Down	0	0
Unigene53693_All	405	5099	21	334.865	1.5362	-7.7681	Down	0	0
Unigene53696_All	333	1818	21	145.207	1.8684	-6.2802	Down	0	0
Unigene53697_All	282	1869	177	176.279	18.596	-3.2448	Down	0	0
Unigene53699_All	421	3841	46	242.662	3.2372	-6.2281	Down	0	0
Unigene53700_All	663	2955	12	118.545	0.5362	-7.7884	Down	0	0
Unigene53704_All	495	3424	7074	183.979	423.403	1.2025	Up	0	0
Unigene53706_All	528	15129	354	762.106	19.8639	-5.2618	Down	0	0
Unigene53707_All	677	2762	21	108.511	0.919	-6.8836	Down	0	0
Unigene53710_All	363	2166	0	158.705	0	-17.276	Down	0	0
Unigene53711_All	465	3219	1	184.123	0.0637	-11.4971	Down	0	0
Unigene53712_All	290	11284	21	1034.91	2.1454	-8.914	Down	0	0
Unigene53714_All	716	1654	25	61.4415	1.0345	-5.8922	Down	0	0
Unigene53719_All	429	39887	578	2472.94	39.9176	-5.9531	Down	0	0
Unigene53720_All	1344	4031	33	79.7724	0.7275	-6.7768	Down	0	0
Unigene53721_All	495	1917	4	103.004	0.2394	-8.7491	Down	0	0
Unigene53722_All	380	4816	7	337.087	0.5458	-9.2705	Down	0	0
Unigene53723_All	750	5521	82	195.792	3.2393	-5.9175	Down	0	0
Unigene53724_All	1624	24615	1299	403.137	23.6983	-4.0884	Down	0	0
Unigene53725_All	333	4563	251	364.456	22.3318	-4.0286	Down	0	0
Unigene53727_All	233	1907	15	217.688	1.9073	-6.8346	Down	0	0
Unigene53732_All	623	4006	52	171.026	2.4729	-6.1119	Down	0	0
Unigene53734_All	1502	1341	2	23.7464	0.0395	-9.2316	Down	0	0
Unigene53735_All	425	4378	7	273.985	0.488	-9.133	Down	0	0
Unigene53736_All	569	12294	17	574.672	0.8852	-9.3425	Down	0	0
Unigene53737_All	319	14037	560	1170.37	52.0106	-4.492	Down	0	0
Unigene53738_All	399	4630	4	308.637	0.297	-10.0212	Down	0	0
Unigene53741_All	406	18813	25	1232.46	1.8244	-9.3999	Down	0	0
Unigene53742_All	664	1603	5	64.2103	0.2231	-8.169	Down	0	0
Unigene53743_All	828	6825	50	219.236	1.7891	-6.9371	Down	0	0
Unigene53744_All	807	2833	7	93.3711	0.257	-8.5051	Down	0	0
Unigene53745_All	691	16634	9	640.262	0.3859	-10.6962	Down	0	0
Unigene53752_All	1130	19132	26	450.32	0.6817	-9.3676	Down	0	0
Unigene53755_All	390	1335	4	91.045	0.3039	-8.2268	Down	0	0
Unigene53757_All	495	2414	7	129.709	0.419	-8.2741	Down	0	0
Unigene53758_All	271	3600	10	353.323	1.0933	-8.3362	Down	0	0
Unigene53760_All	533	26553	22	1325.03	1.2229	-10.0815	Down	0	0
Unigene53761_All	548	4573	2	221.952	0.1081	-11.0037	Down	0	0
Unigene53763_All	564	2621	453	123.603	23.7965	-2.3769	Down	0	0
Unigene53764_All	798	18186	369	606.141	13.6999	-5.4674	Down	0	0
Unigene53769_All	375	1194	10	84.6861	0.7901	-6.7439	Down	0	0
Unigene53770_All	333	2300	2	183.706	0.1779	-10.0121	Down	0	0
Unigene53773_All	399	2538	0	169.184	0	-17.3682	Down	0	0
Unigene53782_All	636	22192	27	928.065	1.2578	-9.5272	Down	0	0
Unigene53786_All	641	4823	5	200.124	0.2311	-9.7582	Down	0	0
Unigene53792_All	556	13166	13	629.823	0.6927	-9.8285	Down	0	0
Unigene53793_All	848	11607	41	364.052	1.4325	-7.9895	Down	0	0
Unigene53794_All	465	4791	5	274.039	0.3186	-9.7484	Down	0	0
Unigene53795_All	825	2525	18	81.4042	0.6464	-6.9765	Down	0	0
Unigene53797_All	333	2518	124	201.118	11.0324	-4.1882	Down	0	0
Unigene53798_All	343	3002	3	232.785	0.2591	-9.8113	Down	0	0
Unigene53801_All	692	2755	17	105.89	0.7278	-7.1848	Down	0	0
Unigene53813_All	789	23110	58	779.044	2.1779	-8.4826	Down	0	0
Unigene53814_All	234	1847	1	209.938	0.1266	-10.6955	Down	0	0
Unigene53816_All	653	3960	7	161.295	0.3176	-8.9883	Down	0	0
Unigene53818_All	429	1483	1	91.9439	0.0691	-10.3779	Down	0	0
Unigene53819_All	462	9161	3	527.4	0.1924	-11.4206	Down	0	0
Unigene53822_All	792	2418	2	81.2027	0.0748	-10.0843	Down	0	0
Unigene53825_All	397	10644	98	713.105	7.3136	-6.6074	Down	0	0
Unigene53826_All	465	7485	10	428.132	0.6371	-9.3923	Down	0	0
Unigene53828_All	224	2807	7	333.299	0.9259	-8.4917	Down	0	0
Unigene53832_All	200	19045	19	2532.74	2.8146	-9.8136	Down	0	0
Unigene53834_All	740	1931	4	69.4048	0.1601	-8.7599	Down	0	0
Unigene53840_All	219	6269	6	761.366	0.8117	-9.8734	Down	0	0
Unigene53841_All	267	30162	25	3004.61	2.7741	-10.0809	Down	0	0
Unigene53842_All	613	9023	10	391.498	0.4833	-9.6619	Down	0	0
Unigene53843_All	470	1768	0	100.052	0	-16.6104	Down	0	0
Unigene53849_All	1368	23637	34	459.563	0.7364	-9.2856	Down	0	0
Unigene53850_All	372	9449	136	675.588	10.8315	-5.9628	Down	0	0
Unigene53851_All	472	2412	75	135.917	4.7078	-4.8515	Down	0	0
Unigene53853_All	579	3916	6	179.888	0.307	-9.1946	Down	0	0
Unigene53855_All	891	33876	215	1011.24	7.1492	-7.1441	Down	0	0
Unigene53868_All	923	2737	22	78.8701	0.7062	-6.8033	Down	0	0
Unigene53869_All	1345	3823	7	75.5999	0.1542	-8.9374	Down	0	0
Unigene53871_All	282	2441	192	230.228	20.1719	-3.5126	Down	0	0
Unigene53873_All	568	6114	7	286.297	0.3651	-9.615	Down	0	0
Unigene53874_All	772	9227	6	317.894	0.2303	-10.4308	Down	0	0
Unigene53875_All	430	2593	2	160.388	0.1378	-10.1848	Down	0	0
Unigene53881_All	537	78557	31295	3890.9	1726.61	-1.1722	Down	0	0
Unigene53882_All	323	72966	6745	6008.38	618.691	-3.2797	Down	0	0
Unigene53883_All	635	9667	18	404.909	0.8398	-8.9133	Down	0	0
Unigene53887_All	928	4962	4	142.216	0.1277	-10.1211	Down	0	0
Unigene53897_All	942	3354	4	94.7003	0.1258	-9.5561	Down	0	0
Unigene53902_All	815	3117	5	101.723	0.1818	-9.1281	Down	0	0
Unigene53907_All	663	2300	6	92.2685	0.2681	-8.4269	Down	0	0
Unigene53910_All	777	36079	55	1235.02	2.0972	-9.2018	Down	0	0
Unigene53912_All	590	2570	5	115.856	0.2511	-8.8499	Down	0	0
Unigene53913_All	1411	10276	4	193.703	0.084	-11.1712	Down	0	0
Unigene53915_All	917	4913	10	142.501	0.3231	-8.7848	Down	0	0
Unigene53916_All	424	2730	4	171.252	0.2795	-9.2591	Down	0	0
Unigene53917_All	300	3241	4	287.341	0.395	-9.5067	Down	0	0
Unigene53918_All	546	4063	75	197.922	4.0697	-5.6039	Down	0	0
Unigene53919_All	645	7345	12	302.88	0.5512	-9.102	Down	0	0
Unigene53923_All	455	2739	3	160.111	0.1953	-9.6792	Down	0	0
Unigene53924_All	726	14010	38	513.264	1.5507	-8.3706	Down	0	0
Unigene53925_All	2089	13855	36	176.404	0.5106	-8.4325	Down	0	0
Unigene53932_All	615	23969	37	1036.61	1.7825	-9.1838	Down	0	0
Unigene53934_All	652	3557	597	145.103	27.1282	-2.4192	Down	0	0
Unigene53936_All	1197	6350	6	141.097	0.1485	-9.892	Down	0	0
Unigene53937_All	350	1392	1	105.782	0.0846	-10.2881	Down	0	0
Unigene53938_All	498	3663	6	195.635	0.357	-9.098	Down	0	0
Unigene53939_All	267	3997	6	398.164	0.6658	-9.2241	Down	0	0
Unigene53941_All	272	5906	12	577.516	1.3071	-8.7873	Down	0	0
Unigene53942_All	1059	3870	4	97.1973	0.1119	-9.7626	Down	0	0
Unigene53943_All	524	2098	1	106.491	0.0565	-10.8802	Down	0	0
Unigene53944_All	283	1582	3	148.682	0.3141	-8.8868	Down	0	0
Unigene53947_All	415	5547	8	355.508	0.5711	-9.2819	Down	0	0
Unigene53949_All	336	4375	0	346.32	0	-18.4017	Down	0	0
Unigene53954_All	827	4688	284	150.772	10.1744	-3.8894	Down	0	0
Unigene53955_All	783	1253	0	42.5626	0	-15.3773	Down	0	0
Unigene53958_All	254	6135	5	642.422	0.5832	-10.1053	Down	0	0
Unigene53959_All	205	1762	5	228.608	0.7226	-8.3055	Down	0	0
Unigene5395_All	1064	2956	10	73.8928	0.2785	-8.0516	Down	0	0
Unigene53961_All	366	2383	2	173.174	0.1619	-10.0629	Down	0	0
Unigene53963_All	530	14788	21	742.118	1.1739	-9.3042	Down	0	0
Unigene53964_All	1048	3385	6	85.9086	0.1696	-8.9845	Down	0	0
Unigene53966_All	315	4955	211	418.381	19.8457	-4.3979	Down	0	0
Unigene53967_All	714	4075	8	151.799	0.332	-8.8368	Down	0	0
Unigene53971_All	927	11536	11	330.99	0.3516	-9.8786	Down	0	0
Unigene53972_All	433	22115	28	1358.43	1.9159	-9.4697	Down	0	0
Unigene53973_All	696	5231	871	199.901	37.0769	-2.4307	Down	0	0
Unigene53975_All	432	4460	1	274.594	0.0686	-11.9668	Down	0	0
Unigene53978_All	432	1813	2	111.623	0.1372	-9.6681	Down	0	0
Unigene53980_All	1404	80030	544	1516.09	11.4796	-7.0451	Down	0	0
Unigene53982_All	468	1670	5	94.9095	0.3165	-8.2282	Down	0	0
Unigene53983_All	333	1506	0	120.287	0	-16.8761	Down	0	0
Unigene53984_All	412	1698	32	109.617	2.3012	-5.5739	Down	0	0
Unigene53989_All	465	1947	112	111.366	7.1361	-3.964	Down	0	0
Unigene53993_All	534	5756	5	286.694	0.2774	-10.0133	Down	0	0
Unigene53997_All	1804	23448	114	345.707	1.8722	-7.5287	Down	0	0
Unigene54000_All	874	3843	647	116.949	21.9324	-2.4147	Down	0	0
Unigene54001_All	1290	7177	56	147.976	1.2862	-6.8461	Down	0	0
Unigene54002_All	289	9113	12	838.692	1.2302	-9.4131	Down	0	0
Unigene54003_All	467	4748	9	270.416	0.571	-8.8875	Down	0	0
Unigene54005_All	300	4167	2	369.438	0.1975	-10.8693	Down	0	0
Unigene54007_All	775	12379	566	424.838	21.6376	-4.2953	Down	0	0
Unigene54009_All	498	2689	0	143.615	0	-17.1318	Down	0	0
Unigene54010_All	498	1233	0	65.8526	0	-16.007	Down	0	0
Unigene54023_All	834	5337	943	170.204	33.4996	-2.3451	Down	0	0
Unigene54027_All	532	3298	6	164.884	0.3341	-8.947	Down	0	0
Unigene54028_All	422	6004	6	378.414	0.4212	-9.8112	Down	0	0
Unigene54031_All	449	1500	0	88.8555	0	-16.4392	Down	0	0
Unigene54034_All	478	2653	5	147.621	0.3099	-8.8959	Down	0	0
Unigene54036_All	330	1866	44	150.396	3.9503	-5.2507	Down	0	0
Unigene54039_All	955	1120	1	31.1928	0.031	-9.9747	Down	0	0
Unigene54040_All	739	4325	47	155.661	1.8843	-6.3682	Down	0	0
Unigene54043_All	846	13539	22	425.653	0.7705	-9.1097	Down	0	0
Unigene54049_All	349	2280	2	173.76	0.1698	-9.999	Down	0	0
Unigene54050_All	654	3691	179	150.109	8.109	-4.2103	Down	0	0
Unigene54055_All	1261	3433	10	72.4099	0.235	-8.2674	Down	0	0
Unigene54056_All	465	22610	80	1293.26	5.0972	-7.9871	Down	0	0
Unigene54061_All	790	6637	8	223.452	0.3	-9.5408	Down	0	0
Unigene54062_All	1426	4535	867	84.5857	18.0133	-2.2314	Down	0	0
Unigene54063_All	958	10728	12	297.846	0.3711	-9.6485	Down	0	0
Unigene54064_All	1016	6790	680	177.752	19.8294	-3.1642	Down	0	0
Unigene54067_All	432	4662	37	287.03	2.5375	-6.8217	Down	0	0
Unigene54076_All	1200	4487	25	99.4521	0.6172	-7.3321	Down	0	0
Unigene54084_All	310	4739	4	406.597	0.3823	-10.0547	Down	0	0
Unigene54090_All	733	5075	117	184.15	4.7291	-5.2832	Down	0	0
Unigene54091_All	547	28711	458	1396.05	24.8069	-5.8145	Down	0	0
Unigene54098_All	427	1913	0	119.159	0	-16.8625	Down	0	0
Unigene54099_All	297	7986	11	715.175	1.0973	-9.3482	Down	0	0
Unigene54100_All	854	17710	515	551.569	17.8667	-4.9482	Down	0	0
Unigene54101_All	443	2125	4	127.584	0.2675	-8.8977	Down	0	0
Unigene54102_All	321	2331	2	193.142	0.1846	-10.031	Down	0	0
Unigene54104_All	431	88668	339	5471.78	23.3033	-7.8753	Down	0	0
Unigene54105_All	331	1229	6	98.7559	0.5371	-7.5225	Down	0	0
Unigene54106_All	1225	274893	585	5968.52	14.1486	-8.7206	Down	0	0
Unigene54108_All	419	1739	0	110.389	0	-16.7522	Down	0	0
Unigene54109_All	1026	6129	5	158.885	0.1444	-10.1037	Down	0	0
Unigene54110_All	758	1757	9	61.6512	0.3518	-7.4532	Down	0	0
Unigene54112_All	307	1854	1	160.624	0.0965	-10.7009	Down	0	0
Unigene54115_All	439	4538	7	274.941	0.4724	-9.1849	Down	0	0
Unigene54117_All	1331	27978	1319	559.085	29.3603	-4.2511	Down	0	0
Unigene54129_All	531	92025	111	4609.46	6.1933	-9.5397	Down	0	0
Unigene54130_All	532	21241	21	1061.95	1.1695	-9.8266	Down	0	0
Unigene54132_All	572	2114	1	98.2988	0.0518	-10.89	Down	0	0
Unigene54135_All	1183	8093	10	181.955	0.2504	-9.5051	Down	0	0
Unigene54140_All	824	28026	41	904.634	1.4742	-9.2613	Down	0	0
Unigene54141_All	357	2916	3	217.249	0.249	-9.769	Down	0	0
Unigene54149_All	588	12303	16	556.51	0.8062	-9.4311	Down	0	0
Unigene54150_All	463	4473	3	256.955	0.192	-10.3862	Down	0	0
Unigene54153_All	597	13147	23	585.722	1.1414	-9.0033	Down	0	0
Unigene54157_All	1221	10942	364	238.353	8.8324	-4.7541	Down	0	0
Unigene54178_All	483	1379	1	75.9375	0.0613	-10.2747	Down	0	0
Unigene54180_All	632	1280	0	53.8682	0	-15.7171	Down	0	0
Unigene54198_All	1236	23002	433	494.978	10.3792	-5.5756	Down	0	0
Unigene54201_All	464	1255	0	71.9391	0	-16.1345	Down	0	0
Unigene54203_All	826	14458	67	465.551	2.4032	-7.5978	Down	0	0
Unigene54211_All	391	3960	2	269.375	0.1515	-10.7961	Down	0	0
Unigene54217_All	366	3430	3	249.26	0.2428	-10.0037	Down	0	0
Unigene54218_All	368	2205	1	159.368	0.0805	-10.9511	Down	0	0
[truncated: 78,333 more rows]
