# Supplementary material for: De Novo Transcriptome and Small RNA Analyses of Two Amorphophallus Species
Source: PLoS One. 2014 Apr 23;9(4):e95428. doi: 10.1371/journal.pone.0095428 (PMC3997385; doi:10.1371/journal.pone.0095428)
Supplement: Table S4 — Statistic of conserved miRNAs. (XLSX) [file pone.0095428.s004.xlsx]

## Sheet: table 6
name	count
miR156a	35
miR156b	35
miR156c	34
miR156d	34
miR156e	34
miR156f	34
miR156g	1
miR156h	2
miR156i	1
miR156j	34
miR156k	35
miR156t	34
miR156u	34
miR156v	34
miR156w	34
miR159	9912
miR159a	9912
miR159b	9912
miR159c	9912
miR159d	1414
miR159e	9912
miR159f	1536
miR159j	1414
miR159k	1414
miR160	4
miR160a	4
miR160b	4
miR160c	4
miR160d	4
miR160e	4
miR160f	4
miR160g	4
miR164	3
miR164a	3
miR164b	3
miR164c	3
miR164d	3
miR164e	3
miR164f	3
miR164g	3
miR164h	3
miR164i	3
miR164j	3
miR164k	3
miR166	520500
miR166a	522187
miR166b	520791
miR166c	521939
miR166d	521939
miR166e	522186
miR166f	603918
miR166g	521917
miR166h	603919
miR166i	520252
miR166j	520252
miR166k	602540
miR166l	521939
miR166m	521918
miR166n	520541
miR166o	520541
miR166p	3554
miR166q	3843
miR166r	3554
miR166s	3554
miR166t	3554
miR166u	365
miR167	11370
miR167a	11333
miR167b	11333
miR167c	11333
miR167d	11333
miR167e	831
miR167f	868
miR167g	11051
miR167h	831
miR167i	831
miR167j	794
miR171	362
miR171a	471
miR171b	471
miR171c	134
miR171d	134
miR171e	134
miR171f	134
miR171g	25
miR171h	30
miR171i	139
miR171j	25
miR171k	25
miR171l	5
miR171m	70
miR171n	38
miR171o	18
miR171p	20
miR171q	18
miR171t	52
miR171u	25
miR172	23
miR172a	22
miR172b	22
miR172c	22
miR172d	23
miR172e	22
miR172f	22
miR172g	22
miR172h	22
miR172i	22
miR172m	4
miR172n	4
miR172o	4
miR393	8
miR393a	22
miR393b	22
miR393c	22
miR393d	22
miR393e	22
miR393f	22
miR393g	22
miR393h	7
miR393i	7
miR393j	7
miR393k	7
miR394	8
miR394a	8
miR394b	8
miR394c	8
miR394d	8
miR394e	8
miR394f	8
miR394g	8
miR396	332
miR396b	19033
miR396c	19033
miR396d	19033
miR396e	2862
miR396f	2862
miR396g	19033
miR4376	1
miR528	20
miR528a	20
miR528b	20
miR535	4559
miR535a	4559
miR535b	4559
miR535c	4559
miR535d	4559
