# Supplementary material for: De Novo Transcriptome and Small RNA Analyses of Two Amorphophallus Species
Source: PLoS One. 2014 Apr 23;9(4):e95428. doi: 10.1371/journal.pone.0095428 (PMC3997385; doi:10.1371/journal.pone.0095428)
Supplement: Table S5 — Annotation of the potential target genes. (XLSX) [file pone.0095428.s005.xlsx]

## Sheet: results
sRNA ID	target gene accession	start-end position of target	target description
1_1(1)	Unigene88231_All	450-470	1 492 hypothetical protein SELMODRAFT_417977 [Selaginella moellendorffii] >gi|300154266|gb|EFJ20902.1| hypothetical protein SELMODRAFT_417977 [Selaginella moellendorffii]
1_1(1)	Unigene25696_All	24-45	2 1351 Os05g0549000 [Oryza sativa Japonica Group] >gi|113579783|dbj|BAF18146.1| Os05g0549000 [Oryza sativa Japonica Group]
2_1(1)	Unigene78096_All	63-81	16 381 minus strand Os04g0422300 [Oryza sativa Japonica Group] >gi|113564360|dbj|BAF14703.1| Os04g0422300 [Oryza sativa Japonica Group]
2_1(1)	Unigene122276_All	149-166	100 354 Predicted membrane protein (patched superfamily) (ISS) [Ostreococcus tauri] >gi|116059946|emb|CAL56005.1| Predicted membrane protein (patched superfamily) (ISS) [Ostreococcus tauri]
2_1(1)	Unigene19018_All	846-864	2 1561 Os04g0573100 [Oryza sativa Japonica Group] >gi|38605946|emb|CAD41660.3| OSJNBa0019K04.7 [Oryza sativa Japonica Group] >gi|113565183|dbj|BAF15526.1| Os04g0573100 [Oryza sativa Japonica Group] >gi|116309925|emb|CAH66958.1| OSIGBa0147H17.6 [Oryza sativa Indica Group]
3_1(1)	Unigene42171_All	534-554	32 688 SAD1p [Chlamydomonas reinhardtii]
4_1(1)	Unigene8123_All	718-738	2 748 minus strand NBS-type resistance protein RGC5 [Musa acuminata subsp. malaccensis]
4_1(1)	Unigene37491_All	202-221	2 802 minus strand NBS-type resistance protein RGC5 [Musa acuminata subsp. malaccensis]
4_1(1)	Unigene28076_All	395-416	2 541 UDP-glucose pyrophosphorylase 3 [Arabidopsis thaliana] >gi|332645948|gb|AEE79469.1| UDP-glucose pyrophosphorylase 3 [Arabidopsis thaliana]
4_1(1)	Unigene82351_All	172-191	3 224 Disease resistance protein I2C-5, putative [Solanum demissum]
4_1(1)	Unigene31038_All	115-133	3 359 hydroxyproline-rich glycoprotein VSP-3 [Chlamydomonas incerta]
4_1(1)	Unigene4944_All	100-119	121 1038 acyl-CoA N-acyltransferases-like protein [Arabidopsis thaliana] >gi|30688704|ref|NP_849703.1| acyl-CoA N-acyltransferases-like protein [Arabidopsis thaliana] >gi|9369403|gb|AAF87151.1|AC002423_16 T23E23.19 [Arabidopsis thaliana] >gi|38603846|gb|AAR24668.1| At1g24040 [Arabidopsis thaliana] >gi|332192349|gb|AEE30470.1| acyl-CoA N-acyltransferases-like protein [Arabidopsis thaliana] >gi|332…
5_1(1)	Unigene84348_All	168-190	6 365 minus strand polyprotein [Solanum lycopersicum]
5_1(1)	Unigene45619_All	108-131	109 426 minus strand hypothetical protein VITISV_044312 [Vitis vinifera]
6_1(1)	Unigene17662_All	85-105	142 813 minus strand OSIGBa0106G07.7 [Oryza sativa Indica Group]
6_1(1)	Unigene48430_All	145-165	113 334 minus strand uncharacterized protein [Arabidopsis thaliana] >gi|15010568|gb|AAK73943.1| At2g45060/T14P1.13 [Arabidopsis thaliana] >gi|23505975|gb|AAN28847.1| At2g45060/T14P1.13 [Arabidopsis thaliana] >gi|330255407|gb|AEC10501.1| uncharacterized protein [Arabidopsis thaliana]
7_1(5)	No target found
7_2(5)	No target found
7_3(5)	No target found
7_4(5)	No target found
7_5(5)	No target found
8_1(11)	No target found
8_2(11)	No target found
8_3(11)	No target found
8_4(11)	No target found
8_5(11)	No target found
8_6(11)	No target found
8_7(11)	No target found
8_8(11)	No target found
8_9(11)	No target found
8_10(11)	No target found
8_11(11)	No target found
9_1(1)	No target found
10_1(1)	Unigene8030_All	202-225	40 1026 RecName: Full=Retrovirus-related Pol polyprotein from transposon TNT 1-94; Includes: RecName: Full=Protease; Includes: RecName: Full=Reverse transcriptase; Includes: RecName: Full=Endonuclease
11_1(1)	No target found
12_1(3)	No target found
12_2(3)	No target found
12_3(3)	No target found
13_1(1)	Unigene8519_All	419-439	3 1157 minus strand PREDICTED: similar to binding [Vitis vinifera]
13_1(1)	Unigene19045_All	251-271	162 770 peroxisome biogenesis protein PEX1 [Arabidopsis thaliana]
14_1(1)	Unigene54623_All	214-236	2 262 contains similarity to reverse transcriptase (Pfam: rvt.hmm, score 19.29) [Arabidopsis thaliana]
15_1(2)	Unigene22725_All	151-168	42 707 thaumatin-like protein SE39b [Nicotiana tabacum]
15_1(2)	Unigene96409_All	105-121	299 949 Os03g0732100 [Oryza sativa Japonica Group] >gi|255674868|dbj|BAH92357.1| Os03g0732100 [Oryza sativa Japonica Group]
15_1(2)	Unigene96408_All	105-121	307 957 Os03g0732100 [Oryza sativa Japonica Group] >gi|255674868|dbj|BAH92357.1| Os03g0732100 [Oryza sativa Japonica Group]
15_1(2)	Unigene36064_All	105-121	299 754 minus strand BEL1-type homeodomain protein [Triticum aestivum]
15_1(2)	Unigene3157_All	105-121	363 818 minus strand BEL1-type homeodomain protein [Triticum aestivum]
15_1(2)	Unigene113630_All	388-405	334 1065 Os03g0423000 [Oryza sativa Japonica Group] >gi|30089733|gb|AAP20837.1| expressed protein [Oryza sativa Japonica Group] >gi|108708889|gb|ABF96684.1| F-box domain containing protein, expressed [Oryza sativa Japonica Group] >gi|113548862|dbj|BAF12305.1| Os03g0423000 [Oryza sativa Japonica Group]
15_1(2)	Unigene19483_All	338-355	103 1287 minus strand pentatricopeptide repeat-containing protein [Arabidopsis lyrata subsp. lyrata] >gi|297328573|gb|EFH58992.1| pentatricopeptide repeat-containing protein [Arabidopsis lyrata subsp. lyrata]
15_2(2)	Unigene22725_All	151-168	42 707 thaumatin-like protein SE39b [Nicotiana tabacum]
15_2(2)	Unigene96409_All	105-121	299 949 Os03g0732100 [Oryza sativa Japonica Group] >gi|255674868|dbj|BAH92357.1| Os03g0732100 [Oryza sativa Japonica Group]
15_2(2)	Unigene96408_All	105-121	307 957 Os03g0732100 [Oryza sativa Japonica Group] >gi|255674868|dbj|BAH92357.1| Os03g0732100 [Oryza sativa Japonica Group]
15_2(2)	Unigene36064_All	105-121	299 754 minus strand BEL1-type homeodomain protein [Triticum aestivum]
15_2(2)	Unigene3157_All	105-121	363 818 minus strand BEL1-type homeodomain protein [Triticum aestivum]
15_2(2)	Unigene113630_All	388-405	334 1065 Os03g0423000 [Oryza sativa Japonica Group] >gi|30089733|gb|AAP20837.1| expressed protein [Oryza sativa Japonica Group] >gi|108708889|gb|ABF96684.1| F-box domain containing protein, expressed [Oryza sativa Japonica Group] >gi|113548862|dbj|BAF12305.1| Os03g0423000 [Oryza sativa Japonica Group]
15_2(2)	Unigene19483_All	338-355	103 1287 minus strand pentatricopeptide repeat-containing protein [Arabidopsis lyrata subsp. lyrata] >gi|297328573|gb|EFH58992.1| pentatricopeptide repeat-containing protein [Arabidopsis lyrata subsp. lyrata]
16_1(1)	No target found
17_1(1)	Unigene19256_All	139-154	92 613 minus strand OSJNBa0065H10.9 [Oryza sativa Japonica Group]
17_1(1)	Unigene23063_All	253-265	96 581 Os04g0177400 [Oryza sativa Japonica Group] >gi|255675183|dbj|BAH92500.1| Os04g0177400 [Oryza sativa Japonica Group]
17_1(1)	Unigene78049_All	242-257	1 306 somatic embryogenesis receptor-like kinase 2 [Poa pratensis]
17_1(1)	Unigene35311_All	244-258	1 333 RING/FYVE/PHD zinc finger-containing protein [Arabidopsis thaliana] >gi|332004942|gb|AED92325.1| RING/FYVE/PHD zinc finger-containing protein [Arabidopsis thaliana]
18_1(9)	No target found
18_2(9)	No target found
18_3(9)	No target found
18_4(9)	No target found
18_5(9)	No target found
18_6(9)	No target found
18_7(9)	No target found
18_8(9)	No target found
18_9(9)	No target found
19_1(1)	No target found
20_1(1)	Unigene41344_All	177-203	167 463 GAG-POL precursor [Vitis vinifera]
20_1(1)	Unigene38713_All	855-881	6 1745 minus strand gag-pol polyprotein [Phaseolus vulgaris]
21_1(1)	Unigene106212_All	82-99	2 352 minus strand Os05g0389400 [Oryza sativa Japonica Group] >gi|113578984|dbj|BAF17347.1| Os05g0389400 [Oryza sativa Japonica Group]
22_1(1)	No target found
23_1(1)	Unigene21073_All	763-785	4 1284 minus strand TIR-NBS-LRR type disease resistance protein [Populus trichocarpa]
23_1(1)	Unigene5212_All	568-590	1 696 CBS domain containing protein [Zea mays] >gi|195647750|gb|ACG43343.1| CBS domain containing protein [Zea mays]
24_1(1)	No target found
25_1(1)	No target found
26_1(1)	No target found
27_1(3)	No target found
27_2(3)	No target found
27_3(3)	No target found
28_1(1)	No target found
29_1(1)	No target found
30_1(11)	No target found
30_2(11)	No target found
30_3(11)	No target found
30_4(11)	No target found
30_5(11)	No target found
30_6(11)	No target found
30_7(11)	No target found
30_8(11)	No target found
30_9(11)	No target found
30_10(11)	No target found
30_11(11)	No target found
31_1(1)	No target found
32_1(1)	No target found
33_1(328)	No target found
33_2(328)	No target found
33_3(328)	No target found
33_4(328)	No target found
33_5(328)	No target found
33_6(328)	No target found
33_7(328)	No target found
33_8(328)	No target found
33_9(328)	No target found
33_10(328)	No target found
33_11(328)	No target found
33_12(328)	No target found
33_13(328)	No target found
33_14(328)	No target found
33_15(328)	No target found
33_16(328)	No target found
33_17(328)	No target found
33_18(328)	No target found
33_19(328)	No target found
33_20(328)	No target found
33_21(328)	No target found
33_22(328)	No target found
33_23(328)	No target found
33_24(328)	No target found
33_25(328)	No target found
33_26(328)	No target found
33_27(328)	No target found
33_28(328)	No target found
33_29(328)	No target found
33_30(328)	No target found
33_31(328)	No target found
33_32(328)	No target found
33_33(328)	No target found
33_34(328)	No target found
33_35(328)	No target found
33_36(328)	No target found
33_37(328)	No target found
33_38(328)	No target found
33_39(328)	No target found
33_40(328)	No target found
33_41(328)	No target found
33_42(328)	No target found
33_43(328)	No target found
33_44(328)	No target found
33_45(328)	No target found
33_46(328)	No target found
33_47(328)	No target found
33_48(328)	No target found
33_49(328)	No target found
33_50(328)	No target found
33_51(328)	No target found
33_52(328)	No target found
33_53(328)	No target found
33_54(328)	No target found
33_55(328)	No target found
33_56(328)	No target found
33_57(328)	No target found
33_58(328)	No target found
33_59(328)	No target found
33_60(328)	No target found
33_61(328)	No target found
33_62(328)	No target found
33_63(328)	No target found
33_64(328)	No target found
33_65(328)	No target found
33_66(328)	No target found
33_67(328)	No target found
33_68(328)	No target found
33_69(328)	No target found
33_70(328)	No target found
33_71(328)	No target found
33_72(328)	No target found
33_73(328)	No target found
33_74(328)	No target found
33_75(328)	No target found
33_76(328)	No target found
33_77(328)	No target found
33_78(328)	No target found
33_79(328)	No target found
33_80(328)	No target found
33_81(328)	No target found
33_82(328)	No target found
33_83(328)	No target found
33_84(328)	No target found
33_85(328)	No target found
33_86(328)	No target found
33_87(328)	No target found
33_88(328)	No target found
33_89(328)	No target found
33_90(328)	No target found
33_91(328)	No target found
33_92(328)	No target found
33_93(328)	No target found
33_94(328)	No target found
33_95(328)	No target found
33_96(328)	No target found
33_97(328)	No target found
33_98(328)	No target found
33_99(328)	No target found
33_100(328)	No target found
33_101(328)	No target found
33_102(328)	No target found
33_103(328)	No target found
33_104(328)	No target found
33_105(328)	No target found
33_106(328)	No target found
33_107(328)	No target found
33_108(328)	No target found
33_109(328)	No target found
33_110(328)	No target found
33_111(328)	No target found
33_112(328)	No target found
33_113(328)	No target found
33_114(328)	No target found
33_115(328)	No target found
33_116(328)	No target found
33_117(328)	No target found
33_118(328)	No target found
33_119(328)	No target found
33_120(328)	No target found
33_121(328)	No target found
33_122(328)	No target found
33_123(328)	No target found
33_124(328)	No target found
33_125(328)	No target found
33_126(328)	No target found
33_127(328)	No target found
33_128(328)	No target found
33_129(328)	No target found
33_130(328)	No target found
33_131(328)	No target found
33_132(328)	No target found
33_133(328)	No target found
33_134(328)	No target found
33_135(328)	No target found
33_136(328)	No target found
33_137(328)	No target found
33_138(328)	No target found
33_139(328)	No target found
33_140(328)	No target found
33_141(328)	No target found
33_142(328)	No target found
33_143(328)	No target found
33_144(328)	No target found
33_145(328)	No target found
33_146(328)	No target found
33_147(328)	No target found
33_148(328)	No target found
33_149(328)	No target found
33_150(328)	No target found
33_151(328)	No target found
33_152(328)	No target found
33_153(328)	No target found
33_154(328)	No target found
33_155(328)	No target found
33_156(328)	No target found
33_157(328)	No target found
33_158(328)	No target found
33_159(328)	No target found
33_160(328)	No target found
33_161(328)	No target found
33_162(328)	No target found
33_163(328)	No target found
33_164(328)	No target found
33_165(328)	No target found
33_166(328)	No target found
33_167(328)	No target found
33_168(328)	No target found
33_169(328)	No target found
33_170(328)	No target found
33_171(328)	No target found
33_172(328)	No target found
33_173(328)	No target found
33_174(328)	No target found
33_175(328)	No target found
33_176(328)	No target found
33_177(328)	No target found
33_178(328)	No target found
33_179(328)	No target found
33_180(328)	No target found
33_181(328)	No target found
33_182(328)	No target found
33_183(328)	No target found
33_184(328)	No target found
33_185(328)	No target found
33_186(328)	No target found
33_187(328)	No target found
33_188(328)	No target found
33_189(328)	No target found
33_190(328)	No target found
33_191(328)	No target found
33_192(328)	No target found
33_193(328)	No target found
33_194(328)	No target found
33_195(328)	No target found
33_196(328)	No target found
33_197(328)	No target found
33_198(328)	No target found
33_199(328)	No target found
33_200(328)	No target found
33_201(328)	No target found
33_202(328)	No target found
33_203(328)	No target found
33_204(328)	No target found
33_205(328)	No target found
33_206(328)	No target found
33_207(328)	No target found
33_208(328)	No target found
33_209(328)	No target found
33_210(328)	No target found
33_211(328)	No target found
33_212(328)	No target found
33_213(328)	No target found
33_214(328)	No target found
33_215(328)	No target found
33_216(328)	No target found
33_217(328)	No target found
33_218(328)	No target found
33_219(328)	No target found
33_220(328)	No target found
33_221(328)	No target found
33_222(328)	No target found
33_223(328)	No target found
33_224(328)	No target found
33_225(328)	No target found
33_226(328)	No target found
33_227(328)	No target found
33_228(328)	No target found
33_229(328)	No target found
33_230(328)	No target found
33_231(328)	No target found
33_232(328)	No target found
33_233(328)	No target found
33_234(328)	No target found
33_235(328)	No target found
33_236(328)	No target found
33_237(328)	No target found
33_238(328)	No target found
33_239(328)	No target found
33_240(328)	No target found
33_241(328)	No target found
33_242(328)	No target found
33_243(328)	No target found
33_244(328)	No target found
33_245(328)	No target found
33_246(328)	No target found
33_247(328)	No target found
33_248(328)	No target found
33_249(328)	No target found
33_250(328)	No target found
33_251(328)	No target found
33_252(328)	No target found
33_253(328)	No target found
33_254(328)	No target found
33_255(328)	No target found
33_256(328)	No target found
33_257(328)	No target found
33_258(328)	No target found
33_259(328)	No target found
33_260(328)	No target found
33_261(328)	No target found
33_262(328)	No target found
33_263(328)	No target found
33_264(328)	No target found
33_265(328)	No target found
33_266(328)	No target found
33_267(328)	No target found
33_268(328)	No target found
33_269(328)	No target found
33_270(328)	No target found
33_271(328)	No target found
33_272(328)	No target found
33_273(328)	No target found
33_274(328)	No target found
33_275(328)	No target found
33_276(328)	No target found
33_277(328)	No target found
33_278(328)	No target found
33_279(328)	No target found
33_280(328)	No target found
33_281(328)	No target found
33_282(328)	No target found
33_283(328)	No target found
33_284(328)	No target found
33_285(328)	No target found
33_286(328)	No target found
33_287(328)	No target found
33_288(328)	No target found
33_289(328)	No target found
33_290(328)	No target found
33_291(328)	No target found
33_292(328)	No target found
33_293(328)	No target found
33_294(328)	No target found
33_295(328)	No target found
33_296(328)	No target found
33_297(328)	No target found
33_298(328)	No target found
33_299(328)	No target found
33_300(328)	No target found
33_301(328)	No target found
33_302(328)	No target found
33_303(328)	No target found
33_304(328)	No target found
33_305(328)	No target found
33_306(328)	No target found
33_307(328)	No target found
33_308(328)	No target found
33_309(328)	No target found
33_310(328)	No target found
33_311(328)	No target found
33_312(328)	No target found
33_313(328)	No target found
33_314(328)	No target found
33_315(328)	No target found
33_316(328)	No target found
33_317(328)	No target found
33_318(328)	No target found
33_319(328)	No target found
33_320(328)	No target found
33_321(328)	No target found
33_322(328)	No target found
33_323(328)	No target found
33_324(328)	No target found
33_325(328)	No target found
33_326(328)	No target found
33_327(328)	No target found
33_328(328)	No target found
34_1(1)	No target found
35_1(1)	Unigene41299_All	442-462	64 684 Aminotransferase-like, plant mobile domain family protein [Arabidopsis thaliana] >gi|330250784|gb|AEC05878.1| Aminotransferase-like, plant mobile domain family protein [Arabidopsis thaliana]
35_1(1)	Unigene45982_All	28-47	44 199 Os07g0507500 [Oryza sativa Japonica Group] >gi|23307580|dbj|BAC16715.1| serine/threonine phosphatase PP7-related-like protein [Oryza sativa Japonica Group] >gi|113611275|dbj|BAF21653.1| Os07g0507500 [Oryza sativa Japonica Group]
35_1(1)	Unigene29581_All	737-757	1 1050 minus strand Os05g0295900 [Oryza sativa Japonica Group] >gi|113578665|dbj|BAF17028.1| Os05g0295900 [Oryza sativa Japonica Group]
35_1(1)	Unigene631_All	1195-1212	3 1391 minus strand Os03g0110400 [Oryza sativa Japonica Group] >gi|113547186|dbj|BAF10629.1| Os03g0110400 [Oryza sativa Japonica Group]
36_1(1)	Unigene21230_All	48-64	9 323 minus strand uncharacterized protein [Arabidopsis thaliana] >gi|330252991|gb|AEC08085.1| uncharacterized protein [Arabidopsis thaliana]
36_1(1)	Unigene38608_All	167-184	59 466 PRIP-interacting protein-like [Oryza sativa Japonica Group] >gi|55773870|dbj|BAD72455.1| PRIP-interacting protein-like [Oryza sativa Japonica Group]
36_1(1)	Unigene92183_All	17-34	4 318 minus strand S-adenosyl-L-methionine-dependent methyltransferase domain-containing protein [Arabidopsis thaliana] >gi|6634778|gb|AAF19758.1|AC009917_17 Contains similarity to gi|629253 lmbW protein from Streptomyces lincolnensis [Arabidopsis thaliana] >gi|332193121|gb|AEE31242.1| S-adenosyl-L-methionine-dependent methyltransferase domain-containing protein [Arabidopsis thaliana]
36_1(1)	Unigene22586_All	70-88	190 1413 calmodulin-binding receptor-like cytoplasmic kinase [Glycine max]
36_1(1)	Unigene36366_All	318-334	48 404 minus strand Pollen-specific leucine-rich repeat extensin-like protein 2 [Arabidopsis thaliana] >gi|75338632|sp|Q9XIB6.1|PLRX2_ARATH RecName: Full=Pollen-specific leucine-rich repeat extensin-like protein 2; Short=AtPEX2; Short=Pollen-specific LRR/EXTENSIN2; AltName: Full=Cell wall hydroxyproline-rich glycoprotein; Flags: Precursor >gi|332194314|gb|AEE32435.1| Pollen-specific leucine-rich …
36_1(1)	Unigene83171_All	125-141	1 147 minus strand alpha-expansin 3 precursor [Cucumis sativus]
36_1(1)	Unigene96342_All	389-406	1 414 minus strand glutathione-dependent formaldehyde dehydrogenase [Epipremnum aureum]
37_1(1)	No target found
38_1(5)	Unigene41351_All	280-303	2 364 minus strand gag-pol polyprotein [Silene latifolia]
38_1(5)	Unigene39097_All	190-213	2 403 minus strand gag-pol polyprotein [Silene latifolia]
38_2(5)	Unigene39097_All	190-213	2 403 minus strand gag-pol polyprotein [Silene latifolia]
38_2(5)	Unigene41351_All	280-303	2 364 minus strand gag-pol polyprotein [Silene latifolia]
38_3(5)	Unigene39097_All	190-213	2 403 minus strand gag-pol polyprotein [Silene latifolia]
38_3(5)	Unigene41351_All	280-303	2 364 minus strand gag-pol polyprotein [Silene latifolia]
38_4(5)	Unigene39097_All	190-213	2 403 minus strand gag-pol polyprotein [Silene latifolia]
38_4(5)	Unigene41351_All	280-303	2 364 minus strand gag-pol polyprotein [Silene latifolia]
38_5(5)	Unigene39097_All	190-213	2 403 minus strand gag-pol polyprotein [Silene latifolia]
38_5(5)	Unigene41351_All	280-303	2 364 minus strand gag-pol polyprotein [Silene latifolia]
39_1(1)	No target found
40_1(2)	No target found
40_2(2)	No target found
41_1(1)	Unigene11542_All	43-59	945 1451 Os01g0510800 [Oryza sativa Japonica Group] >gi|113532699|dbj|BAF05082.1| Os01g0510800 [Oryza sativa Japonica Group]
41_1(1)	Unigene22542_All	574-590	116 1153 Os01g0510800 [Oryza sativa Japonica Group] >gi|113532699|dbj|BAF05082.1| Os01g0510800 [Oryza sativa Japonica Group]
41_1(1)	Unigene132861_All	57-71	424 660 sigma factor A [Arabidopsis thaliana] >gi|332196178|gb|AEE34299.1| sigma factor A [Arabidopsis thaliana]
41_1(1)	Unigene39707_All	57-71	499 735 sigma factor A [Arabidopsis thaliana] >gi|332196178|gb|AEE34299.1| sigma factor A [Arabidopsis thaliana]
41_1(1)	Unigene35475_All	72-88	2 439 laccase [Liriodendron tulipifera]
41_1(1)	Unigene4194_All	162-176	729 2240 Ca2+ antiporter/cation exchanger [Populus trichocarpa] >gi|222857567|gb|EEE95114.1| Ca2+ antiporter/cation exchanger [Populus trichocarpa]
42_1(1)	No target found
43_1(1)	No target found
44_1(1)	Unigene11026_All	517-532	222 1187 Os07g0682700 [Oryza sativa Japonica Group] >gi|113612198|dbj|BAF22576.1| Os07g0682700 [Oryza sativa Japonica Group]
44_1(1)	Unigene79256_All	292-306	118 654 Os01g0823400 [Oryza sativa Japonica Group] >gi|255673829|dbj|BAF06573.2| Os01g0823400 [Oryza sativa Japonica Group]
44_1(1)	Unigene34216_All	772-786	72 1088 Os01g0823400 [Oryza sativa Japonica Group] >gi|255673829|dbj|BAF06573.2| Os01g0823400 [Oryza sativa Japonica Group]
44_1(1)	Unigene123098_All	541-558	119 745 cupin domain-containing protein [Arabidopsis thaliana] >gi|8439891|gb|AAF75077.1|AC007583_13 Contains similarity to 12S seed storage globulin precursor gi|134919. ESTs gb|T13642, gb|T21684 and gb|T22751 come from this gene [Arabidopsis thaliana] >gi|15294234|gb|AAK95294.1|AF410308_1 At1g07750/F24B9_13 [Arabidopsis thaliana] >gi|24111337|gb|AAN46792.1| At1g07750/F24B9_13 [Arabidopsis thali…
44_1(1)	Unigene33502_All	541-558	234 1298 minus strand cupin family protein [Arabidopsis lyrata subsp. lyrata] >gi|297326843|gb|EFH57263.1| cupin family protein [Arabidopsis lyrata subsp. lyrata]
44_1(1)	Unigene7642_All	448-463	4 582 minus strand uncharacterized protein [Arabidopsis thaliana] >gi|322510079|sp|Q9XIK4.2|U202A_ARATH RecName: Full=UPF0202 protein At1g10490 >gi|332190464|gb|AEE28585.1| uncharacterized protein [Arabidopsis thaliana]
44_1(1)	Unigene7447_All	1567-1582	2 2296 minus strand PREDICTED: similar to MIM (HYPERSENSITIVE TO MMS, IRRADIATION AND MMC); ATP binding [Vitis vinifera]
44_1(1)	Unigene4772_All	311-322	2 649 minus strand Erythronate-4-phosphate dehydrogenase family protein [Arabidopsis thaliana] >gi|42572111|ref|NP_974146.1| Erythronate-4-phosphate dehydrogenase family protein [Arabidopsis thaliana] >gi|222423754|dbj|BAH19843.1| AT1G75180 [Arabidopsis thaliana] >gi|332197561|gb|AEE35682.1| Erythronate-4-phosphate dehydrogenase family protein [Arabidopsis thaliana] >gi|332197563|gb|AEE35684.1| E…
45_1(1)	Unigene33515_All	738-758	2 1549 minus strand GIGANTEA 1 [x Doritaenopsis hybrid cultivar]
46_1(1)	Unigene38893_All	773-796	226 1062 minus strand bifunctional inhibitor/lipid-transfer protein/seed storage 2S albumin-like protein [Arabidopsis thaliana] >gi|332659213|gb|AEE84613.1| bifunctional inhibitor/lipid-transfer protein/seed storage 2S albumin-like protein [Arabidopsis thaliana]
47_1(1)	No target found
48_1(1)	No target found
49_1(1)	No target found
50_1(1)	Unigene78931_All	35-55	98 220 dynein light chain type 1-like protein [Arabidopsis thaliana] >gi|332659928|gb|AEE85328.1| dynein light chain type 1-like protein [Arabidopsis thaliana]
51_1(1)	No target found
52_1(3)	Unigene58354_All	37-60	1 243 minus strand Reverse transcriptase family protein [Asparagus officinalis]
52_2(3)	Unigene58354_All	37-60	1 243 minus strand Reverse transcriptase family protein [Asparagus officinalis]
52_3(3)	Unigene58354_All	37-60	1 243 minus strand Reverse transcriptase family protein [Asparagus officinalis]
53_1(1)	Unigene114238_All	31-49	30 281 minus strand OSJNBa0009K15.17 [Oryza sativa Japonica Group]
53_1(1)	Unigene65903_All	41447	2 154 minus strand hypothetical protein VITISV_001350 [Vitis vinifera]
53_1(1)	Unigene37090_All	115-132	51 200 reverse transcriptase [Fagus sylvatica]
53_1(1)	Unigene91833_All	660-675	434 1963 minus strand bZIP-like protein [Oryza sativa Japonica Group]
53_1(1)	Unigene53237_All	415-430	125 589 minus strand reverse transcriptase [Fagus sylvatica]
54_1(1)	No target found
55_1(19)	No target found
55_2(19)	No target found
55_3(19)	No target found
55_4(19)	No target found
55_5(19)	No target found
55_6(19)	No target found
55_7(19)	No target found
55_8(19)	No target found
55_9(19)	No target found
55_10(19)	No target found
55_11(19)	No target found
55_12(19)	No target found
55_13(19)	No target found
55_14(19)	No target found
55_15(19)	No target found
55_16(19)	No target found
55_17(19)	No target found
55_18(19)	No target found
55_19(19)	No target found
56_1(82)	Unigene3381_All	424-449	80 553 minus strand senescence-associated protein [Picea abies]
56_2(82)	Unigene3381_All	424-449	80 553 minus strand senescence-associated protein [Picea abies]
56_3(82)	Unigene3381_All	424-449	80 553 minus strand senescence-associated protein [Picea abies]
56_4(82)	Unigene3381_All	424-449	80 553 minus strand senescence-associated protein [Picea abies]
56_5(82)	Unigene3381_All	424-449	80 553 minus strand senescence-associated protein [Picea abies]
56_6(82)	Unigene3381_All	424-449	80 553 minus strand senescence-associated protein [Picea abies]
56_7(82)	Unigene3381_All	424-449	80 553 minus strand senescence-associated protein [Picea abies]
56_8(82)	Unigene3381_All	424-449	80 553 minus strand senescence-associated protein [Picea abies]
56_9(82)	Unigene3381_All	424-449	80 553 minus strand senescence-associated protein [Picea abies]
56_10(82)	Unigene3381_All	424-449	80 553 minus strand senescence-associated protein [Picea abies]
56_11(82)	Unigene3381_All	424-449	80 553 minus strand senescence-associated protein [Picea abies]
56_12(82)	Unigene3381_All	424-449	80 553 minus strand senescence-associated protein [Picea abies]
56_13(82)	Unigene3381_All	424-449	80 553 minus strand senescence-associated protein [Picea abies]
56_14(82)	Unigene3381_All	424-449	80 553 minus strand senescence-associated protein [Picea abies]
56_15(82)	Unigene3381_All	424-449	80 553 minus strand senescence-associated protein [Picea abies]
56_16(82)	Unigene3381_All	424-449	80 553 minus strand senescence-associated protein [Picea abies]
56_17(82)	Unigene3381_All	424-449	80 553 minus strand senescence-associated protein [Picea abies]
56_18(82)	Unigene3381_All	424-449	80 553 minus strand senescence-associated protein [Picea abies]
56_19(82)	Unigene3381_All	424-449	80 553 minus strand senescence-associated protein [Picea abies]
56_20(82)	Unigene3381_All	424-449	80 553 minus strand senescence-associated protein [Picea abies]
56_21(82)	Unigene3381_All	424-449	80 553 minus strand senescence-associated protein [Picea abies]
56_22(82)	Unigene3381_All	424-449	80 553 minus strand senescence-associated protein [Picea abies]
56_23(82)	Unigene3381_All	424-449	80 553 minus strand senescence-associated protein [Picea abies]
56_24(82)	Unigene3381_All	424-449	80 553 minus strand senescence-associated protein [Picea abies]
56_25(82)	Unigene3381_All	424-449	80 553 minus strand senescence-associated protein [Picea abies]
56_26(82)	Unigene3381_All	424-449	80 553 minus strand senescence-associated protein [Picea abies]
56_27(82)	Unigene3381_All	424-449	80 553 minus strand senescence-associated protein [Picea abies]
56_28(82)	Unigene3381_All	424-449	80 553 minus strand senescence-associated protein [Picea abies]
56_29(82)	Unigene3381_All	424-449	80 553 minus strand senescence-associated protein [Picea abies]
56_30(82)	Unigene3381_All	424-449	80 553 minus strand senescence-associated protein [Picea abies]
56_31(82)	Unigene3381_All	424-449	80 553 minus strand senescence-associated protein [Picea abies]
56_32(82)	Unigene3381_All	424-449	80 553 minus strand senescence-associated protein [Picea abies]
56_33(82)	Unigene3381_All	424-449	80 553 minus strand senescence-associated protein [Picea abies]
56_34(82)	Unigene3381_All	424-449	80 553 minus strand senescence-associated protein [Picea abies]
56_35(82)	Unigene3381_All	424-449	80 553 minus strand senescence-associated protein [Picea abies]
56_36(82)	Unigene3381_All	424-449	80 553 minus strand senescence-associated protein [Picea abies]
56_37(82)	Unigene3381_All	424-449	80 553 minus strand senescence-associated protein [Picea abies]
56_38(82)	Unigene3381_All	424-449	80 553 minus strand senescence-associated protein [Picea abies]
56_39(82)	Unigene3381_All	424-449	80 553 minus strand senescence-associated protein [Picea abies]
56_40(82)	Unigene3381_All	424-449	80 553 minus strand senescence-associated protein [Picea abies]
56_41(82)	Unigene3381_All	424-449	80 553 minus strand senescence-associated protein [Picea abies]
56_42(82)	Unigene3381_All	424-449	80 553 minus strand senescence-associated protein [Picea abies]
56_43(82)	Unigene3381_All	424-449	80 553 minus strand senescence-associated protein [Picea abies]
56_44(82)	Unigene3381_All	424-449	80 553 minus strand senescence-associated protein [Picea abies]
56_45(82)	Unigene3381_All	424-449	80 553 minus strand senescence-associated protein [Picea abies]
56_46(82)	Unigene3381_All	424-449	80 553 minus strand senescence-associated protein [Picea abies]
56_47(82)	Unigene3381_All	424-449	80 553 minus strand senescence-associated protein [Picea abies]
56_48(82)	Unigene3381_All	424-449	80 553 minus strand senescence-associated protein [Picea abies]
56_49(82)	Unigene3381_All	424-449	80 553 minus strand senescence-associated protein [Picea abies]
56_50(82)	Unigene3381_All	424-449	80 553 minus strand senescence-associated protein [Picea abies]
56_51(82)	Unigene3381_All	424-449	80 553 minus strand senescence-associated protein [Picea abies]
56_52(82)	Unigene3381_All	424-449	80 553 minus strand senescence-associated protein [Picea abies]
56_53(82)	Unigene3381_All	424-449	80 553 minus strand senescence-associated protein [Picea abies]
56_54(82)	Unigene3381_All	424-449	80 553 minus strand senescence-associated protein [Picea abies]
56_55(82)	Unigene3381_All	424-449	80 553 minus strand senescence-associated protein [Picea abies]
56_56(82)	Unigene3381_All	424-449	80 553 minus strand senescence-associated protein [Picea abies]
56_57(82)	Unigene3381_All	424-449	80 553 minus strand senescence-associated protein [Picea abies]
56_58(82)	Unigene3381_All	424-449	80 553 minus strand senescence-associated protein [Picea abies]
56_59(82)	Unigene3381_All	424-449	80 553 minus strand senescence-associated protein [Picea abies]
56_60(82)	Unigene3381_All	424-449	80 553 minus strand senescence-associated protein [Picea abies]
56_61(82)	Unigene3381_All	424-449	80 553 minus strand senescence-associated protein [Picea abies]
56_62(82)	Unigene3381_All	424-449	80 553 minus strand senescence-associated protein [Picea abies]
56_63(82)	Unigene3381_All	424-449	80 553 minus strand senescence-associated protein [Picea abies]
56_64(82)	Unigene3381_All	424-449	80 553 minus strand senescence-associated protein [Picea abies]
56_65(82)	Unigene3381_All	424-449	80 553 minus strand senescence-associated protein [Picea abies]
56_66(82)	Unigene3381_All	424-449	80 553 minus strand senescence-associated protein [Picea abies]
56_67(82)	Unigene3381_All	424-449	80 553 minus strand senescence-associated protein [Picea abies]
56_68(82)	Unigene3381_All	424-449	80 553 minus strand senescence-associated protein [Picea abies]
56_69(82)	Unigene3381_All	424-449	80 553 minus strand senescence-associated protein [Picea abies]
56_70(82)	Unigene3381_All	424-449	80 553 minus strand senescence-associated protein [Picea abies]
56_71(82)	Unigene3381_All	424-449	80 553 minus strand senescence-associated protein [Picea abies]
56_72(82)	Unigene3381_All	424-449	80 553 minus strand senescence-associated protein [Picea abies]
56_73(82)	Unigene3381_All	424-449	80 553 minus strand senescence-associated protein [Picea abies]
56_74(82)	Unigene3381_All	424-449	80 553 minus strand senescence-associated protein [Picea abies]
56_75(82)	Unigene3381_All	424-449	80 553 minus strand senescence-associated protein [Picea abies]
56_76(82)	Unigene3381_All	424-449	80 553 minus strand senescence-associated protein [Picea abies]
56_77(82)	Unigene3381_All	424-449	80 553 minus strand senescence-associated protein [Picea abies]
56_78(82)	Unigene3381_All	424-449	80 553 minus strand senescence-associated protein [Picea abies]
56_79(82)	Unigene3381_All	424-449	80 553 minus strand senescence-associated protein [Picea abies]
56_80(82)	Unigene3381_All	424-449	80 553 minus strand senescence-associated protein [Picea abies]
56_81(82)	Unigene3381_All	424-449	80 553 minus strand senescence-associated protein [Picea abies]
56_82(82)	Unigene3381_All	424-449	80 553 minus strand senescence-associated protein [Picea abies]
57_1(1)	No target found
58_1(1)	No target found
59_1(1)	Unigene11244_All	586-607	3 617 histone acetyltransferase complex component102 [Zea mays] >gi|18642468|emb|CAD22882.1| transcriptional adaptor [Zea mays]
59_1(1)	Unigene112_All	1822-1841	2 1933 minus strand PREDICTED: similar to GLT1 (NADH-dependent glutamate synthase 1 gene) [Vitis vinifera]
60_1(1)	No target found
61_1(7)	No target found
61_2(7)	No target found
61_3(7)	No target found
61_4(7)	No target found
61_5(7)	No target found
61_6(7)	No target found
61_7(7)	No target found
62_1(2)	Unigene8980_All	171-188	282 530 mitogen-activated protein kinase kinase MAPKK2 [Glycine max]
62_1(2)	Unigene6153_All	146-165	1 459 F22O13.20 [Arabidopsis thaliana]
62_1(2)	Unigene59399_All	137-153	3 176 Uncharacterized Cys-rich domain [Medicago truncatula]
62_1(2)	Unigene59398_All	137-153	3 248 Uncharacterized Cys-rich domain [Medicago truncatula]
62_1(2)	Unigene116171_All	187-201	7 513 pentatricopeptide repeat-containing protein [Arabidopsis lyrata subsp. lyrata] >gi|297319483|gb|EFH49905.1| pentatricopeptide repeat-containing protein [Arabidopsis lyrata subsp. lyrata]
62_1(2)	Unigene85326_All	56-70	15 332 hypothetical protein SORBIDRAFT_05g025945 [Sorghum bicolor] >gi|241937061|gb|EES10206.1| hypothetical protein SORBIDRAFT_05g025945 [Sorghum bicolor]
62_2(2)	Unigene8980_All	171-188	282 530 mitogen-activated protein kinase kinase MAPKK2 [Glycine max]
62_2(2)	Unigene6153_All	146-165	1 459 F22O13.20 [Arabidopsis thaliana]
62_2(2)	Unigene59399_All	137-153	3 176 Uncharacterized Cys-rich domain [Medicago truncatula]
62_2(2)	Unigene59398_All	137-153	3 248 Uncharacterized Cys-rich domain [Medicago truncatula]
62_2(2)	Unigene116171_All	187-201	7 513 pentatricopeptide repeat-containing protein [Arabidopsis lyrata subsp. lyrata] >gi|297319483|gb|EFH49905.1| pentatricopeptide repeat-containing protein [Arabidopsis lyrata subsp. lyrata]
62_2(2)	Unigene85326_All	56-70	15 332 hypothetical protein SORBIDRAFT_05g025945 [Sorghum bicolor] >gi|241937061|gb|EES10206.1| hypothetical protein SORBIDRAFT_05g025945 [Sorghum bicolor]
63_1(1)	No target found
64_1(1)	No target found
65_1(2)	No target found
65_2(2)	No target found
66_1(1)	Unigene40819_All	264-288	515 1198 bifunctional inhibitor/lipid-transfer protein/seed storage 2S albumin-like protein [Arabidopsis thaliana] >gi|332659213|gb|AEE84613.1| bifunctional inhibitor/lipid-transfer protein/seed storage 2S albumin-like protein [Arabidopsis thaliana]
67_1(1)	No target found
68_1(4)	No target found
68_2(4)	No target found
68_3(4)	No target found
68_4(4)	No target found
69_1(4)	No target found
69_2(4)	No target found
69_3(4)	No target found
69_4(4)	No target found
70_1(1)	No target found
71_1(1)	Unigene15164_All	746-767	50 973 minus strand DNA binding protein [Cucumis melo subsp. melo]
71_1(1)	Unigene127097_All	44-65	8 172 minus strand F5J5.11 [Arabidopsis thaliana]
71_1(1)	Unigene73545_All	128-149	5 241 F5J5.11 [Arabidopsis thaliana]
71_1(1)	Unigene59953_All	515-529	1 534 minus strand nuclear pore complex protein Nup53 [Arabidopsis thaliana] >gi|332642275|gb|AEE75796.1| nuclear pore complex protein Nup53 [Arabidopsis thaliana]
72_1(1)	No target found
73_1(1)	No target found
74_1(1)	Unigene21839_All	1795-1814	932 3412 minus strand sucrose synthase [Potamogeton distinctus]
74_1(1)	Unigene6931_All	15-36	3 389 Os02g0710900 [Oryza sativa Japonica Group] >gi|113537429|dbj|BAF09812.1| Os02g0710900 [Oryza sativa Japonica Group]
74_1(1)	Unigene10922_All	1986-2007	3 2015 minus strand Os02g0710900 [Oryza sativa Japonica Group] >gi|113537429|dbj|BAF09812.1| Os02g0710900 [Oryza sativa Japonica Group]
75_1(1)	No target found
76_1(1)	Unigene74138_All	89-112	269 595 minus strand WD-40 repeat family protein [Arabidopsis lyrata subsp. lyrata] >gi|297312544|gb|EFH42968.1| WD-40 repeat family protein [Arabidopsis lyrata subsp. lyrata]
76_1(1)	Unigene125629_All	95-118	135 464 unnamed protein product [Blastocystis hominis]
77_1(6)	Unigene25019_All	231-250	6 383 minus strand Os02g0736100 [Oryza sativa Japonica Group] >gi|75134279|sp|Q6Z746.1|MP702_ORYSJ RecName: Full=Microtubule-associated protein 70-2; Short=AtMAP70-2; AltName: Full=70 kDa microtubule-associated protein 2 >gi|113537581|dbj|BAF09964.1| Os02g0736100 [Oryza sativa Japonica Group]
77_2(6)	Unigene25019_All	231-250	6 383 minus strand Os02g0736100 [Oryza sativa Japonica Group] >gi|75134279|sp|Q6Z746.1|MP702_ORYSJ RecName: Full=Microtubule-associated protein 70-2; Short=AtMAP70-2; AltName: Full=70 kDa microtubule-associated protein 2 >gi|113537581|dbj|BAF09964.1| Os02g0736100 [Oryza sativa Japonica Group]
77_3(6)	Unigene25019_All	231-250	6 383 minus strand Os02g0736100 [Oryza sativa Japonica Group] >gi|75134279|sp|Q6Z746.1|MP702_ORYSJ RecName: Full=Microtubule-associated protein 70-2; Short=AtMAP70-2; AltName: Full=70 kDa microtubule-associated protein 2 >gi|113537581|dbj|BAF09964.1| Os02g0736100 [Oryza sativa Japonica Group]
77_4(6)	Unigene25019_All	231-250	6 383 minus strand Os02g0736100 [Oryza sativa Japonica Group] >gi|75134279|sp|Q6Z746.1|MP702_ORYSJ RecName: Full=Microtubule-associated protein 70-2; Short=AtMAP70-2; AltName: Full=70 kDa microtubule-associated protein 2 >gi|113537581|dbj|BAF09964.1| Os02g0736100 [Oryza sativa Japonica Group]
77_5(6)	Unigene25019_All	231-250	6 383 minus strand Os02g0736100 [Oryza sativa Japonica Group] >gi|75134279|sp|Q6Z746.1|MP702_ORYSJ RecName: Full=Microtubule-associated protein 70-2; Short=AtMAP70-2; AltName: Full=70 kDa microtubule-associated protein 2 >gi|113537581|dbj|BAF09964.1| Os02g0736100 [Oryza sativa Japonica Group]
77_6(6)	Unigene25019_All	231-250	6 383 minus strand Os02g0736100 [Oryza sativa Japonica Group] >gi|75134279|sp|Q6Z746.1|MP702_ORYSJ RecName: Full=Microtubule-associated protein 70-2; Short=AtMAP70-2; AltName: Full=70 kDa microtubule-associated protein 2 >gi|113537581|dbj|BAF09964.1| Os02g0736100 [Oryza sativa Japonica Group]
78_1(1)	Unigene45679_All	54-77	3 293 Os03g0701550 [Oryza sativa Japonica Group] >gi|255674814|dbj|BAH92330.1| Os03g0701550 [Oryza sativa Japonica Group]
78_1(1)	Unigene45678_All	54-77	3 293 Os03g0701550 [Oryza sativa Japonica Group] >gi|255674814|dbj|BAH92330.1| Os03g0701550 [Oryza sativa Japonica Group]
79_1(1)	No target found
80_1(1)	No target found
81_1(1)	No target found
82_1(1)	No target found
83_1(1)	No target found
84_1(1)	No target found
85_1(1)	No target found
86_1(2)	No target found
86_2(2)	No target found
87_1(1)	No target found
88_1(4)	Unigene34082_All	41481	2 877 dolichyl-P-Man Man [Zea mays] >gi|195622414|gb|ACG33037.1| dolichyl-P-Man Man [Zea mays]
88_1(4)	Unigene17843_All	604-623	151 795 alpha-1,6-mannosyltransferase [Arabidopsis thaliana] >gi|332189270|gb|AEE27391.1| alpha-1,6-mannosyltransferase [Arabidopsis thaliana]
88_2(4)	Unigene34082_All	41481	2 877 dolichyl-P-Man Man [Zea mays] >gi|195622414|gb|ACG33037.1| dolichyl-P-Man Man [Zea mays]
88_2(4)	Unigene17843_All	604-623	151 795 alpha-1,6-mannosyltransferase [Arabidopsis thaliana] >gi|332189270|gb|AEE27391.1| alpha-1,6-mannosyltransferase [Arabidopsis thaliana]
88_3(4)	Unigene34082_All	41481	2 877 dolichyl-P-Man Man [Zea mays] >gi|195622414|gb|ACG33037.1| dolichyl-P-Man Man [Zea mays]
88_3(4)	Unigene17843_All	604-623	151 795 alpha-1,6-mannosyltransferase [Arabidopsis thaliana] >gi|332189270|gb|AEE27391.1| alpha-1,6-mannosyltransferase [Arabidopsis thaliana]
88_4(4)	Unigene34082_All	41481	2 877 dolichyl-P-Man Man [Zea mays] >gi|195622414|gb|ACG33037.1| dolichyl-P-Man Man [Zea mays]
88_4(4)	Unigene17843_All	604-623	151 795 alpha-1,6-mannosyltransferase [Arabidopsis thaliana] >gi|332189270|gb|AEE27391.1| alpha-1,6-mannosyltransferase [Arabidopsis thaliana]
89_1(1)	No target found
90_1(1)	Unigene106344_All	80-99	8 376 bacterial-induced peroxidase precursor [Gossypium hirsutum]
90_1(1)	Unigene22996_All	461-481	135 803 Os03g0184400 [Oryza sativa Japonica Group] >gi|113547660|dbj|BAF11103.1| Os03g0184400 [Oryza sativa Japonica Group]
90_1(1)	Unigene30779_All	915-934	162 1130 anthocyanin 5-aromatic acyltransferase [Zea mays] >gi|195612248|gb|ACG27954.1| anthocyanin 5-aromatic acyltransferase [Zea mays]
90_1(1)	Unigene88548_All	56-71	10 225 leucine-rich repeat extensin-like protein 3 [Arabidopsis thaliana] >gi|75337952|sp|Q9T0K5.1|LRX3_ARATH RecName: Full=Leucine-rich repeat extensin-like protein 3; Short=AtLRX3; Short=LRR/EXTENSIN3; AltName: Full=Cell wall hydroxyproline-rich glycoprotein; Flags: Precursor >gi|4584539|emb|CAB40769.1| extensin-like protein [Arabidopsis thaliana] >gi|7268037|emb|CAB78376.1| extensin-like prote…
90_1(1)	Unigene2117_All	704-715	12 899 minus strand Os03g0845000 [Oryza sativa Japonica Group] >gi|113550347|dbj|BAF13790.1| Os03g0845000 [Oryza sativa Japonica Group]
90_1(1)	Unigene46704_All	401-412	104 688 minus strand Os03g0845000 [Oryza sativa Japonica Group] >gi|113550347|dbj|BAF13790.1| Os03g0845000 [Oryza sativa Japonica Group]
91_1(1)	Unigene54279_All	13-32	393 629 splicing factor 3B subunit 4 [Arabidopsis thaliana] >gi|330251682|gb|AEC06776.1| splicing factor 3B subunit 4 [Arabidopsis thaliana]
91_1(1)	Unigene13427_All	128-144	73 372 minus strand Os02g0224400 [Oryza sativa Japonica Group] >gi|113535866|dbj|BAF08249.1| Os02g0224400 [Oryza sativa Japonica Group]
92_1(1)	No target found
93_1(1)	No target found
94_1(3)	No target found
94_2(3)	No target found
94_3(3)	No target found
95_1(1)	No target found
96_1(1)	No target found
97_1(1)	No target found
98_1(1)	Unigene124061_All	59-80	380 988 minus strand hypothetical protein VITISV_043198 [Vitis vinifera]
98_1(1)	Unigene89943_All	92-113	32 313 receptor-like protein kinase like protein [Arabidopsis thaliana]
99_1(1)	Unigene90758_All	62-85	38 295 minus strand Nucleic acid binding NABP [Medicago truncatula]
99_1(1)	Unigene6123_All	399-421	185 679 lachrymatory factor synthase [Zea mays] >gi|195643698|gb|ACG41317.1| lachrymatory factor synthase [Zea mays]
99_1(1)	Unigene40480_All	126-148	3 218 lachrymatory factor synthase [Zea mays] >gi|195643698|gb|ACG41317.1| lachrymatory factor synthase [Zea mays]
100_1(1)	Unigene19508_All	54-78	448 546 O-fucosyltransferase family protein [Arabidopsis thaliana] >gi|37202038|gb|AAQ89634.1| At1g14020 [Arabidopsis thaliana] >gi|110739513|dbj|BAF01665.1| growth regulator like protein [Arabidopsis thaliana] >gi|110739824|dbj|BAF01818.1| growth regulator like protein [Arabidopsis thaliana] >gi|332190978|gb|AEE29099.1| O-fucosyltransferase family protein [Arabidopsis thaliana]
101_1(3)	Unigene38960_All	85-108	3 224 reverse transcriptase [Spinacia oleracea]
101_2(3)	Unigene38960_All	85-108	3 224 reverse transcriptase [Spinacia oleracea]
101_3(3)	Unigene38960_All	85-108	3 224 reverse transcriptase [Spinacia oleracea]
102_1(2)	Unigene14778_All	944-958	3 1364 minus strand Os07g0106000 [Oryza sativa Japonica Group] >gi|113610238|dbj|BAF20616.1| Os07g0106000 [Oryza sativa Japonica Group]
102_1(2)	Unigene17976_All	614-633	3 854 potassium transporter HAK3p [Mesembryanthemum crystallinum]
102_1(2)	Unigene105901_All	82-101	4 342 minus strand PREDICTED: hypothetical protein [Vitis vinifera]
102_1(2)	Unigene35297_All	324-339	5 418 Os03g0764300 [Oryza sativa Japonica Group] >gi|108711235|gb|ABF99030.1| Protein kinase domain containing protein, expressed [Oryza sativa Japonica Group] >gi|108711236|gb|ABF99031.1| Protein kinase domain containing protein, expressed [Oryza sativa Japonica Group] >gi|113549838|dbj|BAF13281.1| Os03g0764300 [Oryza sativa Japonica Group]
102_2(2)	Unigene14778_All	944-958	3 1364 minus strand Os07g0106000 [Oryza sativa Japonica Group] >gi|113610238|dbj|BAF20616.1| Os07g0106000 [Oryza sativa Japonica Group]
102_2(2)	Unigene17976_All	614-633	3 854 potassium transporter HAK3p [Mesembryanthemum crystallinum]
102_2(2)	Unigene105901_All	82-101	4 342 minus strand PREDICTED: hypothetical protein [Vitis vinifera]
102_2(2)	Unigene35297_All	324-339	5 418 Os03g0764300 [Oryza sativa Japonica Group] >gi|108711235|gb|ABF99030.1| Protein kinase domain containing protein, expressed [Oryza sativa Japonica Group] >gi|108711236|gb|ABF99031.1| Protein kinase domain containing protein, expressed [Oryza sativa Japonica Group] >gi|113549838|dbj|BAF13281.1| Os03g0764300 [Oryza sativa Japonica Group]
103_1(1)	No target found
104_1(1)	No target found
105_1(1)	Unigene77419_All	16-31	1 147 Os07g0639800 [Oryza sativa Japonica Group] >gi|113611953|dbj|BAF22331.1| Os07g0639800 [Oryza sativa Japonica Group]
106_1(1)	No target found
107_1(4)	No target found
107_2(4)	No target found
107_3(4)	No target found
107_4(4)	No target found
108_1(1)	No target found
109_1(5)	No target found
109_2(5)	No target found
109_3(5)	No target found
109_4(5)	No target found
109_5(5)	No target found
110_1(2)	No target found
110_2(2)	No target found
111_1(2)	Unigene36956_All	261-283	445 756 hydroxyproline-rich glycoprotein DZ-HRGP [Volvox carteri f. nagariensis]
111_2(2)	Unigene36956_All	261-283	445 756 hydroxyproline-rich glycoprotein DZ-HRGP [Volvox carteri f. nagariensis]
112_1(1)	Unigene11700_All	90-109	3 164 ACR toxin-sensitivity inducing protein [Citrus jambhiri]
113_1(1)	Unigene6956_All	475-496	133 717 extensin [Volvox carteri]
113_1(1)	Unigene74708_All	15-37	2 250 RecName: Full=Auxin-responsive protein IAA4; AltName: Full=Indoleacetic acid-induced protein 4 >gi|148839540|sp|A2ZRY8.1|IAA4_ORYSJ RecName: Full=Auxin-responsive protein IAA4; AltName: Full=Indoleacetic acid-induced protein 4
114_1(1)	No target found
115_1(1)	No target found
116_1(1)	No target found
117_1(3)	No target found
117_2(3)	No target found
117_3(3)	No target found
118_1(1)	No target found
119_1(1)	Unigene2476_All	144-162	3 674 60 kDa chaperonin alpha subunit [Oryza sativa Japonica Group]
120_1(4)	Unigene82368_All	34-51	84 509 minus strand extensin [Volvox carteri]
120_1(4)	Unigene40397_All	185-200	78 548 type XI myosin MyoF [Volvox carteri f. nagariensis] >gi|300260233|gb|EFJ44454.1| type XI myosin MyoF [Volvox carteri f. nagariensis]
120_1(4)	Unigene117729_All	50-67	71 331 plus agglutinin [Chlamydomonas reinhardtii]
120_1(4)	Unigene19084_All	449-465	118 1062 Os09g0344800 [Oryza sativa Japonica Group] >gi|50252864|dbj|BAD29095.1| membrane protein-like [Oryza sativa Japonica Group] >gi|113631166|dbj|BAF24847.1| Os09g0344800 [Oryza sativa Japonica Group]
120_1(4)	Unigene42247_All	13-29	25 594 RecName: Full=Proline-rich receptor-like protein kinase PERK2; AltName: Full=Proline-rich extensin-like receptor kinase 2; Short=AtPERK2; AltName: Full=Somatic embryogenesis receptor kinase-like protein
120_1(4)	Unigene36201_All	224-240	137 565 Os05g0516400 [Oryza sativa Japonica Group] >gi|255676490|dbj|BAH93217.1| Os05g0516400 [Oryza sativa Japonica Group]
120_1(4)	Unigene46896_All	57-73	164 556 pentatricopeptide repeat-containing protein [Arabidopsis thaliana] >gi|8778465|gb|AAF79473.1|AC022492_17 F1L3.33 [Arabidopsis thaliana] >gi|332191495|gb|AEE29616.1| pentatricopeptide repeat-containing protein [Arabidopsis thaliana]
120_1(4)	Unigene107922_All	241-257	9 383 glyoxal or galactose oxidase [Chlamydomonas reinhardtii] >gi|158271587|gb|EDO97403.1| glyoxal or galactose oxidase [Chlamydomonas reinhardtii]
120_1(4)	Unigene18335_All	41448	225 1058 Os01g0794800 [Oryza sativa Japonica Group] >gi|113534036|dbj|BAF06419.1| Os01g0794800 [Oryza sativa Japonica Group]
120_1(4)	Unigene40557_All	24-41	222 587 OSJNBb0089K24.4 [Oryza sativa Japonica Group]
120_1(4)	Unigene87896_All	429-440	22 471 Predicted membrane protein (patched superfamily) (ISS) [Ostreococcus tauri] >gi|116059946|emb|CAL56005.1| Predicted membrane protein (patched superfamily) (ISS) [Ostreococcus tauri]
120_1(4)	Unigene26900_All	461-477	321 1088 Sulfite exporter TauE/SafE family protein [Arabidopsis thaliana] >gi|28951043|gb|AAO63445.1| At2g25737 [Arabidopsis thaliana] >gi|330252652|gb|AEC07746.1| Sulfite exporter TauE/SafE family protein [Arabidopsis thaliana]
120_2(4)	Unigene82368_All	34-51	84 509 minus strand extensin [Volvox carteri]
120_2(4)	Unigene40397_All	185-200	78 548 type XI myosin MyoF [Volvox carteri f. nagariensis] >gi|300260233|gb|EFJ44454.1| type XI myosin MyoF [Volvox carteri f. nagariensis]
120_2(4)	Unigene117729_All	50-67	71 331 plus agglutinin [Chlamydomonas reinhardtii]
120_2(4)	Unigene19084_All	449-465	118 1062 Os09g0344800 [Oryza sativa Japonica Group] >gi|50252864|dbj|BAD29095.1| membrane protein-like [Oryza sativa Japonica Group] >gi|113631166|dbj|BAF24847.1| Os09g0344800 [Oryza sativa Japonica Group]
120_2(4)	Unigene42247_All	13-29	25 594 RecName: Full=Proline-rich receptor-like protein kinase PERK2; AltName: Full=Proline-rich extensin-like receptor kinase 2; Short=AtPERK2; AltName: Full=Somatic embryogenesis receptor kinase-like protein
120_2(4)	Unigene36201_All	224-240	137 565 Os05g0516400 [Oryza sativa Japonica Group] >gi|255676490|dbj|BAH93217.1| Os05g0516400 [Oryza sativa Japonica Group]
120_2(4)	Unigene46896_All	57-73	164 556 pentatricopeptide repeat-containing protein [Arabidopsis thaliana] >gi|8778465|gb|AAF79473.1|AC022492_17 F1L3.33 [Arabidopsis thaliana] >gi|332191495|gb|AEE29616.1| pentatricopeptide repeat-containing protein [Arabidopsis thaliana]
120_2(4)	Unigene107922_All	241-257	9 383 glyoxal or galactose oxidase [Chlamydomonas reinhardtii] >gi|158271587|gb|EDO97403.1| glyoxal or galactose oxidase [Chlamydomonas reinhardtii]
120_2(4)	Unigene18335_All	41448	225 1058 Os01g0794800 [Oryza sativa Japonica Group] >gi|113534036|dbj|BAF06419.1| Os01g0794800 [Oryza sativa Japonica Group]
120_2(4)	Unigene40557_All	24-41	222 587 OSJNBb0089K24.4 [Oryza sativa Japonica Group]
120_2(4)	Unigene87896_All	429-440	22 471 Predicted membrane protein (patched superfamily) (ISS) [Ostreococcus tauri] >gi|116059946|emb|CAL56005.1| Predicted membrane protein (patched superfamily) (ISS) [Ostreococcus tauri]
120_2(4)	Unigene26900_All	461-477	321 1088 Sulfite exporter TauE/SafE family protein [Arabidopsis thaliana] >gi|28951043|gb|AAO63445.1| At2g25737 [Arabidopsis thaliana] >gi|330252652|gb|AEC07746.1| Sulfite exporter TauE/SafE family protein [Arabidopsis thaliana]
120_3(4)	Unigene82368_All	34-51	84 509 minus strand extensin [Volvox carteri]
120_3(4)	Unigene40397_All	185-200	78 548 type XI myosin MyoF [Volvox carteri f. nagariensis] >gi|300260233|gb|EFJ44454.1| type XI myosin MyoF [Volvox carteri f. nagariensis]
120_3(4)	Unigene117729_All	50-67	71 331 plus agglutinin [Chlamydomonas reinhardtii]
120_3(4)	Unigene19084_All	449-465	118 1062 Os09g0344800 [Oryza sativa Japonica Group] >gi|50252864|dbj|BAD29095.1| membrane protein-like [Oryza sativa Japonica Group] >gi|113631166|dbj|BAF24847.1| Os09g0344800 [Oryza sativa Japonica Group]
120_3(4)	Unigene42247_All	13-29	25 594 RecName: Full=Proline-rich receptor-like protein kinase PERK2; AltName: Full=Proline-rich extensin-like receptor kinase 2; Short=AtPERK2; AltName: Full=Somatic embryogenesis receptor kinase-like protein
120_3(4)	Unigene36201_All	224-240	137 565 Os05g0516400 [Oryza sativa Japonica Group] >gi|255676490|dbj|BAH93217.1| Os05g0516400 [Oryza sativa Japonica Group]
120_3(4)	Unigene46896_All	57-73	164 556 pentatricopeptide repeat-containing protein [Arabidopsis thaliana] >gi|8778465|gb|AAF79473.1|AC022492_17 F1L3.33 [Arabidopsis thaliana] >gi|332191495|gb|AEE29616.1| pentatricopeptide repeat-containing protein [Arabidopsis thaliana]
120_3(4)	Unigene107922_All	241-257	9 383 glyoxal or galactose oxidase [Chlamydomonas reinhardtii] >gi|158271587|gb|EDO97403.1| glyoxal or galactose oxidase [Chlamydomonas reinhardtii]
120_3(4)	Unigene18335_All	41448	225 1058 Os01g0794800 [Oryza sativa Japonica Group] >gi|113534036|dbj|BAF06419.1| Os01g0794800 [Oryza sativa Japonica Group]
120_3(4)	Unigene40557_All	24-41	222 587 OSJNBb0089K24.4 [Oryza sativa Japonica Group]
120_3(4)	Unigene87896_All	429-440	22 471 Predicted membrane protein (patched superfamily) (ISS) [Ostreococcus tauri] >gi|116059946|emb|CAL56005.1| Predicted membrane protein (patched superfamily) (ISS) [Ostreococcus tauri]
120_3(4)	Unigene26900_All	461-477	321 1088 Sulfite exporter TauE/SafE family protein [Arabidopsis thaliana] >gi|28951043|gb|AAO63445.1| At2g25737 [Arabidopsis thaliana] >gi|330252652|gb|AEC07746.1| Sulfite exporter TauE/SafE family protein [Arabidopsis thaliana]
120_4(4)	Unigene82368_All	34-51	84 509 minus strand extensin [Volvox carteri]
120_4(4)	Unigene40397_All	185-200	78 548 type XI myosin MyoF [Volvox carteri f. nagariensis] >gi|300260233|gb|EFJ44454.1| type XI myosin MyoF [Volvox carteri f. nagariensis]
120_4(4)	Unigene117729_All	50-67	71 331 plus agglutinin [Chlamydomonas reinhardtii]
120_4(4)	Unigene19084_All	449-465	118 1062 Os09g0344800 [Oryza sativa Japonica Group] >gi|50252864|dbj|BAD29095.1| membrane protein-like [Oryza sativa Japonica Group] >gi|113631166|dbj|BAF24847.1| Os09g0344800 [Oryza sativa Japonica Group]
120_4(4)	Unigene42247_All	13-29	25 594 RecName: Full=Proline-rich receptor-like protein kinase PERK2; AltName: Full=Proline-rich extensin-like receptor kinase 2; Short=AtPERK2; AltName: Full=Somatic embryogenesis receptor kinase-like protein
120_4(4)	Unigene36201_All	224-240	137 565 Os05g0516400 [Oryza sativa Japonica Group] >gi|255676490|dbj|BAH93217.1| Os05g0516400 [Oryza sativa Japonica Group]
120_4(4)	Unigene46896_All	57-73	164 556 pentatricopeptide repeat-containing protein [Arabidopsis thaliana] >gi|8778465|gb|AAF79473.1|AC022492_17 F1L3.33 [Arabidopsis thaliana] >gi|332191495|gb|AEE29616.1| pentatricopeptide repeat-containing protein [Arabidopsis thaliana]
120_4(4)	Unigene107922_All	241-257	9 383 glyoxal or galactose oxidase [Chlamydomonas reinhardtii] >gi|158271587|gb|EDO97403.1| glyoxal or galactose oxidase [Chlamydomonas reinhardtii]
120_4(4)	Unigene18335_All	41448	225 1058 Os01g0794800 [Oryza sativa Japonica Group] >gi|113534036|dbj|BAF06419.1| Os01g0794800 [Oryza sativa Japonica Group]
120_4(4)	Unigene40557_All	24-41	222 587 OSJNBb0089K24.4 [Oryza sativa Japonica Group]
120_4(4)	Unigene87896_All	429-440	22 471 Predicted membrane protein (patched superfamily) (ISS) [Ostreococcus tauri] >gi|116059946|emb|CAL56005.1| Predicted membrane protein (patched superfamily) (ISS) [Ostreococcus tauri]
120_4(4)	Unigene26900_All	461-477	321 1088 Sulfite exporter TauE/SafE family protein [Arabidopsis thaliana] >gi|28951043|gb|AAO63445.1| At2g25737 [Arabidopsis thaliana] >gi|330252652|gb|AEC07746.1| Sulfite exporter TauE/SafE family protein [Arabidopsis thaliana]
121_1(1)	No target found
122_1(1)	Unigene85884_All	334-350	2 1003 Os02g0698000 [Oryza sativa Japonica Group] >gi|23198434|gb|AAM94337.2| phosphoribulokinase precursor [Oryza sativa Indica Group] >gi|23305934|gb|AAN17353.1| phosphoribulokinase precursor [Oryza sativa Indica Group] >gi|41052955|dbj|BAD07865.1| phosphoribulokinase precursor [Oryza sativa Japonica Group] >gi|113537356|dbj|BAF09739.1| Os02g0698000 [Oryza sativa Japonica Group]
122_1(1)	Unigene53980_All	343-359	13 1020 Os02g0698000 [Oryza sativa Japonica Group] >gi|23198434|gb|AAM94337.2| phosphoribulokinase precursor [Oryza sativa Indica Group] >gi|23305934|gb|AAN17353.1| phosphoribulokinase precursor [Oryza sativa Indica Group] >gi|41052955|dbj|BAD07865.1| phosphoribulokinase precursor [Oryza sativa Japonica Group] >gi|113537356|dbj|BAF09739.1| Os02g0698000 [Oryza sativa Japonica Group]
123_1(1)	Unigene119811_All	95-117	52 261 Integrase core domain containing protein [Solanum demissum]
123_1(1)	Unigene119812_All	104-126	103 321 Integrase core domain containing protein [Solanum demissum]
124_1(1)	No target found
125_1(2)	Unigene42874_All	445-466	453 1178 minus strand RFL1 [Arabidopsis thaliana]
125_1(2)	Unigene9345_All	41389	6 389 RCa9 [Manihot esculenta]
125_1(2)	Unigene130794_All	116-135	3 407 minus strand expressed protein [Oryza sativa Japonica Group]
125_1(2)	Unigene9431_All	138-158	2 235 minus strand Os04g0303100 [Oryza sativa Japonica Group] >gi|255675304|dbj|BAF14324.2| Os04g0303100 [Oryza sativa Japonica Group]
125_1(2)	Unigene9051_All	760-781	90 1082 NBS-LRR type disease resistance protein [Citrus trifoliata]
125_2(2)	Unigene42874_All	445-466	453 1178 minus strand RFL1 [Arabidopsis thaliana]
125_2(2)	Unigene9345_All	41389	6 389 RCa9 [Manihot esculenta]
125_2(2)	Unigene130794_All	116-135	3 407 minus strand expressed protein [Oryza sativa Japonica Group]
125_2(2)	Unigene9431_All	138-158	2 235 minus strand Os04g0303100 [Oryza sativa Japonica Group] >gi|255675304|dbj|BAF14324.2| Os04g0303100 [Oryza sativa Japonica Group]
125_2(2)	Unigene9051_All	760-781	90 1082 NBS-LRR type disease resistance protein [Citrus trifoliata]
126_1(1)	No target found
127_1(67)	Unigene18597_All	50-70	56 463 thioredoxin y [Populus trichocarpa] >gi|222856151|gb|EEE93698.1| thioredoxin y [Populus trichocarpa]
127_2(67)	Unigene18597_All	50-70	56 463 thioredoxin y [Populus trichocarpa] >gi|222856151|gb|EEE93698.1| thioredoxin y [Populus trichocarpa]
127_3(67)	Unigene18597_All	50-70	56 463 thioredoxin y [Populus trichocarpa] >gi|222856151|gb|EEE93698.1| thioredoxin y [Populus trichocarpa]
127_4(67)	Unigene18597_All	50-70	56 463 thioredoxin y [Populus trichocarpa] >gi|222856151|gb|EEE93698.1| thioredoxin y [Populus trichocarpa]
127_5(67)	Unigene18597_All	50-70	56 463 thioredoxin y [Populus trichocarpa] >gi|222856151|gb|EEE93698.1| thioredoxin y [Populus trichocarpa]
127_6(67)	Unigene18597_All	50-70	56 463 thioredoxin y [Populus trichocarpa] >gi|222856151|gb|EEE93698.1| thioredoxin y [Populus trichocarpa]
127_7(67)	Unigene18597_All	50-70	56 463 thioredoxin y [Populus trichocarpa] >gi|222856151|gb|EEE93698.1| thioredoxin y [Populus trichocarpa]
127_8(67)	Unigene18597_All	50-70	56 463 thioredoxin y [Populus trichocarpa] >gi|222856151|gb|EEE93698.1| thioredoxin y [Populus trichocarpa]
127_9(67)	Unigene18597_All	50-70	56 463 thioredoxin y [Populus trichocarpa] >gi|222856151|gb|EEE93698.1| thioredoxin y [Populus trichocarpa]
127_10(67)	Unigene18597_All	50-70	56 463 thioredoxin y [Populus trichocarpa] >gi|222856151|gb|EEE93698.1| thioredoxin y [Populus trichocarpa]
127_11(67)	Unigene18597_All	50-70	56 463 thioredoxin y [Populus trichocarpa] >gi|222856151|gb|EEE93698.1| thioredoxin y [Populus trichocarpa]
127_12(67)	Unigene18597_All	50-70	56 463 thioredoxin y [Populus trichocarpa] >gi|222856151|gb|EEE93698.1| thioredoxin y [Populus trichocarpa]
127_13(67)	Unigene18597_All	50-70	56 463 thioredoxin y [Populus trichocarpa] >gi|222856151|gb|EEE93698.1| thioredoxin y [Populus trichocarpa]
127_14(67)	Unigene18597_All	50-70	56 463 thioredoxin y [Populus trichocarpa] >gi|222856151|gb|EEE93698.1| thioredoxin y [Populus trichocarpa]
127_15(67)	Unigene18597_All	50-70	56 463 thioredoxin y [Populus trichocarpa] >gi|222856151|gb|EEE93698.1| thioredoxin y [Populus trichocarpa]
127_16(67)	Unigene18597_All	50-70	56 463 thioredoxin y [Populus trichocarpa] >gi|222856151|gb|EEE93698.1| thioredoxin y [Populus trichocarpa]
127_17(67)	Unigene18597_All	50-70	56 463 thioredoxin y [Populus trichocarpa] >gi|222856151|gb|EEE93698.1| thioredoxin y [Populus trichocarpa]
127_18(67)	Unigene18597_All	50-70	56 463 thioredoxin y [Populus trichocarpa] >gi|222856151|gb|EEE93698.1| thioredoxin y [Populus trichocarpa]
127_19(67)	Unigene18597_All	50-70	56 463 thioredoxin y [Populus trichocarpa] >gi|222856151|gb|EEE93698.1| thioredoxin y [Populus trichocarpa]
127_20(67)	Unigene18597_All	50-70	56 463 thioredoxin y [Populus trichocarpa] >gi|222856151|gb|EEE93698.1| thioredoxin y [Populus trichocarpa]
127_21(67)	Unigene18597_All	50-70	56 463 thioredoxin y [Populus trichocarpa] >gi|222856151|gb|EEE93698.1| thioredoxin y [Populus trichocarpa]
127_22(67)	Unigene18597_All	50-70	56 463 thioredoxin y [Populus trichocarpa] >gi|222856151|gb|EEE93698.1| thioredoxin y [Populus trichocarpa]
127_23(67)	Unigene18597_All	50-70	56 463 thioredoxin y [Populus trichocarpa] >gi|222856151|gb|EEE93698.1| thioredoxin y [Populus trichocarpa]
127_24(67)	Unigene18597_All	50-70	56 463 thioredoxin y [Populus trichocarpa] >gi|222856151|gb|EEE93698.1| thioredoxin y [Populus trichocarpa]
127_25(67)	Unigene18597_All	50-70	56 463 thioredoxin y [Populus trichocarpa] >gi|222856151|gb|EEE93698.1| thioredoxin y [Populus trichocarpa]
127_26(67)	Unigene18597_All	50-70	56 463 thioredoxin y [Populus trichocarpa] >gi|222856151|gb|EEE93698.1| thioredoxin y [Populus trichocarpa]
127_27(67)	Unigene18597_All	50-70	56 463 thioredoxin y [Populus trichocarpa] >gi|222856151|gb|EEE93698.1| thioredoxin y [Populus trichocarpa]
127_28(67)	Unigene18597_All	50-70	56 463 thioredoxin y [Populus trichocarpa] >gi|222856151|gb|EEE93698.1| thioredoxin y [Populus trichocarpa]
127_29(67)	Unigene18597_All	50-70	56 463 thioredoxin y [Populus trichocarpa] >gi|222856151|gb|EEE93698.1| thioredoxin y [Populus trichocarpa]
127_30(67)	Unigene18597_All	50-70	56 463 thioredoxin y [Populus trichocarpa] >gi|222856151|gb|EEE93698.1| thioredoxin y [Populus trichocarpa]
127_31(67)	Unigene18597_All	50-70	56 463 thioredoxin y [Populus trichocarpa] >gi|222856151|gb|EEE93698.1| thioredoxin y [Populus trichocarpa]
127_32(67)	Unigene18597_All	50-70	56 463 thioredoxin y [Populus trichocarpa] >gi|222856151|gb|EEE93698.1| thioredoxin y [Populus trichocarpa]
127_33(67)	Unigene18597_All	50-70	56 463 thioredoxin y [Populus trichocarpa] >gi|222856151|gb|EEE93698.1| thioredoxin y [Populus trichocarpa]
127_34(67)	Unigene18597_All	50-70	56 463 thioredoxin y [Populus trichocarpa] >gi|222856151|gb|EEE93698.1| thioredoxin y [Populus trichocarpa]
127_35(67)	Unigene18597_All	50-70	56 463 thioredoxin y [Populus trichocarpa] >gi|222856151|gb|EEE93698.1| thioredoxin y [Populus trichocarpa]
127_36(67)	Unigene18597_All	50-70	56 463 thioredoxin y [Populus trichocarpa] >gi|222856151|gb|EEE93698.1| thioredoxin y [Populus trichocarpa]
127_37(67)	Unigene18597_All	50-70	56 463 thioredoxin y [Populus trichocarpa] >gi|222856151|gb|EEE93698.1| thioredoxin y [Populus trichocarpa]
127_38(67)	Unigene18597_All	50-70	56 463 thioredoxin y [Populus trichocarpa] >gi|222856151|gb|EEE93698.1| thioredoxin y [Populus trichocarpa]
127_39(67)	Unigene18597_All	50-70	56 463 thioredoxin y [Populus trichocarpa] >gi|222856151|gb|EEE93698.1| thioredoxin y [Populus trichocarpa]
127_40(67)	Unigene18597_All	50-70	56 463 thioredoxin y [Populus trichocarpa] >gi|222856151|gb|EEE93698.1| thioredoxin y [Populus trichocarpa]
127_41(67)	Unigene18597_All	50-70	56 463 thioredoxin y [Populus trichocarpa] >gi|222856151|gb|EEE93698.1| thioredoxin y [Populus trichocarpa]
127_42(67)	Unigene18597_All	50-70	56 463 thioredoxin y [Populus trichocarpa] >gi|222856151|gb|EEE93698.1| thioredoxin y [Populus trichocarpa]
127_43(67)	Unigene18597_All	50-70	56 463 thioredoxin y [Populus trichocarpa] >gi|222856151|gb|EEE93698.1| thioredoxin y [Populus trichocarpa]
127_44(67)	Unigene18597_All	50-70	56 463 thioredoxin y [Populus trichocarpa] >gi|222856151|gb|EEE93698.1| thioredoxin y [Populus trichocarpa]
127_45(67)	Unigene18597_All	50-70	56 463 thioredoxin y [Populus trichocarpa] >gi|222856151|gb|EEE93698.1| thioredoxin y [Populus trichocarpa]
127_46(67)	Unigene18597_All	50-70	56 463 thioredoxin y [Populus trichocarpa] >gi|222856151|gb|EEE93698.1| thioredoxin y [Populus trichocarpa]
127_47(67)	Unigene18597_All	50-70	56 463 thioredoxin y [Populus trichocarpa] >gi|222856151|gb|EEE93698.1| thioredoxin y [Populus trichocarpa]
127_48(67)	Unigene18597_All	50-70	56 463 thioredoxin y [Populus trichocarpa] >gi|222856151|gb|EEE93698.1| thioredoxin y [Populus trichocarpa]
127_49(67)	Unigene18597_All	50-70	56 463 thioredoxin y [Populus trichocarpa] >gi|222856151|gb|EEE93698.1| thioredoxin y [Populus trichocarpa]
127_50(67)	Unigene18597_All	50-70	56 463 thioredoxin y [Populus trichocarpa] >gi|222856151|gb|EEE93698.1| thioredoxin y [Populus trichocarpa]
127_51(67)	Unigene18597_All	50-70	56 463 thioredoxin y [Populus trichocarpa] >gi|222856151|gb|EEE93698.1| thioredoxin y [Populus trichocarpa]
127_52(67)	Unigene18597_All	50-70	56 463 thioredoxin y [Populus trichocarpa] >gi|222856151|gb|EEE93698.1| thioredoxin y [Populus trichocarpa]
127_53(67)	Unigene18597_All	50-70	56 463 thioredoxin y [Populus trichocarpa] >gi|222856151|gb|EEE93698.1| thioredoxin y [Populus trichocarpa]
127_54(67)	Unigene18597_All	50-70	56 463 thioredoxin y [Populus trichocarpa] >gi|222856151|gb|EEE93698.1| thioredoxin y [Populus trichocarpa]
127_55(67)	Unigene18597_All	50-70	56 463 thioredoxin y [Populus trichocarpa] >gi|222856151|gb|EEE93698.1| thioredoxin y [Populus trichocarpa]
127_56(67)	Unigene18597_All	50-70	56 463 thioredoxin y [Populus trichocarpa] >gi|222856151|gb|EEE93698.1| thioredoxin y [Populus trichocarpa]
127_57(67)	Unigene18597_All	50-70	56 463 thioredoxin y [Populus trichocarpa] >gi|222856151|gb|EEE93698.1| thioredoxin y [Populus trichocarpa]
127_58(67)	Unigene18597_All	50-70	56 463 thioredoxin y [Populus trichocarpa] >gi|222856151|gb|EEE93698.1| thioredoxin y [Populus trichocarpa]
127_59(67)	Unigene18597_All	50-70	56 463 thioredoxin y [Populus trichocarpa] >gi|222856151|gb|EEE93698.1| thioredoxin y [Populus trichocarpa]
127_60(67)	Unigene18597_All	50-70	56 463 thioredoxin y [Populus trichocarpa] >gi|222856151|gb|EEE93698.1| thioredoxin y [Populus trichocarpa]
127_61(67)	Unigene18597_All	50-70	56 463 thioredoxin y [Populus trichocarpa] >gi|222856151|gb|EEE93698.1| thioredoxin y [Populus trichocarpa]
127_62(67)	Unigene18597_All	50-70	56 463 thioredoxin y [Populus trichocarpa] >gi|222856151|gb|EEE93698.1| thioredoxin y [Populus trichocarpa]
127_63(67)	Unigene18597_All	50-70	56 463 thioredoxin y [Populus trichocarpa] >gi|222856151|gb|EEE93698.1| thioredoxin y [Populus trichocarpa]
127_64(67)	Unigene18597_All	50-70	56 463 thioredoxin y [Populus trichocarpa] >gi|222856151|gb|EEE93698.1| thioredoxin y [Populus trichocarpa]
127_65(67)	Unigene18597_All	50-70	56 463 thioredoxin y [Populus trichocarpa] >gi|222856151|gb|EEE93698.1| thioredoxin y [Populus trichocarpa]
127_66(67)	Unigene18597_All	50-70	56 463 thioredoxin y [Populus trichocarpa] >gi|222856151|gb|EEE93698.1| thioredoxin y [Populus trichocarpa]
127_67(67)	Unigene18597_All	50-70	56 463 thioredoxin y [Populus trichocarpa] >gi|222856151|gb|EEE93698.1| thioredoxin y [Populus trichocarpa]
128_1(14)	No target found
128_2(14)	No target found
128_3(14)	No target found
128_4(14)	No target found
128_5(14)	No target found
128_6(14)	No target found
128_7(14)	No target found
128_8(14)	No target found
128_9(14)	No target found
128_10(14)	No target found
128_11(14)	No target found
128_12(14)	No target found
128_13(14)	No target found
128_14(14)	No target found
129_1(19)	Unigene7863_All	70-89	1160 1276 ORF49g [Pinus koraiensis] >gi|145048790|gb|ABP35408.1| ORF49g [Pinus koraiensis]
129_2(19)	Unigene7863_All	70-89	1160 1276 ORF49g [Pinus koraiensis] >gi|145048790|gb|ABP35408.1| ORF49g [Pinus koraiensis]
129_3(19)	Unigene7863_All	70-89	1160 1276 ORF49g [Pinus koraiensis] >gi|145048790|gb|ABP35408.1| ORF49g [Pinus koraiensis]
129_4(19)	Unigene7863_All	70-89	1160 1276 ORF49g [Pinus koraiensis] >gi|145048790|gb|ABP35408.1| ORF49g [Pinus koraiensis]
129_5(19)	Unigene7863_All	70-89	1160 1276 ORF49g [Pinus koraiensis] >gi|145048790|gb|ABP35408.1| ORF49g [Pinus koraiensis]
129_6(19)	Unigene7863_All	70-89	1160 1276 ORF49g [Pinus koraiensis] >gi|145048790|gb|ABP35408.1| ORF49g [Pinus koraiensis]
129_7(19)	Unigene7863_All	70-89	1160 1276 ORF49g [Pinus koraiensis] >gi|145048790|gb|ABP35408.1| ORF49g [Pinus koraiensis]
129_8(19)	Unigene7863_All	70-89	1160 1276 ORF49g [Pinus koraiensis] >gi|145048790|gb|ABP35408.1| ORF49g [Pinus koraiensis]
129_9(19)	Unigene7863_All	70-89	1160 1276 ORF49g [Pinus koraiensis] >gi|145048790|gb|ABP35408.1| ORF49g [Pinus koraiensis]
129_10(19)	Unigene7863_All	70-89	1160 1276 ORF49g [Pinus koraiensis] >gi|145048790|gb|ABP35408.1| ORF49g [Pinus koraiensis]
129_11(19)	Unigene7863_All	70-89	1160 1276 ORF49g [Pinus koraiensis] >gi|145048790|gb|ABP35408.1| ORF49g [Pinus koraiensis]
129_12(19)	Unigene7863_All	70-89	1160 1276 ORF49g [Pinus koraiensis] >gi|145048790|gb|ABP35408.1| ORF49g [Pinus koraiensis]
129_13(19)	Unigene7863_All	70-89	1160 1276 ORF49g [Pinus koraiensis] >gi|145048790|gb|ABP35408.1| ORF49g [Pinus koraiensis]
129_14(19)	Unigene7863_All	70-89	1160 1276 ORF49g [Pinus koraiensis] >gi|145048790|gb|ABP35408.1| ORF49g [Pinus koraiensis]
129_15(19)	Unigene7863_All	70-89	1160 1276 ORF49g [Pinus koraiensis] >gi|145048790|gb|ABP35408.1| ORF49g [Pinus koraiensis]
129_16(19)	Unigene7863_All	70-89	1160 1276 ORF49g [Pinus koraiensis] >gi|145048790|gb|ABP35408.1| ORF49g [Pinus koraiensis]
129_17(19)	Unigene7863_All	70-89	1160 1276 ORF49g [Pinus koraiensis] >gi|145048790|gb|ABP35408.1| ORF49g [Pinus koraiensis]
129_18(19)	Unigene7863_All	70-89	1160 1276 ORF49g [Pinus koraiensis] >gi|145048790|gb|ABP35408.1| ORF49g [Pinus koraiensis]
129_19(19)	Unigene7863_All	70-89	1160 1276 ORF49g [Pinus koraiensis] >gi|145048790|gb|ABP35408.1| ORF49g [Pinus koraiensis]
130_1(1)	No target found
131_1(1)	No target found
132_1(1)	No target found
133_1(1)	Unigene100685_All	34-59	78 305 hypothetical protein SDM1_47t00008 [Solanum demissum]
134_1(1)	No target found
135_1(1)	No target found
136_1(1)	No target found
137_1(1)	No target found
138_1(1)	No target found
139_1(1)	No target found
140_1(2)	Unigene14118_All	103-120	1 390 minus strand pentatricopeptide (PPR) repeat-containing protein-like [Oryza sativa Japonica Group]
140_1(2)	Unigene22776_All	529-546	304 942 Tetratricopeptide repeat (TPR)-like superfamily protein [Arabidopsis thaliana] >gi|75213666|sp|Q9SZT8.1|PP354_ARATH RecName: Full=Pentatricopeptide repeat-containing protein At4g37380, chloroplastic; Flags: Precursor >gi|332661386|gb|AEE86786.1| Tetratricopeptide repeat (TPR)-like superfamily protein [Arabidopsis thaliana]
140_1(2)	Unigene29779_All	121-138	4 1068 Os11g0213500 [Oryza sativa Japonica Group] >gi|113644717|dbj|BAF27858.1| Os11g0213500 [Oryza sativa Japonica Group]
140_1(2)	Unigene53155_All	160-175	3 269 Os02g0158900 [Oryza sativa Japonica Group] >gi|113535491|dbj|BAF07874.1| Os02g0158900 [Oryza sativa Japonica Group]
140_1(2)	Unigene12348_All	409-422	2 808 Os03g0304500 [Oryza sativa Japonica Group] >gi|108707718|gb|ABF95513.1| TPR Domain containing protein, expressed [Oryza sativa Japonica Group] >gi|113548348|dbj|BAF11791.1| Os03g0304500 [Oryza sativa Japonica Group]
140_1(2)	Unigene23184_All	62-78	21 347 H0307D04.2 [Oryza sativa Indica Group]
140_1(2)	Unigene134123_All	38-54	1 390 minus strand mitochondrial editing factor 22 [Arabidopsis thaliana] >gi|75274142|sp|Q9LTV8.1|PP224_ARATH RecName: Full=Pentatricopeptide repeat-containing protein At3g12770 >gi|11994419|dbj|BAB02421.1| selenium-binding protein-like [Arabidopsis thaliana] >gi|332641723|gb|AEE75244.1| mitochondrial editing factor 22 [Arabidopsis thaliana]
140_1(2)	Unigene37389_All	63-77	5 223 minus strand copalyl diphosphate synthase [Coffea arabica]
140_1(2)	Unigene1067_All	1529-1539	9 1718 minus strand uncharacterized protein [Arabidopsis thaliana] >gi|332640186|gb|AEE73707.1| uncharacterized protein [Arabidopsis thaliana]
140_1(2)	Unigene109673_All	38-55	2 205 minus strand cell division control protein 2 [Zea mays]
140_1(2)	Unigene2854_All	358-373	417 905 minus strand leucine-rich repeat-containing protein [Arabidopsis thaliana] >gi|30102730|gb|AAP21283.1| At3g05990 [Arabidopsis thaliana] >gi|332640806|gb|AEE74327.1| leucine-rich repeat-containing protein [Arabidopsis thaliana]
140_1(2)	Unigene13534_All	433-448	245 808 minus strand leucine-rich repeat-containing protein [Arabidopsis thaliana] >gi|30102730|gb|AAP21283.1| At3g05990 [Arabidopsis thaliana] >gi|332640806|gb|AEE74327.1| leucine-rich repeat-containing protein [Arabidopsis thaliana]
140_2(2)	Unigene14118_All	103-120	1 390 minus strand pentatricopeptide (PPR) repeat-containing protein-like [Oryza sativa Japonica Group]
140_2(2)	Unigene22776_All	529-546	304 942 Tetratricopeptide repeat (TPR)-like superfamily protein [Arabidopsis thaliana] >gi|75213666|sp|Q9SZT8.1|PP354_ARATH RecName: Full=Pentatricopeptide repeat-containing protein At4g37380, chloroplastic; Flags: Precursor >gi|332661386|gb|AEE86786.1| Tetratricopeptide repeat (TPR)-like superfamily protein [Arabidopsis thaliana]
140_2(2)	Unigene29779_All	121-138	4 1068 Os11g0213500 [Oryza sativa Japonica Group] >gi|113644717|dbj|BAF27858.1| Os11g0213500 [Oryza sativa Japonica Group]
140_2(2)	Unigene53155_All	160-175	3 269 Os02g0158900 [Oryza sativa Japonica Group] >gi|113535491|dbj|BAF07874.1| Os02g0158900 [Oryza sativa Japonica Group]
140_2(2)	Unigene12348_All	409-422	2 808 Os03g0304500 [Oryza sativa Japonica Group] >gi|108707718|gb|ABF95513.1| TPR Domain containing protein, expressed [Oryza sativa Japonica Group] >gi|113548348|dbj|BAF11791.1| Os03g0304500 [Oryza sativa Japonica Group]
140_2(2)	Unigene23184_All	62-78	21 347 H0307D04.2 [Oryza sativa Indica Group]
140_2(2)	Unigene134123_All	38-54	1 390 minus strand mitochondrial editing factor 22 [Arabidopsis thaliana] >gi|75274142|sp|Q9LTV8.1|PP224_ARATH RecName: Full=Pentatricopeptide repeat-containing protein At3g12770 >gi|11994419|dbj|BAB02421.1| selenium-binding protein-like [Arabidopsis thaliana] >gi|332641723|gb|AEE75244.1| mitochondrial editing factor 22 [Arabidopsis thaliana]
140_2(2)	Unigene37389_All	63-77	5 223 minus strand copalyl diphosphate synthase [Coffea arabica]
140_2(2)	Unigene1067_All	1529-1539	9 1718 minus strand uncharacterized protein [Arabidopsis thaliana] >gi|332640186|gb|AEE73707.1| uncharacterized protein [Arabidopsis thaliana]
140_2(2)	Unigene109673_All	38-55	2 205 minus strand cell division control protein 2 [Zea mays]
140_2(2)	Unigene2854_All	358-373	417 905 minus strand leucine-rich repeat-containing protein [Arabidopsis thaliana] >gi|30102730|gb|AAP21283.1| At3g05990 [Arabidopsis thaliana] >gi|332640806|gb|AEE74327.1| leucine-rich repeat-containing protein [Arabidopsis thaliana]
140_2(2)	Unigene13534_All	433-448	245 808 minus strand leucine-rich repeat-containing protein [Arabidopsis thaliana] >gi|30102730|gb|AAP21283.1| At3g05990 [Arabidopsis thaliana] >gi|332640806|gb|AEE74327.1| leucine-rich repeat-containing protein [Arabidopsis thaliana]
141_1(1)	No target found
142_1(18)	No target found
142_2(18)	No target found
142_3(18)	No target found
142_4(18)	No target found
142_5(18)	No target found
142_6(18)	No target found
142_7(18)	No target found
142_8(18)	No target found
142_9(18)	No target found
142_10(18)	No target found
142_11(18)	No target found
142_12(18)	No target found
142_13(18)	No target found
142_14(18)	No target found
142_15(18)	No target found
142_16(18)	No target found
142_17(18)	No target found
142_18(18)	No target found
143_1(9)	Unigene24248_All	315-331	1 651 Os04g0510400 [Oryza sativa Japonica Group] >gi|158513183|sp|A2XVF7.2|RH13_ORYSI RecName: Full=DEAD-box ATP-dependent RNA helicase 13 >gi|158513708|sp|A3AVH5.2|RH13_ORYSJ RecName: Full=DEAD-box ATP-dependent RNA helicase 13 >gi|32488303|emb|CAE03369.1| OSJNBb0065L13.12 [Oryza sativa Japonica Group] >gi|113564857|dbj|BAF15200.1| Os04g0510400 [Oryza sativa Japonica Group] >gi|116311068|emb|CAH…
143_1(9)	Unigene29098_All	413-429	28 2109 tetratricopeptide repeat domain protein [Arabidopsis thaliana] >gi|332660036|gb|AEE85436.1| tetratricopeptide repeat domain protein [Arabidopsis thaliana]
143_1(9)	Unigene23417_All	353-370	232 792 minus strand Os04g0201800 [Oryza sativa Japonica Group] >gi|32488050|emb|CAE02863.1| OSJNBa0014F04.29 [Oryza sativa Japonica Group] >gi|113563795|dbj|BAF14138.1| Os04g0201800 [Oryza sativa Japonica Group]
143_1(9)	Unigene84203_All	353-370	85 774 minus strand H0512B01.7 [Oryza sativa Indica Group]
143_1(9)	Unigene7307_All	353-370	230 1195 minus strand H0512B01.7 [Oryza sativa Indica Group]
143_1(9)	Unigene30326_All	480-498	36 842 cinnamoyl-CoA reductase 1 [Gossypium hirsutum]
143_2(9)	Unigene24248_All	315-331	1 651 Os04g0510400 [Oryza sativa Japonica Group] >gi|158513183|sp|A2XVF7.2|RH13_ORYSI RecName: Full=DEAD-box ATP-dependent RNA helicase 13 >gi|158513708|sp|A3AVH5.2|RH13_ORYSJ RecName: Full=DEAD-box ATP-dependent RNA helicase 13 >gi|32488303|emb|CAE03369.1| OSJNBb0065L13.12 [Oryza sativa Japonica Group] >gi|113564857|dbj|BAF15200.1| Os04g0510400 [Oryza sativa Japonica Group] >gi|116311068|emb|CAH…
143_2(9)	Unigene29098_All	413-429	28 2109 tetratricopeptide repeat domain protein [Arabidopsis thaliana] >gi|332660036|gb|AEE85436.1| tetratricopeptide repeat domain protein [Arabidopsis thaliana]
143_2(9)	Unigene23417_All	353-370	232 792 minus strand Os04g0201800 [Oryza sativa Japonica Group] >gi|32488050|emb|CAE02863.1| OSJNBa0014F04.29 [Oryza sativa Japonica Group] >gi|113563795|dbj|BAF14138.1| Os04g0201800 [Oryza sativa Japonica Group]
143_2(9)	Unigene84203_All	353-370	85 774 minus strand H0512B01.7 [Oryza sativa Indica Group]
143_2(9)	Unigene7307_All	353-370	230 1195 minus strand H0512B01.7 [Oryza sativa Indica Group]
143_2(9)	Unigene30326_All	480-498	36 842 cinnamoyl-CoA reductase 1 [Gossypium hirsutum]
143_3(9)	Unigene24248_All	315-331	1 651 Os04g0510400 [Oryza sativa Japonica Group] >gi|158513183|sp|A2XVF7.2|RH13_ORYSI RecName: Full=DEAD-box ATP-dependent RNA helicase 13 >gi|158513708|sp|A3AVH5.2|RH13_ORYSJ RecName: Full=DEAD-box ATP-dependent RNA helicase 13 >gi|32488303|emb|CAE03369.1| OSJNBb0065L13.12 [Oryza sativa Japonica Group] >gi|113564857|dbj|BAF15200.1| Os04g0510400 [Oryza sativa Japonica Group] >gi|116311068|emb|CAH…
143_3(9)	Unigene29098_All	413-429	28 2109 tetratricopeptide repeat domain protein [Arabidopsis thaliana] >gi|332660036|gb|AEE85436.1| tetratricopeptide repeat domain protein [Arabidopsis thaliana]
143_3(9)	Unigene23417_All	353-370	232 792 minus strand Os04g0201800 [Oryza sativa Japonica Group] >gi|32488050|emb|CAE02863.1| OSJNBa0014F04.29 [Oryza sativa Japonica Group] >gi|113563795|dbj|BAF14138.1| Os04g0201800 [Oryza sativa Japonica Group]
143_3(9)	Unigene84203_All	353-370	85 774 minus strand H0512B01.7 [Oryza sativa Indica Group]
143_3(9)	Unigene7307_All	353-370	230 1195 minus strand H0512B01.7 [Oryza sativa Indica Group]
143_3(9)	Unigene30326_All	480-498	36 842 cinnamoyl-CoA reductase 1 [Gossypium hirsutum]
143_4(9)	Unigene24248_All	315-331	1 651 Os04g0510400 [Oryza sativa Japonica Group] >gi|158513183|sp|A2XVF7.2|RH13_ORYSI RecName: Full=DEAD-box ATP-dependent RNA helicase 13 >gi|158513708|sp|A3AVH5.2|RH13_ORYSJ RecName: Full=DEAD-box ATP-dependent RNA helicase 13 >gi|32488303|emb|CAE03369.1| OSJNBb0065L13.12 [Oryza sativa Japonica Group] >gi|113564857|dbj|BAF15200.1| Os04g0510400 [Oryza sativa Japonica Group] >gi|116311068|emb|CAH…
143_4(9)	Unigene29098_All	413-429	28 2109 tetratricopeptide repeat domain protein [Arabidopsis thaliana] >gi|332660036|gb|AEE85436.1| tetratricopeptide repeat domain protein [Arabidopsis thaliana]
143_4(9)	Unigene23417_All	353-370	232 792 minus strand Os04g0201800 [Oryza sativa Japonica Group] >gi|32488050|emb|CAE02863.1| OSJNBa0014F04.29 [Oryza sativa Japonica Group] >gi|113563795|dbj|BAF14138.1| Os04g0201800 [Oryza sativa Japonica Group]
143_4(9)	Unigene84203_All	353-370	85 774 minus strand H0512B01.7 [Oryza sativa Indica Group]
143_4(9)	Unigene7307_All	353-370	230 1195 minus strand H0512B01.7 [Oryza sativa Indica Group]
143_4(9)	Unigene30326_All	480-498	36 842 cinnamoyl-CoA reductase 1 [Gossypium hirsutum]
143_5(9)	Unigene24248_All	315-331	1 651 Os04g0510400 [Oryza sativa Japonica Group] >gi|158513183|sp|A2XVF7.2|RH13_ORYSI RecName: Full=DEAD-box ATP-dependent RNA helicase 13 >gi|158513708|sp|A3AVH5.2|RH13_ORYSJ RecName: Full=DEAD-box ATP-dependent RNA helicase 13 >gi|32488303|emb|CAE03369.1| OSJNBb0065L13.12 [Oryza sativa Japonica Group] >gi|113564857|dbj|BAF15200.1| Os04g0510400 [Oryza sativa Japonica Group] >gi|116311068|emb|CAH…
143_5(9)	Unigene29098_All	413-429	28 2109 tetratricopeptide repeat domain protein [Arabidopsis thaliana] >gi|332660036|gb|AEE85436.1| tetratricopeptide repeat domain protein [Arabidopsis thaliana]
143_5(9)	Unigene23417_All	353-370	232 792 minus strand Os04g0201800 [Oryza sativa Japonica Group] >gi|32488050|emb|CAE02863.1| OSJNBa0014F04.29 [Oryza sativa Japonica Group] >gi|113563795|dbj|BAF14138.1| Os04g0201800 [Oryza sativa Japonica Group]
143_5(9)	Unigene84203_All	353-370	85 774 minus strand H0512B01.7 [Oryza sativa Indica Group]
143_5(9)	Unigene7307_All	353-370	230 1195 minus strand H0512B01.7 [Oryza sativa Indica Group]
143_5(9)	Unigene30326_All	480-498	36 842 cinnamoyl-CoA reductase 1 [Gossypium hirsutum]
143_6(9)	Unigene24248_All	315-331	1 651 Os04g0510400 [Oryza sativa Japonica Group] >gi|158513183|sp|A2XVF7.2|RH13_ORYSI RecName: Full=DEAD-box ATP-dependent RNA helicase 13 >gi|158513708|sp|A3AVH5.2|RH13_ORYSJ RecName: Full=DEAD-box ATP-dependent RNA helicase 13 >gi|32488303|emb|CAE03369.1| OSJNBb0065L13.12 [Oryza sativa Japonica Group] >gi|113564857|dbj|BAF15200.1| Os04g0510400 [Oryza sativa Japonica Group] >gi|116311068|emb|CAH…
143_6(9)	Unigene29098_All	413-429	28 2109 tetratricopeptide repeat domain protein [Arabidopsis thaliana] >gi|332660036|gb|AEE85436.1| tetratricopeptide repeat domain protein [Arabidopsis thaliana]
143_6(9)	Unigene23417_All	353-370	232 792 minus strand Os04g0201800 [Oryza sativa Japonica Group] >gi|32488050|emb|CAE02863.1| OSJNBa0014F04.29 [Oryza sativa Japonica Group] >gi|113563795|dbj|BAF14138.1| Os04g0201800 [Oryza sativa Japonica Group]
143_6(9)	Unigene84203_All	353-370	85 774 minus strand H0512B01.7 [Oryza sativa Indica Group]
143_6(9)	Unigene7307_All	353-370	230 1195 minus strand H0512B01.7 [Oryza sativa Indica Group]
143_6(9)	Unigene30326_All	480-498	36 842 cinnamoyl-CoA reductase 1 [Gossypium hirsutum]
143_7(9)	Unigene24248_All	315-331	1 651 Os04g0510400 [Oryza sativa Japonica Group] >gi|158513183|sp|A2XVF7.2|RH13_ORYSI RecName: Full=DEAD-box ATP-dependent RNA helicase 13 >gi|158513708|sp|A3AVH5.2|RH13_ORYSJ RecName: Full=DEAD-box ATP-dependent RNA helicase 13 >gi|32488303|emb|CAE03369.1| OSJNBb0065L13.12 [Oryza sativa Japonica Group] >gi|113564857|dbj|BAF15200.1| Os04g0510400 [Oryza sativa Japonica Group] >gi|116311068|emb|CAH…
143_7(9)	Unigene29098_All	413-429	28 2109 tetratricopeptide repeat domain protein [Arabidopsis thaliana] >gi|332660036|gb|AEE85436.1| tetratricopeptide repeat domain protein [Arabidopsis thaliana]
143_7(9)	Unigene23417_All	353-370	232 792 minus strand Os04g0201800 [Oryza sativa Japonica Group] >gi|32488050|emb|CAE02863.1| OSJNBa0014F04.29 [Oryza sativa Japonica Group] >gi|113563795|dbj|BAF14138.1| Os04g0201800 [Oryza sativa Japonica Group]
143_7(9)	Unigene84203_All	353-370	85 774 minus strand H0512B01.7 [Oryza sativa Indica Group]
143_7(9)	Unigene7307_All	353-370	230 1195 minus strand H0512B01.7 [Oryza sativa Indica Group]
143_7(9)	Unigene30326_All	480-498	36 842 cinnamoyl-CoA reductase 1 [Gossypium hirsutum]
143_8(9)	Unigene24248_All	315-331	1 651 Os04g0510400 [Oryza sativa Japonica Group] >gi|158513183|sp|A2XVF7.2|RH13_ORYSI RecName: Full=DEAD-box ATP-dependent RNA helicase 13 >gi|158513708|sp|A3AVH5.2|RH13_ORYSJ RecName: Full=DEAD-box ATP-dependent RNA helicase 13 >gi|32488303|emb|CAE03369.1| OSJNBb0065L13.12 [Oryza sativa Japonica Group] >gi|113564857|dbj|BAF15200.1| Os04g0510400 [Oryza sativa Japonica Group] >gi|116311068|emb|CAH…
143_8(9)	Unigene29098_All	413-429	28 2109 tetratricopeptide repeat domain protein [Arabidopsis thaliana] >gi|332660036|gb|AEE85436.1| tetratricopeptide repeat domain protein [Arabidopsis thaliana]
143_8(9)	Unigene23417_All	353-370	232 792 minus strand Os04g0201800 [Oryza sativa Japonica Group] >gi|32488050|emb|CAE02863.1| OSJNBa0014F04.29 [Oryza sativa Japonica Group] >gi|113563795|dbj|BAF14138.1| Os04g0201800 [Oryza sativa Japonica Group]
143_8(9)	Unigene84203_All	353-370	85 774 minus strand H0512B01.7 [Oryza sativa Indica Group]
143_8(9)	Unigene7307_All	353-370	230 1195 minus strand H0512B01.7 [Oryza sativa Indica Group]
143_8(9)	Unigene30326_All	480-498	36 842 cinnamoyl-CoA reductase 1 [Gossypium hirsutum]
143_9(9)	Unigene24248_All	315-331	1 651 Os04g0510400 [Oryza sativa Japonica Group] >gi|158513183|sp|A2XVF7.2|RH13_ORYSI RecName: Full=DEAD-box ATP-dependent RNA helicase 13 >gi|158513708|sp|A3AVH5.2|RH13_ORYSJ RecName: Full=DEAD-box ATP-dependent RNA helicase 13 >gi|32488303|emb|CAE03369.1| OSJNBb0065L13.12 [Oryza sativa Japonica Group] >gi|113564857|dbj|BAF15200.1| Os04g0510400 [Oryza sativa Japonica Group] >gi|116311068|emb|CAH…
143_9(9)	Unigene29098_All	413-429	28 2109 tetratricopeptide repeat domain protein [Arabidopsis thaliana] >gi|332660036|gb|AEE85436.1| tetratricopeptide repeat domain protein [Arabidopsis thaliana]
143_9(9)	Unigene23417_All	353-370	232 792 minus strand Os04g0201800 [Oryza sativa Japonica Group] >gi|32488050|emb|CAE02863.1| OSJNBa0014F04.29 [Oryza sativa Japonica Group] >gi|113563795|dbj|BAF14138.1| Os04g0201800 [Oryza sativa Japonica Group]
143_9(9)	Unigene84203_All	353-370	85 774 minus strand H0512B01.7 [Oryza sativa Indica Group]
143_9(9)	Unigene7307_All	353-370	230 1195 minus strand H0512B01.7 [Oryza sativa Indica Group]
143_9(9)	Unigene30326_All	480-498	36 842 cinnamoyl-CoA reductase 1 [Gossypium hirsutum]
144_1(1)	No target found
145_1(1)	Unigene8544_All	55-75	1 660 minus strand RecName: Full=Serine/threonine-protein kinase ATR
146_1(1)	Unigene66345_All	217-232	35 268 secreted glycoprotein 2 [Ipomoea trifida]
146_1(1)	Unigene32837_All	1263-1278	312 2252 minus strand Os12g0210400 [Oryza sativa Japonica Group] >gi|77553907|gb|ABA96703.1| Leucine Rich Repeat family protein, expressed [Oryza sativa Japonica Group] >gi|113648907|dbj|BAF29419.1| Os12g0210400 [Oryza sativa Japonica Group]
146_1(1)	Unigene32836_All	930-945	9 956 ATP binding / kinase/ protein serine / threonine kinase [Vitis vinifera]
146_1(1)	Unigene12458_All	592-607	6 713 protein kinase-like protein [Arabidopsis thaliana] >gi|75337798|sp|Q9SX31.1|PERK9_ARATH RecName: Full=Proline-rich receptor-like protein kinase PERK9; AltName: Full=Proline-rich extensin-like receptor kinase 9; Short=AtPERK9 >gi|5734709|gb|AAD49974.1|AC008075_7 Contains PF|00069 Eukaryotic protein kinase domain [Arabidopsis thaliana] >gi|332196707|gb|AEE34828.1| protein kinase-like protein …
146_1(1)	Unigene111297_All	471-486	54 542 ATP binding / kinase/ protein serine / threonine kinase [Vitis vinifera]
146_1(1)	Unigene111296_All	336-351	54 407 ATP binding / kinase/ protein serine / threonine kinase [Vitis vinifera]
147_1(1)	No target found
148_1(2)	Unigene38059_All	406-429	129 689 minus strand hAT dimerisation domain-containing protein-like [Oryza sativa Japonica Group] >gi|55297571|dbj|BAD68918.1| hAT dimerisation domain-containing protein-like [Oryza sativa Japonica Group]
148_1(2)	Unigene11429_All	406-429	201 1403 minus strand hAT family dimerisation domain containing protein [Oryza sativa Japonica Group]
148_2(2)	Unigene38059_All	406-429	129 689 minus strand hAT dimerisation domain-containing protein-like [Oryza sativa Japonica Group] >gi|55297571|dbj|BAD68918.1| hAT dimerisation domain-containing protein-like [Oryza sativa Japonica Group]
148_2(2)	Unigene11429_All	406-429	201 1403 minus strand hAT family dimerisation domain containing protein [Oryza sativa Japonica Group]
149_1(1)	Unigene12986_All	41637	1 276 minus strand Os01g0541800 [Oryza sativa Japonica Group] >gi|75105779|sp|Q5JJY5.1|SWT2A_ORYSJ RecName: Full=Bidirectional sugar transporter SWEET2a; Short=OsSWEET2a; Flags: Precursor >gi|322967646|sp|A2WR31.2|SWT2A_ORYSI RecName: Full=Bidirectional sugar transporter SWEET2a; Short=OsSWEET2a; Flags: Precursor >gi|113532801|dbj|BAF05184.1| Os01g0541800 [Oryza sativa Japonica Group]
149_1(1)	Unigene46447_All	97-113	66 308 minus strand RNA-directed DNA polymerase (Reverse transcriptase); Ribonuclease H [Medicago truncatula]
149_1(1)	Unigene48422_All	59-77	4 804 minus strand RNA-directed DNA polymerase (Reverse transcriptase); Ribonuclease H [Medicago truncatula]
149_1(1)	Unigene71867_All	82-93	1 282 pentatricopeptide repeat-containing protein [Arabidopsis thaliana] >gi|8778465|gb|AAF79473.1|AC022492_17 F1L3.33 [Arabidopsis thaliana] >gi|332191495|gb|AEE29616.1| pentatricopeptide repeat-containing protein [Arabidopsis thaliana]
150_1(13)	Unigene54093_All	190-207	158 643 minus strand Os03g0110500 [Oryza sativa Japonica Group] >gi|113547187|dbj|BAF10630.1| Os03g0110500 [Oryza sativa Japonica Group]
150_1(13)	Unigene54094_All	190-207	282 767 minus strand Os03g0110500 [Oryza sativa Japonica Group] >gi|113547187|dbj|BAF10630.1| Os03g0110500 [Oryza sativa Japonica Group]
150_1(13)	Unigene54096_All	190-207	158 1006 minus strand Os03g0110500 [Oryza sativa Japonica Group] >gi|113547187|dbj|BAF10630.1| Os03g0110500 [Oryza sativa Japonica Group]
150_1(13)	Unigene54095_All	190-207	282 1130 minus strand Os03g0110500 [Oryza sativa Japonica Group] >gi|113547187|dbj|BAF10630.1| Os03g0110500 [Oryza sativa Japonica Group]
150_1(13)	Unigene17739_All	171-189	60 305 minus strand PREDICTED: similar to SNF2 domain-containing protein / helicase domain-containing protein / RING finger domain-containing protein [Vitis vinifera]
150_1(13)	Unigene19555_All	313-329	370 843 minus strand SAUR family protein [Populus trichocarpa] >gi|222866092|gb|EEF03223.1| SAUR family protein [Populus trichocarpa]
150_2(13)	Unigene54093_All	190-207	158 643 minus strand Os03g0110500 [Oryza sativa Japonica Group] >gi|113547187|dbj|BAF10630.1| Os03g0110500 [Oryza sativa Japonica Group]
150_2(13)	Unigene54094_All	190-207	282 767 minus strand Os03g0110500 [Oryza sativa Japonica Group] >gi|113547187|dbj|BAF10630.1| Os03g0110500 [Oryza sativa Japonica Group]
150_2(13)	Unigene54096_All	190-207	158 1006 minus strand Os03g0110500 [Oryza sativa Japonica Group] >gi|113547187|dbj|BAF10630.1| Os03g0110500 [Oryza sativa Japonica Group]
150_2(13)	Unigene54095_All	190-207	282 1130 minus strand Os03g0110500 [Oryza sativa Japonica Group] >gi|113547187|dbj|BAF10630.1| Os03g0110500 [Oryza sativa Japonica Group]
150_2(13)	Unigene17739_All	171-189	60 305 minus strand PREDICTED: similar to SNF2 domain-containing protein / helicase domain-containing protein / RING finger domain-containing protein [Vitis vinifera]
150_2(13)	Unigene19555_All	313-329	370 843 minus strand SAUR family protein [Populus trichocarpa] >gi|222866092|gb|EEF03223.1| SAUR family protein [Populus trichocarpa]
150_3(13)	Unigene54093_All	190-207	158 643 minus strand Os03g0110500 [Oryza sativa Japonica Group] >gi|113547187|dbj|BAF10630.1| Os03g0110500 [Oryza sativa Japonica Group]
150_3(13)	Unigene54094_All	190-207	282 767 minus strand Os03g0110500 [Oryza sativa Japonica Group] >gi|113547187|dbj|BAF10630.1| Os03g0110500 [Oryza sativa Japonica Group]
150_3(13)	Unigene54096_All	190-207	158 1006 minus strand Os03g0110500 [Oryza sativa Japonica Group] >gi|113547187|dbj|BAF10630.1| Os03g0110500 [Oryza sativa Japonica Group]
150_3(13)	Unigene54095_All	190-207	282 1130 minus strand Os03g0110500 [Oryza sativa Japonica Group] >gi|113547187|dbj|BAF10630.1| Os03g0110500 [Oryza sativa Japonica Group]
150_3(13)	Unigene17739_All	171-189	60 305 minus strand PREDICTED: similar to SNF2 domain-containing protein / helicase domain-containing protein / RING finger domain-containing protein [Vitis vinifera]
150_3(13)	Unigene19555_All	313-329	370 843 minus strand SAUR family protein [Populus trichocarpa] >gi|222866092|gb|EEF03223.1| SAUR family protein [Populus trichocarpa]
150_4(13)	Unigene54093_All	190-207	158 643 minus strand Os03g0110500 [Oryza sativa Japonica Group] >gi|113547187|dbj|BAF10630.1| Os03g0110500 [Oryza sativa Japonica Group]
150_4(13)	Unigene54094_All	190-207	282 767 minus strand Os03g0110500 [Oryza sativa Japonica Group] >gi|113547187|dbj|BAF10630.1| Os03g0110500 [Oryza sativa Japonica Group]
150_4(13)	Unigene54096_All	190-207	158 1006 minus strand Os03g0110500 [Oryza sativa Japonica Group] >gi|113547187|dbj|BAF10630.1| Os03g0110500 [Oryza sativa Japonica Group]
150_4(13)	Unigene54095_All	190-207	282 1130 minus strand Os03g0110500 [Oryza sativa Japonica Group] >gi|113547187|dbj|BAF10630.1| Os03g0110500 [Oryza sativa Japonica Group]
150_4(13)	Unigene17739_All	171-189	60 305 minus strand PREDICTED: similar to SNF2 domain-containing protein / helicase domain-containing protein / RING finger domain-containing protein [Vitis vinifera]
150_4(13)	Unigene19555_All	313-329	370 843 minus strand SAUR family protein [Populus trichocarpa] >gi|222866092|gb|EEF03223.1| SAUR family protein [Populus trichocarpa]
150_5(13)	Unigene54093_All	190-207	158 643 minus strand Os03g0110500 [Oryza sativa Japonica Group] >gi|113547187|dbj|BAF10630.1| Os03g0110500 [Oryza sativa Japonica Group]
150_5(13)	Unigene54094_All	190-207	282 767 minus strand Os03g0110500 [Oryza sativa Japonica Group] >gi|113547187|dbj|BAF10630.1| Os03g0110500 [Oryza sativa Japonica Group]
150_5(13)	Unigene54096_All	190-207	158 1006 minus strand Os03g0110500 [Oryza sativa Japonica Group] >gi|113547187|dbj|BAF10630.1| Os03g0110500 [Oryza sativa Japonica Group]
150_5(13)	Unigene54095_All	190-207	282 1130 minus strand Os03g0110500 [Oryza sativa Japonica Group] >gi|113547187|dbj|BAF10630.1| Os03g0110500 [Oryza sativa Japonica Group]
150_5(13)	Unigene17739_All	171-189	60 305 minus strand PREDICTED: similar to SNF2 domain-containing protein / helicase domain-containing protein / RING finger domain-containing protein [Vitis vinifera]
150_5(13)	Unigene19555_All	313-329	370 843 minus strand SAUR family protein [Populus trichocarpa] >gi|222866092|gb|EEF03223.1| SAUR family protein [Populus trichocarpa]
150_6(13)	Unigene54093_All	190-207	158 643 minus strand Os03g0110500 [Oryza sativa Japonica Group] >gi|113547187|dbj|BAF10630.1| Os03g0110500 [Oryza sativa Japonica Group]
150_6(13)	Unigene54094_All	190-207	282 767 minus strand Os03g0110500 [Oryza sativa Japonica Group] >gi|113547187|dbj|BAF10630.1| Os03g0110500 [Oryza sativa Japonica Group]
150_6(13)	Unigene54096_All	190-207	158 1006 minus strand Os03g0110500 [Oryza sativa Japonica Group] >gi|113547187|dbj|BAF10630.1| Os03g0110500 [Oryza sativa Japonica Group]
150_6(13)	Unigene54095_All	190-207	282 1130 minus strand Os03g0110500 [Oryza sativa Japonica Group] >gi|113547187|dbj|BAF10630.1| Os03g0110500 [Oryza sativa Japonica Group]
150_6(13)	Unigene17739_All	171-189	60 305 minus strand PREDICTED: similar to SNF2 domain-containing protein / helicase domain-containing protein / RING finger domain-containing protein [Vitis vinifera]
150_6(13)	Unigene19555_All	313-329	370 843 minus strand SAUR family protein [Populus trichocarpa] >gi|222866092|gb|EEF03223.1| SAUR family protein [Populus trichocarpa]
150_7(13)	Unigene54093_All	190-207	158 643 minus strand Os03g0110500 [Oryza sativa Japonica Group] >gi|113547187|dbj|BAF10630.1| Os03g0110500 [Oryza sativa Japonica Group]
150_7(13)	Unigene54094_All	190-207	282 767 minus strand Os03g0110500 [Oryza sativa Japonica Group] >gi|113547187|dbj|BAF10630.1| Os03g0110500 [Oryza sativa Japonica Group]
150_7(13)	Unigene54096_All	190-207	158 1006 minus strand Os03g0110500 [Oryza sativa Japonica Group] >gi|113547187|dbj|BAF10630.1| Os03g0110500 [Oryza sativa Japonica Group]
150_7(13)	Unigene54095_All	190-207	282 1130 minus strand Os03g0110500 [Oryza sativa Japonica Group] >gi|113547187|dbj|BAF10630.1| Os03g0110500 [Oryza sativa Japonica Group]
150_7(13)	Unigene17739_All	171-189	60 305 minus strand PREDICTED: similar to SNF2 domain-containing protein / helicase domain-containing protein / RING finger domain-containing protein [Vitis vinifera]
150_7(13)	Unigene19555_All	313-329	370 843 minus strand SAUR family protein [Populus trichocarpa] >gi|222866092|gb|EEF03223.1| SAUR family protein [Populus trichocarpa]
150_8(13)	Unigene54093_All	190-207	158 643 minus strand Os03g0110500 [Oryza sativa Japonica Group] >gi|113547187|dbj|BAF10630.1| Os03g0110500 [Oryza sativa Japonica Group]
150_8(13)	Unigene54094_All	190-207	282 767 minus strand Os03g0110500 [Oryza sativa Japonica Group] >gi|113547187|dbj|BAF10630.1| Os03g0110500 [Oryza sativa Japonica Group]
150_8(13)	Unigene54096_All	190-207	158 1006 minus strand Os03g0110500 [Oryza sativa Japonica Group] >gi|113547187|dbj|BAF10630.1| Os03g0110500 [Oryza sativa Japonica Group]
150_8(13)	Unigene54095_All	190-207	282 1130 minus strand Os03g0110500 [Oryza sativa Japonica Group] >gi|113547187|dbj|BAF10630.1| Os03g0110500 [Oryza sativa Japonica Group]
150_8(13)	Unigene17739_All	171-189	60 305 minus strand PREDICTED: similar to SNF2 domain-containing protein / helicase domain-containing protein / RING finger domain-containing protein [Vitis vinifera]
150_8(13)	Unigene19555_All	313-329	370 843 minus strand SAUR family protein [Populus trichocarpa] >gi|222866092|gb|EEF03223.1| SAUR family protein [Populus trichocarpa]
150_9(13)	Unigene54093_All	190-207	158 643 minus strand Os03g0110500 [Oryza sativa Japonica Group] >gi|113547187|dbj|BAF10630.1| Os03g0110500 [Oryza sativa Japonica Group]
150_9(13)	Unigene54094_All	190-207	282 767 minus strand Os03g0110500 [Oryza sativa Japonica Group] >gi|113547187|dbj|BAF10630.1| Os03g0110500 [Oryza sativa Japonica Group]
150_9(13)	Unigene54096_All	190-207	158 1006 minus strand Os03g0110500 [Oryza sativa Japonica Group] >gi|113547187|dbj|BAF10630.1| Os03g0110500 [Oryza sativa Japonica Group]
150_9(13)	Unigene54095_All	190-207	282 1130 minus strand Os03g0110500 [Oryza sativa Japonica Group] >gi|113547187|dbj|BAF10630.1| Os03g0110500 [Oryza sativa Japonica Group]
150_9(13)	Unigene17739_All	171-189	60 305 minus strand PREDICTED: similar to SNF2 domain-containing protein / helicase domain-containing protein / RING finger domain-containing protein [Vitis vinifera]
150_9(13)	Unigene19555_All	313-329	370 843 minus strand SAUR family protein [Populus trichocarpa] >gi|222866092|gb|EEF03223.1| SAUR family protein [Populus trichocarpa]
150_10(13)	Unigene54093_All	190-207	158 643 minus strand Os03g0110500 [Oryza sativa Japonica Group] >gi|113547187|dbj|BAF10630.1| Os03g0110500 [Oryza sativa Japonica Group]
150_10(13)	Unigene54094_All	190-207	282 767 minus strand Os03g0110500 [Oryza sativa Japonica Group] >gi|113547187|dbj|BAF10630.1| Os03g0110500 [Oryza sativa Japonica Group]
150_10(13)	Unigene54096_All	190-207	158 1006 minus strand Os03g0110500 [Oryza sativa Japonica Group] >gi|113547187|dbj|BAF10630.1| Os03g0110500 [Oryza sativa Japonica Group]
150_10(13)	Unigene54095_All	190-207	282 1130 minus strand Os03g0110500 [Oryza sativa Japonica Group] >gi|113547187|dbj|BAF10630.1| Os03g0110500 [Oryza sativa Japonica Group]
150_10(13)	Unigene17739_All	171-189	60 305 minus strand PREDICTED: similar to SNF2 domain-containing protein / helicase domain-containing protein / RING finger domain-containing protein [Vitis vinifera]
150_10(13)	Unigene19555_All	313-329	370 843 minus strand SAUR family protein [Populus trichocarpa] >gi|222866092|gb|EEF03223.1| SAUR family protein [Populus trichocarpa]
150_11(13)	Unigene54093_All	190-207	158 643 minus strand Os03g0110500 [Oryza sativa Japonica Group] >gi|113547187|dbj|BAF10630.1| Os03g0110500 [Oryza sativa Japonica Group]
150_11(13)	Unigene54094_All	190-207	282 767 minus strand Os03g0110500 [Oryza sativa Japonica Group] >gi|113547187|dbj|BAF10630.1| Os03g0110500 [Oryza sativa Japonica Group]
150_11(13)	Unigene54096_All	190-207	158 1006 minus strand Os03g0110500 [Oryza sativa Japonica Group] >gi|113547187|dbj|BAF10630.1| Os03g0110500 [Oryza sativa Japonica Group]
150_11(13)	Unigene54095_All	190-207	282 1130 minus strand Os03g0110500 [Oryza sativa Japonica Group] >gi|113547187|dbj|BAF10630.1| Os03g0110500 [Oryza sativa Japonica Group]
150_11(13)	Unigene17739_All	171-189	60 305 minus strand PREDICTED: similar to SNF2 domain-containing protein / helicase domain-containing protein / RING finger domain-containing protein [Vitis vinifera]
150_11(13)	Unigene19555_All	313-329	370 843 minus strand SAUR family protein [Populus trichocarpa] >gi|222866092|gb|EEF03223.1| SAUR family protein [Populus trichocarpa]
150_12(13)	Unigene54093_All	190-207	158 643 minus strand Os03g0110500 [Oryza sativa Japonica Group] >gi|113547187|dbj|BAF10630.1| Os03g0110500 [Oryza sativa Japonica Group]
150_12(13)	Unigene54094_All	190-207	282 767 minus strand Os03g0110500 [Oryza sativa Japonica Group] >gi|113547187|dbj|BAF10630.1| Os03g0110500 [Oryza sativa Japonica Group]
150_12(13)	Unigene54096_All	190-207	158 1006 minus strand Os03g0110500 [Oryza sativa Japonica Group] >gi|113547187|dbj|BAF10630.1| Os03g0110500 [Oryza sativa Japonica Group]
150_12(13)	Unigene54095_All	190-207	282 1130 minus strand Os03g0110500 [Oryza sativa Japonica Group] >gi|113547187|dbj|BAF10630.1| Os03g0110500 [Oryza sativa Japonica Group]
150_12(13)	Unigene17739_All	171-189	60 305 minus strand PREDICTED: similar to SNF2 domain-containing protein / helicase domain-containing protein / RING finger domain-containing protein [Vitis vinifera]
150_12(13)	Unigene19555_All	313-329	370 843 minus strand SAUR family protein [Populus trichocarpa] >gi|222866092|gb|EEF03223.1| SAUR family protein [Populus trichocarpa]
150_13(13)	Unigene54093_All	190-207	158 643 minus strand Os03g0110500 [Oryza sativa Japonica Group] >gi|113547187|dbj|BAF10630.1| Os03g0110500 [Oryza sativa Japonica Group]
150_13(13)	Unigene54094_All	190-207	282 767 minus strand Os03g0110500 [Oryza sativa Japonica Group] >gi|113547187|dbj|BAF10630.1| Os03g0110500 [Oryza sativa Japonica Group]
150_13(13)	Unigene54096_All	190-207	158 1006 minus strand Os03g0110500 [Oryza sativa Japonica Group] >gi|113547187|dbj|BAF10630.1| Os03g0110500 [Oryza sativa Japonica Group]
150_13(13)	Unigene54095_All	190-207	282 1130 minus strand Os03g0110500 [Oryza sativa Japonica Group] >gi|113547187|dbj|BAF10630.1| Os03g0110500 [Oryza sativa Japonica Group]
150_13(13)	Unigene17739_All	171-189	60 305 minus strand PREDICTED: similar to SNF2 domain-containing protein / helicase domain-containing protein / RING finger domain-containing protein [Vitis vinifera]
150_13(13)	Unigene19555_All	313-329	370 843 minus strand SAUR family protein [Populus trichocarpa] >gi|222866092|gb|EEF03223.1| SAUR family protein [Populus trichocarpa]
151_1(1)	Unigene74203_All	179-197	90 317 minus strand Os03g0837800 [Oryza sativa Japonica Group] >gi|28376715|gb|AAO41145.1| myosin-like protein [Oryza sativa Japonica Group] >gi|108711985|gb|ABF99780.1| expressed protein [Oryza sativa Japonica Group] >gi|113550304|dbj|BAF13747.1| Os03g0837800 [Oryza sativa Japonica Group]
151_1(1)	Unigene74204_All	179-197	186 413 minus strand Os03g0837800 [Oryza sativa Japonica Group] >gi|28376715|gb|AAO41145.1| myosin-like protein [Oryza sativa Japonica Group] >gi|108711985|gb|ABF99780.1| expressed protein [Oryza sativa Japonica Group] >gi|113550304|dbj|BAF13747.1| Os03g0837800 [Oryza sativa Japonica Group]
151_1(1)	Unigene101542_All	230-248	151 411 minus strand unknown [Glycine max]
151_1(1)	Unigene101541_All	230-248	114 374 minus strand unknown [Glycine max]
151_1(1)	Unigene13666_All	68-85	3 416 minus strand PREDICTED: similar to glycosyl transferase-related [Vitis vinifera]
151_1(1)	Unigene83016_All	98-116	13 228 OSIGBa0092E09.7 [Oryza sativa Indica Group]
151_1(1)	Unigene15104_All	577-593	92 877 minus strand flagella associated protein [Phytophthora infestans T30-4] >gi|262108458|gb|EEY66510.1| flagella associated protein [Phytophthora infestans T30-4]
151_1(1)	Unigene91280_All	557-571	289 1185 Os10g0562000 [Oryza sativa Japonica Group] >gi|31433517|gb|AAP55022.1| expressed protein [Oryza sativa Japonica Group] >gi|113639923|dbj|BAF27228.1| Os10g0562000 [Oryza sativa Japonica Group]
151_1(1)	Unigene89129_All	498-515	51 701 minus strand basic-leucine zipper [Humulus lupulus]
151_1(1)	Unigene13421_All	171-188	206 685 myb-like transcription factor-like protein [Arabidopsis thaliana] >gi|332196705|gb|AEE34826.1| myb-like transcription factor-like protein [Arabidopsis thaliana]
151_1(1)	Unigene10784_All	312-329	1 465 minus strand basic-leucine zipper [Humulus lupulus]
151_1(1)	Unigene39334_All	463-481	53 1351 Os04g0618700 [Oryza sativa Japonica Group] >gi|113565465|dbj|BAF15808.1| Os04g0618700 [Oryza sativa Japonica Group]
151_1(1)	Unigene114820_All	49-67	5 247 receptor protein kinase [Pinus sylvestris]
151_1(1)	Unigene7770_All	354-370	2 1447 DC1 domain-containing protein [Arabidopsis lyrata subsp. lyrata] >gi|297333984|gb|EFH64402.1| DC1 domain-containing protein [Arabidopsis lyrata subsp. lyrata]
151_1(1)	Unigene60397_All	570-586	1 1014 Os07g0691200 [Oryza sativa Japonica Group] >gi|113612252|dbj|BAF22630.1| Os07g0691200 [Oryza sativa Japonica Group]
151_1(1)	Unigene7879_All	634-650	2 967 minus strand RecName: Full=Pyruvate kinase, cytosolic isozyme; Short=PK >gi|466350|gb|AAA17000.1| pyruvate kinase [Glycine max]
151_1(1)	Unigene60395_All	315-331	107 865 Os07g0691200 [Oryza sativa Japonica Group] >gi|113612252|dbj|BAF22630.1| Os07g0691200 [Oryza sativa Japonica Group]
151_1(1)	Unigene48376_All	539-553	286 1173 Os10g0562000 [Oryza sativa Japonica Group] >gi|31433517|gb|AAP55022.1| expressed protein [Oryza sativa Japonica Group] >gi|113639923|dbj|BAF27228.1| Os10g0562000 [Oryza sativa Japonica Group]
152_1(1)	No target found
153_1(1)	Unigene89130_All	258-280	2 1387 Os06g0238000 [Oryza sativa Japonica Group] >gi|51535149|dbj|BAD37861.1| arm repeat-containing protein-like [Oryza sativa Japonica Group] >gi|51535813|dbj|BAD37898.1| arm repeat-containing protein-like [Oryza sativa Japonica Group] >gi|113595294|dbj|BAF19168.1| Os06g0238000 [Oryza sativa Japonica Group]
154_1(17)	Unigene116084_All	42-62	23 511 OSJNBa0009K15.17 [Oryza sativa Japonica Group]
154_2(17)	Unigene116084_All	42-62	23 511 OSJNBa0009K15.17 [Oryza sativa Japonica Group]
154_3(17)	Unigene116084_All	42-62	23 511 OSJNBa0009K15.17 [Oryza sativa Japonica Group]
154_4(17)	Unigene116084_All	42-62	23 511 OSJNBa0009K15.17 [Oryza sativa Japonica Group]
154_5(17)	Unigene116084_All	42-62	23 511 OSJNBa0009K15.17 [Oryza sativa Japonica Group]
154_6(17)	Unigene116084_All	42-62	23 511 OSJNBa0009K15.17 [Oryza sativa Japonica Group]
154_7(17)	Unigene116084_All	42-62	23 511 OSJNBa0009K15.17 [Oryza sativa Japonica Group]
154_8(17)	Unigene116084_All	42-62	23 511 OSJNBa0009K15.17 [Oryza sativa Japonica Group]
154_9(17)	Unigene116084_All	42-62	23 511 OSJNBa0009K15.17 [Oryza sativa Japonica Group]
154_10(17)	Unigene116084_All	42-62	23 511 OSJNBa0009K15.17 [Oryza sativa Japonica Group]
154_11(17)	Unigene116084_All	42-62	23 511 OSJNBa0009K15.17 [Oryza sativa Japonica Group]
154_12(17)	Unigene116084_All	42-62	23 511 OSJNBa0009K15.17 [Oryza sativa Japonica Group]
154_13(17)	Unigene116084_All	42-62	23 511 OSJNBa0009K15.17 [Oryza sativa Japonica Group]
154_14(17)	Unigene116084_All	42-62	23 511 OSJNBa0009K15.17 [Oryza sativa Japonica Group]
154_15(17)	Unigene116084_All	42-62	23 511 OSJNBa0009K15.17 [Oryza sativa Japonica Group]
154_16(17)	Unigene116084_All	42-62	23 511 OSJNBa0009K15.17 [Oryza sativa Japonica Group]
154_17(17)	Unigene116084_All	42-62	23 511 OSJNBa0009K15.17 [Oryza sativa Japonica Group]
155_1(1)	Unigene11788_All	320-339	235 1584 minus strand Os01g0766600 [Oryza sativa Japonica Group] >gi|255673717|dbj|BAF06271.2| Os01g0766600 [Oryza sativa Japonica Group]
156_1(1)	Unigene118661_All	159-179	130 474 minus strand Os04g0629400 [Oryza sativa Japonica Group] >gi|113565538|dbj|BAF15881.1| Os04g0629400 [Oryza sativa Japonica Group]
157_1(1)	Unigene11019_All	407-421	401 1402 Os03g0784100 [Oryza sativa Japonica Group] >gi|108711420|gb|ABF99215.1| Patatin-like phospholipase family protein, expressed [Oryza sativa Japonica Group] >gi|255674948|dbj|BAF13385.2| Os03g0784100 [Oryza sativa Japonica Group]
157_1(1)	Unigene30194_All	66-84	430 1179 integral membrane Yip1 family protein [Arabidopsis lyrata subsp. lyrata] >gi|297318106|gb|EFH48528.1| integral membrane Yip1 family protein [Arabidopsis lyrata subsp. lyrata]
157_1(1)	Unigene25213_All	164-181	54 335 minus strand hypothetical protein LOC100272292; K00591 hexaprenyldihydroxybenzoate methyltransferase [EC:2.1.1.114]
158_1(2)	No target found
158_2(2)	No target found
159_1(1)	Unigene1945_All	291-316	71 451 unknow protein [Oryza sativa Japonica Group]
160_1(3)	No target found
160_2(3)	No target found
160_3(3)	No target found
161_1(18)	No target found
161_2(18)	No target found
161_3(18)	No target found
161_4(18)	No target found
161_5(18)	No target found
161_6(18)	No target found
161_7(18)	No target found
161_8(18)	No target found
161_9(18)	No target found
161_10(18)	No target found
161_11(18)	No target found
161_12(18)	No target found
161_13(18)	No target found
161_14(18)	No target found
161_15(18)	No target found
161_16(18)	No target found
161_17(18)	No target found
161_18(18)	No target found
162_1(1)	No target found
163_1(2)	No target found
163_2(2)	No target found
164_1(1)	No target found
165_1(2)	No target found
165_2(2)	No target found
166_1(1)	No target found
167_1(1)	Unigene3093_All	31-48	2 184 methylketone synthase IIa [Solanum lycopersicum]
168_1(1)	No target found
169_1(18)	No target found
169_2(18)	No target found
169_3(18)	No target found
169_4(18)	No target found
169_5(18)	No target found
169_6(18)	No target found
169_7(18)	No target found
169_8(18)	No target found
169_9(18)	No target found
169_10(18)	No target found
169_11(18)	No target found
169_12(18)	No target found
169_13(18)	No target found
169_14(18)	No target found
169_15(18)	No target found
169_16(18)	No target found
169_17(18)	No target found
169_18(18)	No target found
170_1(3)	Unigene23050_All	281-303	101 1108 RecName: Full=Carboxyvinyl-carboxyphosphonate phosphorylmutase, chloroplastic; AltName: Full=Carboxyphosphonoenolpyruvate phosphonomutase; Short=CPEP phosphonomutase; Flags: Precursor
170_1(3)	Unigene53787_All	236-258	194 535 RecName: Full=Carboxyvinyl-carboxyphosphonate phosphorylmutase, chloroplastic; AltName: Full=Carboxyphosphonoenolpyruvate phosphonomutase; Short=CPEP phosphonomutase; Flags: Precursor
170_2(3)	Unigene23050_All	281-303	101 1108 RecName: Full=Carboxyvinyl-carboxyphosphonate phosphorylmutase, chloroplastic; AltName: Full=Carboxyphosphonoenolpyruvate phosphonomutase; Short=CPEP phosphonomutase; Flags: Precursor
170_2(3)	Unigene53787_All	236-258	194 535 RecName: Full=Carboxyvinyl-carboxyphosphonate phosphorylmutase, chloroplastic; AltName: Full=Carboxyphosphonoenolpyruvate phosphonomutase; Short=CPEP phosphonomutase; Flags: Precursor
170_3(3)	Unigene23050_All	281-303	101 1108 RecName: Full=Carboxyvinyl-carboxyphosphonate phosphorylmutase, chloroplastic; AltName: Full=Carboxyphosphonoenolpyruvate phosphonomutase; Short=CPEP phosphonomutase; Flags: Precursor
170_3(3)	Unigene53787_All	236-258	194 535 RecName: Full=Carboxyvinyl-carboxyphosphonate phosphorylmutase, chloroplastic; AltName: Full=Carboxyphosphonoenolpyruvate phosphonomutase; Short=CPEP phosphonomutase; Flags: Precursor
171_1(5)	No target found
171_2(5)	No target found
171_3(5)	No target found
171_4(5)	No target found
171_5(5)	No target found
172_1(2)	No target found
172_2(2)	No target found
173_1(1)	No target found
174_1(1)	Unigene36006_All	78-99	57 545 predicted protein [Physcomitrella patens subsp. patens] >gi|162662978|gb|EDQ49772.1| predicted protein [Physcomitrella patens subsp. patens]
174_1(1)	Unigene32345_All	859-880	366 1361 extensin-like protein [Zea mays] >gi|1096557|prf||2111476A extensin-like domain
175_1(2)	No target found
175_2(2)	No target found
176_1(1)	No target found
177_1(2)	Unigene22291_All	813-829	145 1329 Os01g0266000 [Oryza sativa Japonica Group] >gi|56783776|dbj|BAD81188.1| la related protein -like [Oryza sativa Japonica Group] >gi|255673094|dbj|BAF04588.2| Os01g0266000 [Oryza sativa Japonica Group]
177_1(2)	Unigene118386_All	260-274	258 1010 Os10g0497000 [Oryza sativa Japonica Group] >gi|78708850|gb|ABB47825.1| expressed protein [Oryza sativa Japonica Group] >gi|113639565|dbj|BAF26870.1| Os10g0497000 [Oryza sativa Japonica Group]
177_1(2)	Unigene8413_All	69-84	57 1376 minus strand thylakoid rhodanese-like protein [Arabidopsis thaliana] >gi|73622092|sp|Q9M158.2|Y4105_ARATH RecName: Full=Uncharacterized protein At4g01050, chloroplastic; Flags: Precursor >gi|15982915|gb|AAL09804.1| AT4g01050/F2N1_31 [Arabidopsis thaliana] >gi|16323194|gb|AAL15331.1| AT4g01050/F2N1_31 [Arabidopsis thaliana] >gi|21700911|gb|AAM70579.1| AT4g01050/F2N1_31 [Arabidopsis thalian…
177_1(2)	Unigene131841_All	140-157	88 258 minus strand FtsJ-like methyltransferase family protein [Arabidopsis thaliana] >gi|5821280|dbj|BAA83750.1| FtsJ [Arabidopsis thaliana] >gi|10177649|dbj|BAB11111.1| FtsJ [Arabidopsis thaliana] >gi|332004564|gb|AED91947.1| FtsJ-like methyltransferase family protein [Arabidopsis thaliana]
177_1(2)	Unigene15526_All	42-55	2 469 glycoside hydrolase family 28 protein [Arabidopsis lyrata subsp. lyrata] >gi|297323096|gb|EFH53517.1| glycoside hydrolase family 28 protein [Arabidopsis lyrata subsp. lyrata]
177_2(2)	Unigene22291_All	813-829	145 1329 Os01g0266000 [Oryza sativa Japonica Group] >gi|56783776|dbj|BAD81188.1| la related protein -like [Oryza sativa Japonica Group] >gi|255673094|dbj|BAF04588.2| Os01g0266000 [Oryza sativa Japonica Group]
177_2(2)	Unigene118386_All	260-274	258 1010 Os10g0497000 [Oryza sativa Japonica Group] >gi|78708850|gb|ABB47825.1| expressed protein [Oryza sativa Japonica Group] >gi|113639565|dbj|BAF26870.1| Os10g0497000 [Oryza sativa Japonica Group]
177_2(2)	Unigene8413_All	69-84	57 1376 minus strand thylakoid rhodanese-like protein [Arabidopsis thaliana] >gi|73622092|sp|Q9M158.2|Y4105_ARATH RecName: Full=Uncharacterized protein At4g01050, chloroplastic; Flags: Precursor >gi|15982915|gb|AAL09804.1| AT4g01050/F2N1_31 [Arabidopsis thaliana] >gi|16323194|gb|AAL15331.1| AT4g01050/F2N1_31 [Arabidopsis thaliana] >gi|21700911|gb|AAM70579.1| AT4g01050/F2N1_31 [Arabidopsis thalian…
177_2(2)	Unigene131841_All	140-157	88 258 minus strand FtsJ-like methyltransferase family protein [Arabidopsis thaliana] >gi|5821280|dbj|BAA83750.1| FtsJ [Arabidopsis thaliana] >gi|10177649|dbj|BAB11111.1| FtsJ [Arabidopsis thaliana] >gi|332004564|gb|AED91947.1| FtsJ-like methyltransferase family protein [Arabidopsis thaliana]
177_2(2)	Unigene15526_All	42-55	2 469 glycoside hydrolase family 28 protein [Arabidopsis lyrata subsp. lyrata] >gi|297323096|gb|EFH53517.1| glycoside hydrolase family 28 protein [Arabidopsis lyrata subsp. lyrata]
178_1(1)	No target found
179_1(2)	No target found
179_2(2)	No target found
180_1(1)	No target found
181_1(4)	No target found
181_2(4)	No target found
181_3(4)	No target found
181_4(4)	No target found
182_1(1)	No target found
183_1(1)	No target found
184_1(1)	No target found
185_1(1)	No target found
186_1(1)	No target found
187_1(1)	No target found
188_1(1)	No target found
189_1(1)	No target found
190_1(1)	Unigene29526_All	136-154	295 741 uncharacterized protein [Arabidopsis thaliana] >gi|75098840|sp|O49668.1|PAM68_ARATH RecName: Full=Protein PAM68, chloroplastic; AltName: Full=PHOTOSYNTHESIS AFFECTED MUTANT 68; Flags: Precursor >gi|119360097|gb|ABL66777.1| At4g19100 [Arabidopsis thaliana] >gi|332658740|gb|AEE84140.1| uncharacterized protein [Arabidopsis thaliana]
191_1(1)	Unigene81037_All	171-195	2 496 proline-rich family protein-like [Oryza sativa Japonica Group]
192_1(1)	No target found
193_1(1)	No target found
194_1(1)	No target found
195_1(1)	No target found
196_1(1)	No target found
197_1(2)	Unigene239_All	232-248	51 929 Os01g0829800 [Oryza sativa Japonica Group] >gi|113534222|dbj|BAF06605.1| Os01g0829800 [Oryza sativa Japonica Group]
197_1(2)	Unigene240_All	274-290	9 908 malate dehydrogenase [Citrus junos]
197_2(2)	Unigene239_All	232-248	51 929 Os01g0829800 [Oryza sativa Japonica Group] >gi|113534222|dbj|BAF06605.1| Os01g0829800 [Oryza sativa Japonica Group]
197_2(2)	Unigene240_All	274-290	9 908 malate dehydrogenase [Citrus junos]
198_1(1)	No target found
199_1(1)	No target found
200_1(1)	No target found
201_1(1)	No target found
202_1(37)	Unigene4797_All	847-866	194 2329 minus strand pentatricopeptide repeat-containing protein [Arabidopsis lyrata subsp. lyrata] >gi|297309232|gb|EFH39656.1| pentatricopeptide repeat-containing protein [Arabidopsis lyrata subsp. lyrata]
202_2(37)	Unigene4797_All	847-866	194 2329 minus strand pentatricopeptide repeat-containing protein [Arabidopsis lyrata subsp. lyrata] >gi|297309232|gb|EFH39656.1| pentatricopeptide repeat-containing protein [Arabidopsis lyrata subsp. lyrata]
202_3(37)	Unigene4797_All	847-866	194 2329 minus strand pentatricopeptide repeat-containing protein [Arabidopsis lyrata subsp. lyrata] >gi|297309232|gb|EFH39656.1| pentatricopeptide repeat-containing protein [Arabidopsis lyrata subsp. lyrata]
202_4(37)	Unigene4797_All	847-866	194 2329 minus strand pentatricopeptide repeat-containing protein [Arabidopsis lyrata subsp. lyrata] >gi|297309232|gb|EFH39656.1| pentatricopeptide repeat-containing protein [Arabidopsis lyrata subsp. lyrata]
202_5(37)	Unigene4797_All	847-866	194 2329 minus strand pentatricopeptide repeat-containing protein [Arabidopsis lyrata subsp. lyrata] >gi|297309232|gb|EFH39656.1| pentatricopeptide repeat-containing protein [Arabidopsis lyrata subsp. lyrata]
202_6(37)	Unigene4797_All	847-866	194 2329 minus strand pentatricopeptide repeat-containing protein [Arabidopsis lyrata subsp. lyrata] >gi|297309232|gb|EFH39656.1| pentatricopeptide repeat-containing protein [Arabidopsis lyrata subsp. lyrata]
202_7(37)	Unigene4797_All	847-866	194 2329 minus strand pentatricopeptide repeat-containing protein [Arabidopsis lyrata subsp. lyrata] >gi|297309232|gb|EFH39656.1| pentatricopeptide repeat-containing protein [Arabidopsis lyrata subsp. lyrata]
202_8(37)	Unigene4797_All	847-866	194 2329 minus strand pentatricopeptide repeat-containing protein [Arabidopsis lyrata subsp. lyrata] >gi|297309232|gb|EFH39656.1| pentatricopeptide repeat-containing protein [Arabidopsis lyrata subsp. lyrata]
202_9(37)	Unigene4797_All	847-866	194 2329 minus strand pentatricopeptide repeat-containing protein [Arabidopsis lyrata subsp. lyrata] >gi|297309232|gb|EFH39656.1| pentatricopeptide repeat-containing protein [Arabidopsis lyrata subsp. lyrata]
202_10(37)	Unigene4797_All	847-866	194 2329 minus strand pentatricopeptide repeat-containing protein [Arabidopsis lyrata subsp. lyrata] >gi|297309232|gb|EFH39656.1| pentatricopeptide repeat-containing protein [Arabidopsis lyrata subsp. lyrata]
202_11(37)	Unigene4797_All	847-866	194 2329 minus strand pentatricopeptide repeat-containing protein [Arabidopsis lyrata subsp. lyrata] >gi|297309232|gb|EFH39656.1| pentatricopeptide repeat-containing protein [Arabidopsis lyrata subsp. lyrata]
202_12(37)	Unigene4797_All	847-866	194 2329 minus strand pentatricopeptide repeat-containing protein [Arabidopsis lyrata subsp. lyrata] >gi|297309232|gb|EFH39656.1| pentatricopeptide repeat-containing protein [Arabidopsis lyrata subsp. lyrata]
202_13(37)	Unigene4797_All	847-866	194 2329 minus strand pentatricopeptide repeat-containing protein [Arabidopsis lyrata subsp. lyrata] >gi|297309232|gb|EFH39656.1| pentatricopeptide repeat-containing protein [Arabidopsis lyrata subsp. lyrata]
202_14(37)	Unigene4797_All	847-866	194 2329 minus strand pentatricopeptide repeat-containing protein [Arabidopsis lyrata subsp. lyrata] >gi|297309232|gb|EFH39656.1| pentatricopeptide repeat-containing protein [Arabidopsis lyrata subsp. lyrata]
202_15(37)	Unigene4797_All	847-866	194 2329 minus strand pentatricopeptide repeat-containing protein [Arabidopsis lyrata subsp. lyrata] >gi|297309232|gb|EFH39656.1| pentatricopeptide repeat-containing protein [Arabidopsis lyrata subsp. lyrata]
202_16(37)	Unigene4797_All	847-866	194 2329 minus strand pentatricopeptide repeat-containing protein [Arabidopsis lyrata subsp. lyrata] >gi|297309232|gb|EFH39656.1| pentatricopeptide repeat-containing protein [Arabidopsis lyrata subsp. lyrata]
202_17(37)	Unigene4797_All	847-866	194 2329 minus strand pentatricopeptide repeat-containing protein [Arabidopsis lyrata subsp. lyrata] >gi|297309232|gb|EFH39656.1| pentatricopeptide repeat-containing protein [Arabidopsis lyrata subsp. lyrata]
202_18(37)	Unigene4797_All	847-866	194 2329 minus strand pentatricopeptide repeat-containing protein [Arabidopsis lyrata subsp. lyrata] >gi|297309232|gb|EFH39656.1| pentatricopeptide repeat-containing protein [Arabidopsis lyrata subsp. lyrata]
202_19(37)	Unigene4797_All	847-866	194 2329 minus strand pentatricopeptide repeat-containing protein [Arabidopsis lyrata subsp. lyrata] >gi|297309232|gb|EFH39656.1| pentatricopeptide repeat-containing protein [Arabidopsis lyrata subsp. lyrata]
202_20(37)	Unigene4797_All	847-866	194 2329 minus strand pentatricopeptide repeat-containing protein [Arabidopsis lyrata subsp. lyrata] >gi|297309232|gb|EFH39656.1| pentatricopeptide repeat-containing protein [Arabidopsis lyrata subsp. lyrata]
202_21(37)	Unigene4797_All	847-866	194 2329 minus strand pentatricopeptide repeat-containing protein [Arabidopsis lyrata subsp. lyrata] >gi|297309232|gb|EFH39656.1| pentatricopeptide repeat-containing protein [Arabidopsis lyrata subsp. lyrata]
202_22(37)	Unigene4797_All	847-866	194 2329 minus strand pentatricopeptide repeat-containing protein [Arabidopsis lyrata subsp. lyrata] >gi|297309232|gb|EFH39656.1| pentatricopeptide repeat-containing protein [Arabidopsis lyrata subsp. lyrata]
202_23(37)	Unigene4797_All	847-866	194 2329 minus strand pentatricopeptide repeat-containing protein [Arabidopsis lyrata subsp. lyrata] >gi|297309232|gb|EFH39656.1| pentatricopeptide repeat-containing protein [Arabidopsis lyrata subsp. lyrata]
202_24(37)	Unigene4797_All	847-866	194 2329 minus strand pentatricopeptide repeat-containing protein [Arabidopsis lyrata subsp. lyrata] >gi|297309232|gb|EFH39656.1| pentatricopeptide repeat-containing protein [Arabidopsis lyrata subsp. lyrata]
202_25(37)	Unigene4797_All	847-866	194 2329 minus strand pentatricopeptide repeat-containing protein [Arabidopsis lyrata subsp. lyrata] >gi|297309232|gb|EFH39656.1| pentatricopeptide repeat-containing protein [Arabidopsis lyrata subsp. lyrata]
202_26(37)	Unigene4797_All	847-866	194 2329 minus strand pentatricopeptide repeat-containing protein [Arabidopsis lyrata subsp. lyrata] >gi|297309232|gb|EFH39656.1| pentatricopeptide repeat-containing protein [Arabidopsis lyrata subsp. lyrata]
202_27(37)	Unigene4797_All	847-866	194 2329 minus strand pentatricopeptide repeat-containing protein [Arabidopsis lyrata subsp. lyrata] >gi|297309232|gb|EFH39656.1| pentatricopeptide repeat-containing protein [Arabidopsis lyrata subsp. lyrata]
202_28(37)	Unigene4797_All	847-866	194 2329 minus strand pentatricopeptide repeat-containing protein [Arabidopsis lyrata subsp. lyrata] >gi|297309232|gb|EFH39656.1| pentatricopeptide repeat-containing protein [Arabidopsis lyrata subsp. lyrata]
202_29(37)	Unigene4797_All	847-866	194 2329 minus strand pentatricopeptide repeat-containing protein [Arabidopsis lyrata subsp. lyrata] >gi|297309232|gb|EFH39656.1| pentatricopeptide repeat-containing protein [Arabidopsis lyrata subsp. lyrata]
202_30(37)	Unigene4797_All	847-866	194 2329 minus strand pentatricopeptide repeat-containing protein [Arabidopsis lyrata subsp. lyrata] >gi|297309232|gb|EFH39656.1| pentatricopeptide repeat-containing protein [Arabidopsis lyrata subsp. lyrata]
202_31(37)	Unigene4797_All	847-866	194 2329 minus strand pentatricopeptide repeat-containing protein [Arabidopsis lyrata subsp. lyrata] >gi|297309232|gb|EFH39656.1| pentatricopeptide repeat-containing protein [Arabidopsis lyrata subsp. lyrata]
202_32(37)	Unigene4797_All	847-866	194 2329 minus strand pentatricopeptide repeat-containing protein [Arabidopsis lyrata subsp. lyrata] >gi|297309232|gb|EFH39656.1| pentatricopeptide repeat-containing protein [Arabidopsis lyrata subsp. lyrata]
202_33(37)	Unigene4797_All	847-866	194 2329 minus strand pentatricopeptide repeat-containing protein [Arabidopsis lyrata subsp. lyrata] >gi|297309232|gb|EFH39656.1| pentatricopeptide repeat-containing protein [Arabidopsis lyrata subsp. lyrata]
202_34(37)	Unigene4797_All	847-866	194 2329 minus strand pentatricopeptide repeat-containing protein [Arabidopsis lyrata subsp. lyrata] >gi|297309232|gb|EFH39656.1| pentatricopeptide repeat-containing protein [Arabidopsis lyrata subsp. lyrata]
202_35(37)	Unigene4797_All	847-866	194 2329 minus strand pentatricopeptide repeat-containing protein [Arabidopsis lyrata subsp. lyrata] >gi|297309232|gb|EFH39656.1| pentatricopeptide repeat-containing protein [Arabidopsis lyrata subsp. lyrata]
202_36(37)	Unigene4797_All	847-866	194 2329 minus strand pentatricopeptide repeat-containing protein [Arabidopsis lyrata subsp. lyrata] >gi|297309232|gb|EFH39656.1| pentatricopeptide repeat-containing protein [Arabidopsis lyrata subsp. lyrata]
202_37(37)	Unigene4797_All	847-866	194 2329 minus strand pentatricopeptide repeat-containing protein [Arabidopsis lyrata subsp. lyrata] >gi|297309232|gb|EFH39656.1| pentatricopeptide repeat-containing protein [Arabidopsis lyrata subsp. lyrata]
203_1(4)	No target found
203_2(4)	No target found
203_3(4)	No target found
203_4(4)	No target found
204_1(1)	Unigene6134_All	13-34	18 566 minus strand cc-nbs-lrr resistance protein [Populus trichocarpa] >gi|222845958|gb|EEE83505.1| cc-nbs-lrr resistance protein [Populus trichocarpa]
205_1(1)	Unigene11943_All	199-220	111 512 Os11g0136500 [Oryza sativa Japonica Group] >gi|113644394|dbj|BAF27535.1| Os11g0136500 [Oryza sativa Japonica Group]
205_1(1)	Unigene11944_All	400-421	2 604 minus strand Os11g0136500 [Oryza sativa Japonica Group] >gi|113644394|dbj|BAF27535.1| Os11g0136500 [Oryza sativa Japonica Group]
206_1(1)	No target found
207_1(1)	No target found
208_1(1)	No target found
209_1(1)	No target found
210_1(1)	No target found
211_1(1)	Unigene34262_All	510-526	90 803 minus strand Os01g0617900 [Oryza sativa Japonica Group] >gi|255673466|dbj|BAF05500.2| Os01g0617900 [Oryza sativa Japonica Group]
211_1(1)	Unigene23120_All	422-439	68 964 minus strand CC-NBS-LRR type resistance protein [Capsicum chinense]
211_1(1)	Unigene12029_All	1153-1169	170 1498 L-ascorbate oxidase precursor [Zea mays]
211_1(1)	Unigene44305_All	412-428	49 606 l-ascorbate oxidase precursor [Populus trichocarpa] >gi|222849246|gb|EEE86793.1| l-ascorbate oxidase precursor [Populus trichocarpa]
211_1(1)	Unigene21812_All	806-822	438 2186 minus strand Os07g0572600 [Oryza sativa Japonica Group] >gi|113611596|dbj|BAF21974.1| Os07g0572600 [Oryza sativa Japonica Group]
211_1(1)	Unigene89130_All	331-347	2 1387 Os06g0238000 [Oryza sativa Japonica Group] >gi|51535149|dbj|BAD37861.1| arm repeat-containing protein-like [Oryza sativa Japonica Group] >gi|51535813|dbj|BAD37898.1| arm repeat-containing protein-like [Oryza sativa Japonica Group] >gi|113595294|dbj|BAF19168.1| Os06g0238000 [Oryza sativa Japonica Group]
211_1(1)	Unigene8031_All	141-157	117 800 Os07g0209000 [Oryza sativa Japonica Group] >gi|113610701|dbj|BAF21079.1| Os07g0209000 [Oryza sativa Japonica Group]
211_1(1)	Unigene7926_All	85-102	460 1044 minus strand H0307D04.4 [Oryza sativa Indica Group]
211_1(1)	Unigene24392_All	96-111	3 434 minus strand glucan endo-1,3-beta-glucosidase 7 [Zea mays] >gi|195618784|gb|ACG31222.1| glucan endo-1,3-beta-glucosidase 7 precursor [Zea mays]
211_1(1)	Unigene6897_All	74-89	412 558 Histone-lysine N-methyltransferase SETD1A OS=Homo sapiens GN=SETD1A PE=1 SV=3
211_1(1)	Unigene84265_All	23-36	248 370 leucine-rich repeat extensin-like protein 3 [Arabidopsis thaliana] >gi|75337952|sp|Q9T0K5.1|LRX3_ARATH RecName: Full=Leucine-rich repeat extensin-like protein 3; Short=AtLRX3; Short=LRR/EXTENSIN3; AltName: Full=Cell wall hydroxyproline-rich glycoprotein; Flags: Precursor >gi|4584539|emb|CAB40769.1| extensin-like protein [Arabidopsis thaliana] >gi|7268037|emb|CAB78376.1| extensin-like prot…
211_1(1)	Unigene1286_All	16-27	187 585 minus strand Stress responsive alpha-beta barrel domain protein [Arabidopsis thaliana] >gi|38603876|gb|AAR24683.1| At2g31670 [Arabidopsis thaliana] >gi|38638692|gb|AAR25640.1| At2g31670 [Arabidopsis thaliana] >gi|330253477|gb|AEC08571.1| Stress responsive alpha-beta barrel domain protein [Arabidopsis thaliana]
211_1(1)	Unigene12397_All	837-851	3 854 ptative chromosome condensation factor [Oryza sativa Japonica Group]
212_1(1)	No target found
213_1(24)	No target found
213_2(24)	No target found
213_3(24)	No target found
213_4(24)	No target found
213_5(24)	No target found
213_6(24)	No target found
213_7(24)	No target found
213_8(24)	No target found
213_9(24)	No target found
213_10(24)	No target found
213_11(24)	No target found
213_12(24)	No target found
213_13(24)	No target found
213_14(24)	No target found
213_15(24)	No target found
213_16(24)	No target found
213_17(24)	No target found
213_18(24)	No target found
213_19(24)	No target found
213_20(24)	No target found
213_21(24)	No target found
213_22(24)	No target found
213_23(24)	No target found
213_24(24)	No target found
214_1(1)	No target found
215_1(5)	No target found
215_2(5)	No target found
215_3(5)	No target found
215_4(5)	No target found
215_5(5)	No target found
216_1(1)	Unigene23866_All	248-269	1 324 subtilase [Lotus japonicus]
217_1(1)	No target found
218_1(1)	No target found
219_1(1)	Unigene28337_All	438-453	2 628 minus strand OSIGBa0131J24.4 [Oryza sativa Indica Group]
220_1(1)	Unigene8396_All	200-221	163 612 minus strand Os05g0110500 [Oryza sativa Japonica Group] >gi|143361335|sp|Q0DLB9.2|RH17_ORYSJ RecName: Full=DEAD-box ATP-dependent RNA helicase 17 >gi|255675949|dbj|BAF16354.2| Os05g0110500 [Oryza sativa Japonica Group]
221_1(1)	No target found
222_1(1)	No target found
223_1(1)	No target found
224_1(1)	No target found
225_1(1)	No target found
226_1(1)	No target found
227_1(2)	Unigene14700_All	644-661	756 1664 Os07g0557700 [Oryza sativa Japonica Group] >gi|113611506|dbj|BAF21884.1| Os07g0557700 [Oryza sativa Japonica Group]
227_1(2)	Unigene9004_All	123-140	115 1014 uncharacterized protein [Arabidopsis thaliana] >gi|34365761|gb|AAQ65192.1| At3g08670 [Arabidopsis thaliana] >gi|332641140|gb|AEE74661.1| uncharacterized protein [Arabidopsis thaliana]
227_1(2)	Unigene48322_All	103-120	1 345 thaumatin-like protein [Citrus jambhiri]
227_1(2)	Unigene8830_All	318-333	243 1046 expressed protein [Oryza sativa Japonica Group]
227_1(2)	Unigene132438_All	865-881	309 1340 minus strand Os06g0651300 [Oryza sativa Japonica Group] >gi|113596268|dbj|BAF20142.1| Os06g0651300 [Oryza sativa Japonica Group]
227_1(2)	Unigene132439_All	865-881	357 1388 minus strand Os06g0651300 [Oryza sativa Japonica Group] >gi|113596268|dbj|BAF20142.1| Os06g0651300 [Oryza sativa Japonica Group]
227_1(2)	Unigene70000_All	541-557	68 697 Os06g0651300 [Oryza sativa Japonica Group] >gi|113596268|dbj|BAF20142.1| Os06g0651300 [Oryza sativa Japonica Group]
227_2(2)	Unigene14700_All	644-661	756 1664 Os07g0557700 [Oryza sativa Japonica Group] >gi|113611506|dbj|BAF21884.1| Os07g0557700 [Oryza sativa Japonica Group]
227_2(2)	Unigene9004_All	123-140	115 1014 uncharacterized protein [Arabidopsis thaliana] >gi|34365761|gb|AAQ65192.1| At3g08670 [Arabidopsis thaliana] >gi|332641140|gb|AEE74661.1| uncharacterized protein [Arabidopsis thaliana]
227_2(2)	Unigene48322_All	103-120	1 345 thaumatin-like protein [Citrus jambhiri]
227_2(2)	Unigene8830_All	318-333	243 1046 expressed protein [Oryza sativa Japonica Group]
227_2(2)	Unigene132438_All	865-881	309 1340 minus strand Os06g0651300 [Oryza sativa Japonica Group] >gi|113596268|dbj|BAF20142.1| Os06g0651300 [Oryza sativa Japonica Group]
227_2(2)	Unigene132439_All	865-881	357 1388 minus strand Os06g0651300 [Oryza sativa Japonica Group] >gi|113596268|dbj|BAF20142.1| Os06g0651300 [Oryza sativa Japonica Group]
227_2(2)	Unigene70000_All	541-557	68 697 Os06g0651300 [Oryza sativa Japonica Group] >gi|113596268|dbj|BAF20142.1| Os06g0651300 [Oryza sativa Japonica Group]
228_1(1)	No target found
229_1(1)	No target found
230_1(1)	No target found
231_1(1)	Unigene26198_All	189-208	149 2119 minus strand Os08g0323600 [Oryza sativa Japonica Group] >gi|113623511|dbj|BAF23456.1| Os08g0323600 [Oryza sativa Japonica Group]
231_1(1)	Unigene29627_All	41482	611 1018 minus strand uncharacterized protein [Arabidopsis thaliana] >gi|15450498|gb|AAK96542.1| AT5g02940/F9G14_250 [Arabidopsis thaliana] >gi|16974323|gb|AAL31146.1| AT5g02940/F9G14_250 [Arabidopsis thaliana] >gi|332007621|gb|AED95004.1| uncharacterized protein [Arabidopsis thaliana]
232_1(1)	No target found
233_1(3)	No target found
233_2(3)	No target found
233_3(3)	No target found
234_1(1)	No target found
235_1(1)	Unigene39966_All	149-172	12 626 minus strand DNA binding protein [Cucumis melo subsp. melo]
235_1(1)	Unigene82362_All	839-862	18 1049 Os01g0516800 [Oryza sativa Japonica Group] >gi|255673292|dbj|BAH91107.1| Os01g0516800 [Oryza sativa Japonica Group]
235_1(1)	Unigene36623_All	305-328	2 448 DNA binding protein [Cucumis melo subsp. melo]
235_1(1)	Unigene6287_All	99-121	307 462 minus strand Os05g0372400 [Oryza sativa Japonica Group] >gi|113578913|dbj|BAF17276.1| Os05g0372400 [Oryza sativa Japonica Group]
236_1(1)	No target found
237_1(6)	No target found
237_2(6)	No target found
237_3(6)	No target found
237_4(6)	No target found
237_5(6)	No target found
237_6(6)	No target found
238_1(1)	No target found
239_1(4)	No target found
239_2(4)	No target found
239_3(4)	No target found
239_4(4)	No target found
240_1(1)	No target found
241_1(1)	No target found
242_1(1)	No target found
243_1(7)	No target found
243_2(7)	No target found
243_3(7)	No target found
243_4(7)	No target found
243_5(7)	No target found
243_6(7)	No target found
243_7(7)	No target found
244_1(1)	No target found
245_1(1)	No target found
246_1(1)	Unigene42083_All	200-219	243 1025 minus strand OSJNBb0108J11.19 [Oryza sativa Japonica Group] >gi|32489278|emb|CAE04619.1| OSJNBa0028I23.1 [Oryza sativa Japonica Group]
246_1(1)	Unigene8992_All	242-259	91 648 Os03g0251700 [Oryza sativa Japonica Group] >gi|255674373|dbj|BAF11487.2| Os03g0251700 [Oryza sativa Japonica Group]
246_1(1)	Unigene57361_All	123-141	1 291 minus strand Cytochrome P450 family protein, expressed [Oryza sativa Japonica Group]
246_1(1)	Unigene22128_All	685-704	3 1199 cytokinin-N-glucosyltransferase 1 [Zea mays] >gi|195635207|gb|ACG37072.1| cytokinin-N-glucosyltransferase 1 [Zea mays]
246_1(1)	Unigene38820_All	109-128	11 646 minus strand cytokinin-N-glucosyltransferase 1 [Zea mays] >gi|195635207|gb|ACG37072.1| cytokinin-N-glucosyltransferase 1 [Zea mays]
246_1(1)	Unigene22686_All	222-238	116 1222 glycerol-3-phosphate dehydrogenase SDP6 [Arabidopsis thaliana] >gi|75266244|sp|Q9SS48.1|SDP6_ARATH RecName: Full=Glycerol-3-phosphate dehydrogenase SDP6, mitochondrial; AltName: Full=Protein SUGAR-DEPENDENT 6; Flags: Precursor >gi|332641376|gb|AEE74897.1| glycerol-3-phosphate dehydrogenase SDP6 [Arabidopsis thaliana]
246_1(1)	Unigene41157_All	222-238	115 561 glycerol-3-phosphate dehydrogenase SDP6 [Arabidopsis thaliana] >gi|75266244|sp|Q9SS48.1|SDP6_ARATH RecName: Full=Glycerol-3-phosphate dehydrogenase SDP6, mitochondrial; AltName: Full=Protein SUGAR-DEPENDENT 6; Flags: Precursor >gi|332641376|gb|AEE74897.1| glycerol-3-phosphate dehydrogenase SDP6 [Arabidopsis thaliana]
246_1(1)	Unigene8566_All	106-124	126 578 Os03g0263900 [Oryza sativa Japonica Group] >gi|113548109|dbj|BAF11552.1| Os03g0263900 [Oryza sativa Japonica Group]
246_1(1)	Unigene103455_All	41607	192 272 hypothetical protein LOC100262467; K13523 lysophosphatidic acid acyltransferase / lysophosphatidylinositol acyltransferase [EC:2.3.1.51 2.3.1.-]
247_1(1)	No target found
248_1(1)	No target found
249_1(1)	No target found
250_1(1)	Unigene14871_All	276-289	2 1978 minus strand Os07g0602700 [Oryza sativa Japonica Group] >gi|113611743|dbj|BAF22121.1| Os07g0602700 [Oryza sativa Japonica Group]
251_1(1)	No target found
252_1(1)	Unigene38847_All	409-427	62 520 minus strand UDP-glucuronic acid decarboxylase 2 [Arabidopsis lyrata subsp. lyrata] >gi|297322530|gb|EFH52951.1| UDP-glucuronic acid decarboxylase 2 [Arabidopsis lyrata subsp. lyrata]
253_1(1)	No target found
254_1(1)	Unigene14828_All	59-76	37 954 glycerophosphodiester phosphodiesterase [Zea mays]
254_1(1)	Unigene117601_All	384-405	44 691 minus strand extensin-like protein [Zea mays] >gi|1096557|prf||2111476A extensin-like domain
254_1(1)	Unigene25529_All	409-425	174 1340 peptide transporter [Hakea actites]
254_1(1)	Unigene126103_All	222-236	112 423 hypothetical protein VOLCADRAFT_98215 [Volvox carteri f. nagariensis] >gi|300257572|gb|EFJ41819.1| hypothetical protein VOLCADRAFT_98215 [Volvox carteri f. nagariensis]
254_1(1)	Unigene109676_All	172-191	5 196 hypothetical protein VITISV_038568 [Vitis vinifera]
255_1(1)	Unigene107897_All	143-165	62 286 gag-pol polyprotein [Silene latifolia]
256_1(1)	Unigene61830_All	138-161	12 203 minus strand predicted protein [Populus trichocarpa] >gi|222863415|gb|EEF00546.1| predicted protein [Populus trichocarpa]
257_1(2)	No target found
257_2(2)	No target found
258_1(1)	No target found
259_1(2)	No target found
259_2(2)	No target found
260_1(1)	No target found
261_1(1)	Unigene135720_All	225-244	15 263 RecName: Full=Pentatricopeptide repeat-containing protein At2g17210
262_1(9)	No target found
262_2(9)	No target found
262_3(9)	No target found
262_4(9)	No target found
262_5(9)	No target found
262_6(9)	No target found
262_7(9)	No target found
262_8(9)	No target found
262_9(9)	No target found
263_1(1)	No target found
264_1(1)	Unigene2845_All	421-447	1 462 minus strand PsbC [Asimina reticulata] >gi|269114073|gb|ACZ26005.1| PsbC [Asimina incana] >gi|269114079|gb|ACZ26008.1| PsbC [Asimina reticulata]
265_1(1)	No target found
266_1(2)	No target found
266_2(2)	No target found
267_1(1)	Unigene39059_All	84-106	56 592 minus strand ATP binding protein [Zea mays] >gi|195616354|gb|ACG30007.1| ATP binding protein [Zea mays]
268_1(4)	Unigene11793_All	269-288	3 1568 minus strand Os10g0485000 [Oryza sativa Japonica Group] >gi|78708826|gb|ABB47801.1| FF domain containing protein, expressed [Oryza sativa Japonica Group] >gi|113639502|dbj|BAF26807.1| Os10g0485000 [Oryza sativa Japonica Group]
268_2(4)	Unigene11793_All	269-288	3 1568 minus strand Os10g0485000 [Oryza sativa Japonica Group] >gi|78708826|gb|ABB47801.1| FF domain containing protein, expressed [Oryza sativa Japonica Group] >gi|113639502|dbj|BAF26807.1| Os10g0485000 [Oryza sativa Japonica Group]
268_3(4)	Unigene11793_All	269-288	3 1568 minus strand Os10g0485000 [Oryza sativa Japonica Group] >gi|78708826|gb|ABB47801.1| FF domain containing protein, expressed [Oryza sativa Japonica Group] >gi|113639502|dbj|BAF26807.1| Os10g0485000 [Oryza sativa Japonica Group]
268_4(4)	Unigene11793_All	269-288	3 1568 minus strand Os10g0485000 [Oryza sativa Japonica Group] >gi|78708826|gb|ABB47801.1| FF domain containing protein, expressed [Oryza sativa Japonica Group] >gi|113639502|dbj|BAF26807.1| Os10g0485000 [Oryza sativa Japonica Group]
269_1(1)	No target found
270_1(2)	No target found
270_2(2)	No target found
271_1(1)	Unigene75410_All	36-59	3 293 minus strand hAT dimerization domain-containing protein [Arabidopsis thaliana] >gi|332642434|gb|AEE75955.1| hAT dimerization domain-containing protein [Arabidopsis thaliana]
272_1(1)	Unigene15083_All	925-944	155 1156 LOC100281559 [Zea mays] >gi|195614774|gb|ACG29217.1| ATP binding protein [Zea mays]
273_1(1)	Unigene130781_All	83-99	98 295 similar to N. tabacum membrane-associated salt-inducible protein (PID:g473874) [Arabidopsis thaliana]
273_1(1)	Unigene130780_All	98-114	172 384 pentatricopeptide repeat-containing protein [Arabidopsis thaliana] >gi|223635757|sp|O04647.2|PP399_ARATH RecName: Full=Pentatricopeptide repeat-containing protein At5g27270; AltName: Full=Protein EMBRYO DEFECTIVE 976 >gi|332006282|gb|AED93665.1| pentatricopeptide repeat-containing protein [Arabidopsis thaliana]
273_1(1)	Unigene22150_All	599-615	122 1198 pentatricopeptide repeat-containing protein [Arabidopsis thaliana] >gi|223635757|sp|O04647.2|PP399_ARATH RecName: Full=Pentatricopeptide repeat-containing protein At5g27270; AltName: Full=Protein EMBRYO DEFECTIVE 976 >gi|332006282|gb|AED93665.1| pentatricopeptide repeat-containing protein [Arabidopsis thaliana]
273_1(1)	Unigene32087_All	128-145	5 334 Exostosin family protein [Arabidopsis thaliana] >gi|332196676|gb|AEE34797.1| Exostosin family protein [Arabidopsis thaliana]
274_1(1)	No target found
275_1(2)	No target found
275_2(2)	No target found
276_1(4)	No target found
276_2(4)	No target found
276_3(4)	No target found
276_4(4)	No target found
277_1(1)	Unigene90604_All	792-812	1 840 Ac transposase-like protein [Arabidopsis thaliana]
277_1(1)	Unigene46301_All	18-38	53 232 minus strand HAT dimerisation [Medicago truncatula]
277_1(1)	Unigene22871_All	474-491	3 527 minus strand uncharacterized protein [Arabidopsis thaliana] >gi|332004362|gb|AED91745.1| uncharacterized protein [Arabidopsis thaliana]
278_1(1)	Unigene3519_All	250-268	3 767 C3HL domain class transcription factor [Malus x domestica]
278_1(1)	Unigene2027_All	71-89	3 428 Os02g0747400 [Oryza sativa Japonica Group] >gi|113537646|dbj|BAF10029.1| Os02g0747400 [Oryza sativa Japonica Group] >gi|294336598|gb|ADE62742.1| TCP transcription factor [Oryza sativa Japonica Group]
278_1(1)	Unigene35111_All	734-750	2 907 minus strand RecName: Full=Formin-like protein 16; AltName: Full=OsFH16; Flags: Precursor
278_1(1)	Unigene70261_All	83-99	3 221 minus strand RecName: Full=Formin-like protein 16; AltName: Full=OsFH16; Flags: Precursor
279_1(1)	Unigene33672_All	928-949	484 1446 minus strand Os07g0166100 [Oryza sativa Japonica Group] >gi|113610506|dbj|BAF20884.1| Os07g0166100 [Oryza sativa Japonica Group]
280_1(1)	No target found
281_1(6)	Unigene11910_All	541-556	164 913 minus strand peptidase family protein [Arabidopsis lyrata subsp. lyrata] >gi|297322457|gb|EFH52878.1| peptidase family protein [Arabidopsis lyrata subsp. lyrata]
281_2(6)	Unigene11910_All	541-556	164 913 minus strand peptidase family protein [Arabidopsis lyrata subsp. lyrata] >gi|297322457|gb|EFH52878.1| peptidase family protein [Arabidopsis lyrata subsp. lyrata]
281_3(6)	Unigene11910_All	541-556	164 913 minus strand peptidase family protein [Arabidopsis lyrata subsp. lyrata] >gi|297322457|gb|EFH52878.1| peptidase family protein [Arabidopsis lyrata subsp. lyrata]
281_4(6)	Unigene11910_All	541-556	164 913 minus strand peptidase family protein [Arabidopsis lyrata subsp. lyrata] >gi|297322457|gb|EFH52878.1| peptidase family protein [Arabidopsis lyrata subsp. lyrata]
281_5(6)	Unigene11910_All	541-556	164 913 minus strand peptidase family protein [Arabidopsis lyrata subsp. lyrata] >gi|297322457|gb|EFH52878.1| peptidase family protein [Arabidopsis lyrata subsp. lyrata]
281_6(6)	Unigene11910_All	541-556	164 913 minus strand peptidase family protein [Arabidopsis lyrata subsp. lyrata] >gi|297322457|gb|EFH52878.1| peptidase family protein [Arabidopsis lyrata subsp. lyrata]
282_1(19)	Unigene1945_All	245-262	71 451 unknow protein [Oryza sativa Japonica Group]
282_1(19)	Unigene10581_All	190-203	239 763 pherophorin-C2 protein precursor [Chlamydomonas reinhardtii]
282_1(19)	Unigene111893_All	198-211	3 266 minus strand expressed unknown protein [Ectocarpus siliculosus]
282_2(19)	Unigene1945_All	245-262	71 451 unknow protein [Oryza sativa Japonica Group]
282_2(19)	Unigene10581_All	190-203	239 763 pherophorin-C2 protein precursor [Chlamydomonas reinhardtii]
282_2(19)	Unigene111893_All	198-211	3 266 minus strand expressed unknown protein [Ectocarpus siliculosus]
282_3(19)	Unigene1945_All	245-262	71 451 unknow protein [Oryza sativa Japonica Group]
282_3(19)	Unigene10581_All	190-203	239 763 pherophorin-C2 protein precursor [Chlamydomonas reinhardtii]
282_3(19)	Unigene111893_All	198-211	3 266 minus strand expressed unknown protein [Ectocarpus siliculosus]
282_4(19)	Unigene1945_All	245-262	71 451 unknow protein [Oryza sativa Japonica Group]
282_4(19)	Unigene10581_All	190-203	239 763 pherophorin-C2 protein precursor [Chlamydomonas reinhardtii]
282_4(19)	Unigene111893_All	198-211	3 266 minus strand expressed unknown protein [Ectocarpus siliculosus]
282_5(19)	Unigene1945_All	245-262	71 451 unknow protein [Oryza sativa Japonica Group]
282_5(19)	Unigene10581_All	190-203	239 763 pherophorin-C2 protein precursor [Chlamydomonas reinhardtii]
282_5(19)	Unigene111893_All	198-211	3 266 minus strand expressed unknown protein [Ectocarpus siliculosus]
282_6(19)	Unigene1945_All	245-262	71 451 unknow protein [Oryza sativa Japonica Group]
282_6(19)	Unigene10581_All	190-203	239 763 pherophorin-C2 protein precursor [Chlamydomonas reinhardtii]
282_6(19)	Unigene111893_All	198-211	3 266 minus strand expressed unknown protein [Ectocarpus siliculosus]
282_7(19)	Unigene1945_All	245-262	71 451 unknow protein [Oryza sativa Japonica Group]
282_7(19)	Unigene10581_All	190-203	239 763 pherophorin-C2 protein precursor [Chlamydomonas reinhardtii]
282_7(19)	Unigene111893_All	198-211	3 266 minus strand expressed unknown protein [Ectocarpus siliculosus]
282_8(19)	Unigene1945_All	245-262	71 451 unknow protein [Oryza sativa Japonica Group]
282_8(19)	Unigene10581_All	190-203	239 763 pherophorin-C2 protein precursor [Chlamydomonas reinhardtii]
282_8(19)	Unigene111893_All	198-211	3 266 minus strand expressed unknown protein [Ectocarpus siliculosus]
282_9(19)	Unigene1945_All	245-262	71 451 unknow protein [Oryza sativa Japonica Group]
282_9(19)	Unigene10581_All	190-203	239 763 pherophorin-C2 protein precursor [Chlamydomonas reinhardtii]
282_9(19)	Unigene111893_All	198-211	3 266 minus strand expressed unknown protein [Ectocarpus siliculosus]
282_10(19)	Unigene1945_All	245-262	71 451 unknow protein [Oryza sativa Japonica Group]
282_10(19)	Unigene10581_All	190-203	239 763 pherophorin-C2 protein precursor [Chlamydomonas reinhardtii]
282_10(19)	Unigene111893_All	198-211	3 266 minus strand expressed unknown protein [Ectocarpus siliculosus]
282_11(19)	Unigene1945_All	245-262	71 451 unknow protein [Oryza sativa Japonica Group]
282_11(19)	Unigene10581_All	190-203	239 763 pherophorin-C2 protein precursor [Chlamydomonas reinhardtii]
282_11(19)	Unigene111893_All	198-211	3 266 minus strand expressed unknown protein [Ectocarpus siliculosus]
282_12(19)	Unigene1945_All	245-262	71 451 unknow protein [Oryza sativa Japonica Group]
282_12(19)	Unigene10581_All	190-203	239 763 pherophorin-C2 protein precursor [Chlamydomonas reinhardtii]
282_12(19)	Unigene111893_All	198-211	3 266 minus strand expressed unknown protein [Ectocarpus siliculosus]
282_13(19)	Unigene1945_All	245-262	71 451 unknow protein [Oryza sativa Japonica Group]
282_13(19)	Unigene10581_All	190-203	239 763 pherophorin-C2 protein precursor [Chlamydomonas reinhardtii]
282_13(19)	Unigene111893_All	198-211	3 266 minus strand expressed unknown protein [Ectocarpus siliculosus]
282_14(19)	Unigene1945_All	245-262	71 451 unknow protein [Oryza sativa Japonica Group]
282_14(19)	Unigene10581_All	190-203	239 763 pherophorin-C2 protein precursor [Chlamydomonas reinhardtii]
282_14(19)	Unigene111893_All	198-211	3 266 minus strand expressed unknown protein [Ectocarpus siliculosus]
282_15(19)	Unigene1945_All	245-262	71 451 unknow protein [Oryza sativa Japonica Group]
282_15(19)	Unigene10581_All	190-203	239 763 pherophorin-C2 protein precursor [Chlamydomonas reinhardtii]
282_15(19)	Unigene111893_All	198-211	3 266 minus strand expressed unknown protein [Ectocarpus siliculosus]
282_16(19)	Unigene1945_All	245-262	71 451 unknow protein [Oryza sativa Japonica Group]
282_16(19)	Unigene10581_All	190-203	239 763 pherophorin-C2 protein precursor [Chlamydomonas reinhardtii]
282_16(19)	Unigene111893_All	198-211	3 266 minus strand expressed unknown protein [Ectocarpus siliculosus]
282_17(19)	Unigene1945_All	245-262	71 451 unknow protein [Oryza sativa Japonica Group]
282_17(19)	Unigene10581_All	190-203	239 763 pherophorin-C2 protein precursor [Chlamydomonas reinhardtii]
282_17(19)	Unigene111893_All	198-211	3 266 minus strand expressed unknown protein [Ectocarpus siliculosus]
282_18(19)	Unigene1945_All	245-262	71 451 unknow protein [Oryza sativa Japonica Group]
282_18(19)	Unigene10581_All	190-203	239 763 pherophorin-C2 protein precursor [Chlamydomonas reinhardtii]
282_18(19)	Unigene111893_All	198-211	3 266 minus strand expressed unknown protein [Ectocarpus siliculosus]
282_19(19)	Unigene1945_All	245-262	71 451 unknow protein [Oryza sativa Japonica Group]
282_19(19)	Unigene10581_All	190-203	239 763 pherophorin-C2 protein precursor [Chlamydomonas reinhardtii]
282_19(19)	Unigene111893_All	198-211	3 266 minus strand expressed unknown protein [Ectocarpus siliculosus]
283_1(1)	No target found
284_1(12)	No target found
284_2(12)	No target found
284_3(12)	No target found
284_4(12)	No target found
284_5(12)	No target found
284_6(12)	No target found
284_7(12)	No target found
284_8(12)	No target found
284_9(12)	No target found
284_10(12)	No target found
284_11(12)	No target found
284_12(12)	No target found
285_1(1)	No target found
286_1(1)	Unigene36134_All	76-93	2 394 mRNA capping enzyme family protein [Arabidopsis lyrata subsp. lyrata] >gi|297331232|gb|EFH61651.1| mRNA capping enzyme family protein [Arabidopsis lyrata subsp. lyrata]
287_1(1)	Unigene18480_All	24-48	479 988 uncharacterized protein [Arabidopsis thaliana] >gi|330250990|gb|AEC06084.1| uncharacterized protein [Arabidopsis thaliana]
288_1(1)	Unigene62661_All	44-65	24 290 protein kinase family protein [Musa acuminata]
289_1(41)	No target found
289_2(41)	No target found
289_3(41)	No target found
289_4(41)	No target found
289_5(41)	No target found
289_6(41)	No target found
289_7(41)	No target found
289_8(41)	No target found
289_9(41)	No target found
289_10(41)	No target found
289_11(41)	No target found
289_12(41)	No target found
289_13(41)	No target found
289_14(41)	No target found
289_15(41)	No target found
289_16(41)	No target found
289_17(41)	No target found
289_18(41)	No target found
289_19(41)	No target found
289_20(41)	No target found
289_21(41)	No target found
289_22(41)	No target found
289_23(41)	No target found
289_24(41)	No target found
289_25(41)	No target found
289_26(41)	No target found
289_27(41)	No target found
289_28(41)	No target found
289_29(41)	No target found
289_30(41)	No target found
289_31(41)	No target found
289_32(41)	No target found
289_33(41)	No target found
289_34(41)	No target found
289_35(41)	No target found
289_36(41)	No target found
289_37(41)	No target found
289_38(41)	No target found
289_39(41)	No target found
289_40(41)	No target found
289_41(41)	No target found
290_1(1)	No target found
291_1(1)	No target found
292_1(45)	Unigene33927_All	210-225	1 615 minus strand Os03g0820900 [Oryza sativa Japonica Group] >gi|108711795|gb|ABF99590.1| CRAL/TRIO domain containing protein, expressed [Oryza sativa Japonica Group] >gi|108711796|gb|ABF99591.1| CRAL/TRIO domain containing protein, expressed [Oryza sativa Japonica Group] >gi|113550194|dbj|BAF13637.1| Os03g0820900 [Oryza sativa Japonica Group]
292_2(45)	Unigene33927_All	210-225	1 615 minus strand Os03g0820900 [Oryza sativa Japonica Group] >gi|108711795|gb|ABF99590.1| CRAL/TRIO domain containing protein, expressed [Oryza sativa Japonica Group] >gi|108711796|gb|ABF99591.1| CRAL/TRIO domain containing protein, expressed [Oryza sativa Japonica Group] >gi|113550194|dbj|BAF13637.1| Os03g0820900 [Oryza sativa Japonica Group]
292_3(45)	Unigene33927_All	210-225	1 615 minus strand Os03g0820900 [Oryza sativa Japonica Group] >gi|108711795|gb|ABF99590.1| CRAL/TRIO domain containing protein, expressed [Oryza sativa Japonica Group] >gi|108711796|gb|ABF99591.1| CRAL/TRIO domain containing protein, expressed [Oryza sativa Japonica Group] >gi|113550194|dbj|BAF13637.1| Os03g0820900 [Oryza sativa Japonica Group]
292_4(45)	Unigene33927_All	210-225	1 615 minus strand Os03g0820900 [Oryza sativa Japonica Group] >gi|108711795|gb|ABF99590.1| CRAL/TRIO domain containing protein, expressed [Oryza sativa Japonica Group] >gi|108711796|gb|ABF99591.1| CRAL/TRIO domain containing protein, expressed [Oryza sativa Japonica Group] >gi|113550194|dbj|BAF13637.1| Os03g0820900 [Oryza sativa Japonica Group]
292_5(45)	Unigene33927_All	210-225	1 615 minus strand Os03g0820900 [Oryza sativa Japonica Group] >gi|108711795|gb|ABF99590.1| CRAL/TRIO domain containing protein, expressed [Oryza sativa Japonica Group] >gi|108711796|gb|ABF99591.1| CRAL/TRIO domain containing protein, expressed [Oryza sativa Japonica Group] >gi|113550194|dbj|BAF13637.1| Os03g0820900 [Oryza sativa Japonica Group]
292_6(45)	Unigene33927_All	210-225	1 615 minus strand Os03g0820900 [Oryza sativa Japonica Group] >gi|108711795|gb|ABF99590.1| CRAL/TRIO domain containing protein, expressed [Oryza sativa Japonica Group] >gi|108711796|gb|ABF99591.1| CRAL/TRIO domain containing protein, expressed [Oryza sativa Japonica Group] >gi|113550194|dbj|BAF13637.1| Os03g0820900 [Oryza sativa Japonica Group]
292_7(45)	Unigene33927_All	210-225	1 615 minus strand Os03g0820900 [Oryza sativa Japonica Group] >gi|108711795|gb|ABF99590.1| CRAL/TRIO domain containing protein, expressed [Oryza sativa Japonica Group] >gi|108711796|gb|ABF99591.1| CRAL/TRIO domain containing protein, expressed [Oryza sativa Japonica Group] >gi|113550194|dbj|BAF13637.1| Os03g0820900 [Oryza sativa Japonica Group]
292_8(45)	Unigene33927_All	210-225	1 615 minus strand Os03g0820900 [Oryza sativa Japonica Group] >gi|108711795|gb|ABF99590.1| CRAL/TRIO domain containing protein, expressed [Oryza sativa Japonica Group] >gi|108711796|gb|ABF99591.1| CRAL/TRIO domain containing protein, expressed [Oryza sativa Japonica Group] >gi|113550194|dbj|BAF13637.1| Os03g0820900 [Oryza sativa Japonica Group]
292_9(45)	Unigene33927_All	210-225	1 615 minus strand Os03g0820900 [Oryza sativa Japonica Group] >gi|108711795|gb|ABF99590.1| CRAL/TRIO domain containing protein, expressed [Oryza sativa Japonica Group] >gi|108711796|gb|ABF99591.1| CRAL/TRIO domain containing protein, expressed [Oryza sativa Japonica Group] >gi|113550194|dbj|BAF13637.1| Os03g0820900 [Oryza sativa Japonica Group]
292_10(45)	Unigene33927_All	210-225	1 615 minus strand Os03g0820900 [Oryza sativa Japonica Group] >gi|108711795|gb|ABF99590.1| CRAL/TRIO domain containing protein, expressed [Oryza sativa Japonica Group] >gi|108711796|gb|ABF99591.1| CRAL/TRIO domain containing protein, expressed [Oryza sativa Japonica Group] >gi|113550194|dbj|BAF13637.1| Os03g0820900 [Oryza sativa Japonica Group]
292_11(45)	Unigene33927_All	210-225	1 615 minus strand Os03g0820900 [Oryza sativa Japonica Group] >gi|108711795|gb|ABF99590.1| CRAL/TRIO domain containing protein, expressed [Oryza sativa Japonica Group] >gi|108711796|gb|ABF99591.1| CRAL/TRIO domain containing protein, expressed [Oryza sativa Japonica Group] >gi|113550194|dbj|BAF13637.1| Os03g0820900 [Oryza sativa Japonica Group]
292_12(45)	Unigene33927_All	210-225	1 615 minus strand Os03g0820900 [Oryza sativa Japonica Group] >gi|108711795|gb|ABF99590.1| CRAL/TRIO domain containing protein, expressed [Oryza sativa Japonica Group] >gi|108711796|gb|ABF99591.1| CRAL/TRIO domain containing protein, expressed [Oryza sativa Japonica Group] >gi|113550194|dbj|BAF13637.1| Os03g0820900 [Oryza sativa Japonica Group]
292_13(45)	Unigene33927_All	210-225	1 615 minus strand Os03g0820900 [Oryza sativa Japonica Group] >gi|108711795|gb|ABF99590.1| CRAL/TRIO domain containing protein, expressed [Oryza sativa Japonica Group] >gi|108711796|gb|ABF99591.1| CRAL/TRIO domain containing protein, expressed [Oryza sativa Japonica Group] >gi|113550194|dbj|BAF13637.1| Os03g0820900 [Oryza sativa Japonica Group]
292_14(45)	Unigene33927_All	210-225	1 615 minus strand Os03g0820900 [Oryza sativa Japonica Group] >gi|108711795|gb|ABF99590.1| CRAL/TRIO domain containing protein, expressed [Oryza sativa Japonica Group] >gi|108711796|gb|ABF99591.1| CRAL/TRIO domain containing protein, expressed [Oryza sativa Japonica Group] >gi|113550194|dbj|BAF13637.1| Os03g0820900 [Oryza sativa Japonica Group]
292_15(45)	Unigene33927_All	210-225	1 615 minus strand Os03g0820900 [Oryza sativa Japonica Group] >gi|108711795|gb|ABF99590.1| CRAL/TRIO domain containing protein, expressed [Oryza sativa Japonica Group] >gi|108711796|gb|ABF99591.1| CRAL/TRIO domain containing protein, expressed [Oryza sativa Japonica Group] >gi|113550194|dbj|BAF13637.1| Os03g0820900 [Oryza sativa Japonica Group]
292_16(45)	Unigene33927_All	210-225	1 615 minus strand Os03g0820900 [Oryza sativa Japonica Group] >gi|108711795|gb|ABF99590.1| CRAL/TRIO domain containing protein, expressed [Oryza sativa Japonica Group] >gi|108711796|gb|ABF99591.1| CRAL/TRIO domain containing protein, expressed [Oryza sativa Japonica Group] >gi|113550194|dbj|BAF13637.1| Os03g0820900 [Oryza sativa Japonica Group]
292_17(45)	Unigene33927_All	210-225	1 615 minus strand Os03g0820900 [Oryza sativa Japonica Group] >gi|108711795|gb|ABF99590.1| CRAL/TRIO domain containing protein, expressed [Oryza sativa Japonica Group] >gi|108711796|gb|ABF99591.1| CRAL/TRIO domain containing protein, expressed [Oryza sativa Japonica Group] >gi|113550194|dbj|BAF13637.1| Os03g0820900 [Oryza sativa Japonica Group]
292_18(45)	Unigene33927_All	210-225	1 615 minus strand Os03g0820900 [Oryza sativa Japonica Group] >gi|108711795|gb|ABF99590.1| CRAL/TRIO domain containing protein, expressed [Oryza sativa Japonica Group] >gi|108711796|gb|ABF99591.1| CRAL/TRIO domain containing protein, expressed [Oryza sativa Japonica Group] >gi|113550194|dbj|BAF13637.1| Os03g0820900 [Oryza sativa Japonica Group]
292_19(45)	Unigene33927_All	210-225	1 615 minus strand Os03g0820900 [Oryza sativa Japonica Group] >gi|108711795|gb|ABF99590.1| CRAL/TRIO domain containing protein, expressed [Oryza sativa Japonica Group] >gi|108711796|gb|ABF99591.1| CRAL/TRIO domain containing protein, expressed [Oryza sativa Japonica Group] >gi|113550194|dbj|BAF13637.1| Os03g0820900 [Oryza sativa Japonica Group]
292_20(45)	Unigene33927_All	210-225	1 615 minus strand Os03g0820900 [Oryza sativa Japonica Group] >gi|108711795|gb|ABF99590.1| CRAL/TRIO domain containing protein, expressed [Oryza sativa Japonica Group] >gi|108711796|gb|ABF99591.1| CRAL/TRIO domain containing protein, expressed [Oryza sativa Japonica Group] >gi|113550194|dbj|BAF13637.1| Os03g0820900 [Oryza sativa Japonica Group]
292_21(45)	Unigene33927_All	210-225	1 615 minus strand Os03g0820900 [Oryza sativa Japonica Group] >gi|108711795|gb|ABF99590.1| CRAL/TRIO domain containing protein, expressed [Oryza sativa Japonica Group] >gi|108711796|gb|ABF99591.1| CRAL/TRIO domain containing protein, expressed [Oryza sativa Japonica Group] >gi|113550194|dbj|BAF13637.1| Os03g0820900 [Oryza sativa Japonica Group]
292_22(45)	Unigene33927_All	210-225	1 615 minus strand Os03g0820900 [Oryza sativa Japonica Group] >gi|108711795|gb|ABF99590.1| CRAL/TRIO domain containing protein, expressed [Oryza sativa Japonica Group] >gi|108711796|gb|ABF99591.1| CRAL/TRIO domain containing protein, expressed [Oryza sativa Japonica Group] >gi|113550194|dbj|BAF13637.1| Os03g0820900 [Oryza sativa Japonica Group]
292_23(45)	Unigene33927_All	210-225	1 615 minus strand Os03g0820900 [Oryza sativa Japonica Group] >gi|108711795|gb|ABF99590.1| CRAL/TRIO domain containing protein, expressed [Oryza sativa Japonica Group] >gi|108711796|gb|ABF99591.1| CRAL/TRIO domain containing protein, expressed [Oryza sativa Japonica Group] >gi|113550194|dbj|BAF13637.1| Os03g0820900 [Oryza sativa Japonica Group]
292_24(45)	Unigene33927_All	210-225	1 615 minus strand Os03g0820900 [Oryza sativa Japonica Group] >gi|108711795|gb|ABF99590.1| CRAL/TRIO domain containing protein, expressed [Oryza sativa Japonica Group] >gi|108711796|gb|ABF99591.1| CRAL/TRIO domain containing protein, expressed [Oryza sativa Japonica Group] >gi|113550194|dbj|BAF13637.1| Os03g0820900 [Oryza sativa Japonica Group]
292_25(45)	Unigene33927_All	210-225	1 615 minus strand Os03g0820900 [Oryza sativa Japonica Group] >gi|108711795|gb|ABF99590.1| CRAL/TRIO domain containing protein, expressed [Oryza sativa Japonica Group] >gi|108711796|gb|ABF99591.1| CRAL/TRIO domain containing protein, expressed [Oryza sativa Japonica Group] >gi|113550194|dbj|BAF13637.1| Os03g0820900 [Oryza sativa Japonica Group]
292_26(45)	Unigene33927_All	210-225	1 615 minus strand Os03g0820900 [Oryza sativa Japonica Group] >gi|108711795|gb|ABF99590.1| CRAL/TRIO domain containing protein, expressed [Oryza sativa Japonica Group] >gi|108711796|gb|ABF99591.1| CRAL/TRIO domain containing protein, expressed [Oryza sativa Japonica Group] >gi|113550194|dbj|BAF13637.1| Os03g0820900 [Oryza sativa Japonica Group]
292_27(45)	Unigene33927_All	210-225	1 615 minus strand Os03g0820900 [Oryza sativa Japonica Group] >gi|108711795|gb|ABF99590.1| CRAL/TRIO domain containing protein, expressed [Oryza sativa Japonica Group] >gi|108711796|gb|ABF99591.1| CRAL/TRIO domain containing protein, expressed [Oryza sativa Japonica Group] >gi|113550194|dbj|BAF13637.1| Os03g0820900 [Oryza sativa Japonica Group]
292_28(45)	Unigene33927_All	210-225	1 615 minus strand Os03g0820900 [Oryza sativa Japonica Group] >gi|108711795|gb|ABF99590.1| CRAL/TRIO domain containing protein, expressed [Oryza sativa Japonica Group] >gi|108711796|gb|ABF99591.1| CRAL/TRIO domain containing protein, expressed [Oryza sativa Japonica Group] >gi|113550194|dbj|BAF13637.1| Os03g0820900 [Oryza sativa Japonica Group]
292_29(45)	Unigene33927_All	210-225	1 615 minus strand Os03g0820900 [Oryza sativa Japonica Group] >gi|108711795|gb|ABF99590.1| CRAL/TRIO domain containing protein, expressed [Oryza sativa Japonica Group] >gi|108711796|gb|ABF99591.1| CRAL/TRIO domain containing protein, expressed [Oryza sativa Japonica Group] >gi|113550194|dbj|BAF13637.1| Os03g0820900 [Oryza sativa Japonica Group]
292_30(45)	Unigene33927_All	210-225	1 615 minus strand Os03g0820900 [Oryza sativa Japonica Group] >gi|108711795|gb|ABF99590.1| CRAL/TRIO domain containing protein, expressed [Oryza sativa Japonica Group] >gi|108711796|gb|ABF99591.1| CRAL/TRIO domain containing protein, expressed [Oryza sativa Japonica Group] >gi|113550194|dbj|BAF13637.1| Os03g0820900 [Oryza sativa Japonica Group]
292_31(45)	Unigene33927_All	210-225	1 615 minus strand Os03g0820900 [Oryza sativa Japonica Group] >gi|108711795|gb|ABF99590.1| CRAL/TRIO domain containing protein, expressed [Oryza sativa Japonica Group] >gi|108711796|gb|ABF99591.1| CRAL/TRIO domain containing protein, expressed [Oryza sativa Japonica Group] >gi|113550194|dbj|BAF13637.1| Os03g0820900 [Oryza sativa Japonica Group]
292_32(45)	Unigene33927_All	210-225	1 615 minus strand Os03g0820900 [Oryza sativa Japonica Group] >gi|108711795|gb|ABF99590.1| CRAL/TRIO domain containing protein, expressed [Oryza sativa Japonica Group] >gi|108711796|gb|ABF99591.1| CRAL/TRIO domain containing protein, expressed [Oryza sativa Japonica Group] >gi|113550194|dbj|BAF13637.1| Os03g0820900 [Oryza sativa Japonica Group]
292_33(45)	Unigene33927_All	210-225	1 615 minus strand Os03g0820900 [Oryza sativa Japonica Group] >gi|108711795|gb|ABF99590.1| CRAL/TRIO domain containing protein, expressed [Oryza sativa Japonica Group] >gi|108711796|gb|ABF99591.1| CRAL/TRIO domain containing protein, expressed [Oryza sativa Japonica Group] >gi|113550194|dbj|BAF13637.1| Os03g0820900 [Oryza sativa Japonica Group]
292_34(45)	Unigene33927_All	210-225	1 615 minus strand Os03g0820900 [Oryza sativa Japonica Group] >gi|108711795|gb|ABF99590.1| CRAL/TRIO domain containing protein, expressed [Oryza sativa Japonica Group] >gi|108711796|gb|ABF99591.1| CRAL/TRIO domain containing protein, expressed [Oryza sativa Japonica Group] >gi|113550194|dbj|BAF13637.1| Os03g0820900 [Oryza sativa Japonica Group]
292_35(45)	Unigene33927_All	210-225	1 615 minus strand Os03g0820900 [Oryza sativa Japonica Group] >gi|108711795|gb|ABF99590.1| CRAL/TRIO domain containing protein, expressed [Oryza sativa Japonica Group] >gi|108711796|gb|ABF99591.1| CRAL/TRIO domain containing protein, expressed [Oryza sativa Japonica Group] >gi|113550194|dbj|BAF13637.1| Os03g0820900 [Oryza sativa Japonica Group]
292_36(45)	Unigene33927_All	210-225	1 615 minus strand Os03g0820900 [Oryza sativa Japonica Group] >gi|108711795|gb|ABF99590.1| CRAL/TRIO domain containing protein, expressed [Oryza sativa Japonica Group] >gi|108711796|gb|ABF99591.1| CRAL/TRIO domain containing protein, expressed [Oryza sativa Japonica Group] >gi|113550194|dbj|BAF13637.1| Os03g0820900 [Oryza sativa Japonica Group]
292_37(45)	Unigene33927_All	210-225	1 615 minus strand Os03g0820900 [Oryza sativa Japonica Group] >gi|108711795|gb|ABF99590.1| CRAL/TRIO domain containing protein, expressed [Oryza sativa Japonica Group] >gi|108711796|gb|ABF99591.1| CRAL/TRIO domain containing protein, expressed [Oryza sativa Japonica Group] >gi|113550194|dbj|BAF13637.1| Os03g0820900 [Oryza sativa Japonica Group]
292_38(45)	Unigene33927_All	210-225	1 615 minus strand Os03g0820900 [Oryza sativa Japonica Group] >gi|108711795|gb|ABF99590.1| CRAL/TRIO domain containing protein, expressed [Oryza sativa Japonica Group] >gi|108711796|gb|ABF99591.1| CRAL/TRIO domain containing protein, expressed [Oryza sativa Japonica Group] >gi|113550194|dbj|BAF13637.1| Os03g0820900 [Oryza sativa Japonica Group]
292_39(45)	Unigene33927_All	210-225	1 615 minus strand Os03g0820900 [Oryza sativa Japonica Group] >gi|108711795|gb|ABF99590.1| CRAL/TRIO domain containing protein, expressed [Oryza sativa Japonica Group] >gi|108711796|gb|ABF99591.1| CRAL/TRIO domain containing protein, expressed [Oryza sativa Japonica Group] >gi|113550194|dbj|BAF13637.1| Os03g0820900 [Oryza sativa Japonica Group]
292_40(45)	Unigene33927_All	210-225	1 615 minus strand Os03g0820900 [Oryza sativa Japonica Group] >gi|108711795|gb|ABF99590.1| CRAL/TRIO domain containing protein, expressed [Oryza sativa Japonica Group] >gi|108711796|gb|ABF99591.1| CRAL/TRIO domain containing protein, expressed [Oryza sativa Japonica Group] >gi|113550194|dbj|BAF13637.1| Os03g0820900 [Oryza sativa Japonica Group]
292_41(45)	Unigene33927_All	210-225	1 615 minus strand Os03g0820900 [Oryza sativa Japonica Group] >gi|108711795|gb|ABF99590.1| CRAL/TRIO domain containing protein, expressed [Oryza sativa Japonica Group] >gi|108711796|gb|ABF99591.1| CRAL/TRIO domain containing protein, expressed [Oryza sativa Japonica Group] >gi|113550194|dbj|BAF13637.1| Os03g0820900 [Oryza sativa Japonica Group]
292_42(45)	Unigene33927_All	210-225	1 615 minus strand Os03g0820900 [Oryza sativa Japonica Group] >gi|108711795|gb|ABF99590.1| CRAL/TRIO domain containing protein, expressed [Oryza sativa Japonica Group] >gi|108711796|gb|ABF99591.1| CRAL/TRIO domain containing protein, expressed [Oryza sativa Japonica Group] >gi|113550194|dbj|BAF13637.1| Os03g0820900 [Oryza sativa Japonica Group]
292_43(45)	Unigene33927_All	210-225	1 615 minus strand Os03g0820900 [Oryza sativa Japonica Group] >gi|108711795|gb|ABF99590.1| CRAL/TRIO domain containing protein, expressed [Oryza sativa Japonica Group] >gi|108711796|gb|ABF99591.1| CRAL/TRIO domain containing protein, expressed [Oryza sativa Japonica Group] >gi|113550194|dbj|BAF13637.1| Os03g0820900 [Oryza sativa Japonica Group]
292_44(45)	Unigene33927_All	210-225	1 615 minus strand Os03g0820900 [Oryza sativa Japonica Group] >gi|108711795|gb|ABF99590.1| CRAL/TRIO domain containing protein, expressed [Oryza sativa Japonica Group] >gi|108711796|gb|ABF99591.1| CRAL/TRIO domain containing protein, expressed [Oryza sativa Japonica Group] >gi|113550194|dbj|BAF13637.1| Os03g0820900 [Oryza sativa Japonica Group]
292_45(45)	Unigene33927_All	210-225	1 615 minus strand Os03g0820900 [Oryza sativa Japonica Group] >gi|108711795|gb|ABF99590.1| CRAL/TRIO domain containing protein, expressed [Oryza sativa Japonica Group] >gi|108711796|gb|ABF99591.1| CRAL/TRIO domain containing protein, expressed [Oryza sativa Japonica Group] >gi|113550194|dbj|BAF13637.1| Os03g0820900 [Oryza sativa Japonica Group]
293_1(1)	No target found
294_1(1)	Unigene7557_All	29-53	8 271 minus strand probable cytochrome P450 monooxygenase - maize (fragment)
295_1(1)	Unigene4108_All	1172-1192	1 1221 autoinhibited calcium ATPase [Populus trichocarpa] >gi|222832374|gb|EEE70851.1| autoinhibited calcium ATPase [Populus trichocarpa]
295_1(1)	Unigene30021_All	245-265	1 738 minus strand T22C5.23 [Arabidopsis thaliana]
295_1(1)	Unigene1929_All	95-115	2 283 Os03g0203700 [Oryza sativa Japonica Group] >gi|113547778|dbj|BAF11221.1| Os03g0203700 [Oryza sativa Japonica Group]
296_1(1)	No target found
297_1(1)	Unigene120356_All	41332	3 251 minus strand NADH:ubiquinone oxidoreductase 51 kDa subunit [Chlamydomonas reinhardtii] >gi|158280612|gb|EDP06369.1| NADH:ubiquinone oxidoreductase 51 kDa subunit [Chlamydomonas reinhardtii]
298_1(2)	Unigene47958_All	158-178	69 422 EDGP precursor [Daucus carota]
298_1(2)	Unigene14539_All	1597-1616	3 2144 minus strand Os08g0518100 [Oryza sativa Japonica Group] >gi|113624218|dbj|BAF24163.1| Os08g0518100 [Oryza sativa Japonica Group]
298_1(2)	Unigene101882_All	41576	2 235 minus strand Os06g0565000 [Oryza sativa Japonica Group] >gi|113595927|dbj|BAF19801.1| Os06g0565000 [Oryza sativa Japonica Group]
298_1(2)	Unigene1565_All	562-580	1 774 embryo sac development arrest 7 protein [Arabidopsis thaliana] >gi|17979016|gb|AAL47467.1| AT3g56990/F24I3_70 [Arabidopsis thaliana] >gi|332646075|gb|AEE79596.1| embryo sac development arrest 7 protein [Arabidopsis thaliana]
298_1(2)	Unigene72394_All	223-241	2 427 WD-repeat protein 4 [Zea mays]
298_1(2)	Unigene11518_All	238-253	895 1149 Rop guanine nucleotide exchange factor, putative [Ricinus communis] >gi|223549042|gb|EEF50531.1| Rop guanine nucleotide exchange factor, putative [Ricinus communis]
298_2(2)	Unigene47958_All	158-178	69 422 EDGP precursor [Daucus carota]
298_2(2)	Unigene14539_All	1597-1616	3 2144 minus strand Os08g0518100 [Oryza sativa Japonica Group] >gi|113624218|dbj|BAF24163.1| Os08g0518100 [Oryza sativa Japonica Group]
298_2(2)	Unigene101882_All	41576	2 235 minus strand Os06g0565000 [Oryza sativa Japonica Group] >gi|113595927|dbj|BAF19801.1| Os06g0565000 [Oryza sativa Japonica Group]
298_2(2)	Unigene1565_All	562-580	1 774 embryo sac development arrest 7 protein [Arabidopsis thaliana] >gi|17979016|gb|AAL47467.1| AT3g56990/F24I3_70 [Arabidopsis thaliana] >gi|332646075|gb|AEE79596.1| embryo sac development arrest 7 protein [Arabidopsis thaliana]
298_2(2)	Unigene72394_All	223-241	2 427 WD-repeat protein 4 [Zea mays]
298_2(2)	Unigene11518_All	238-253	895 1149 Rop guanine nucleotide exchange factor, putative [Ricinus communis] >gi|223549042|gb|EEF50531.1| Rop guanine nucleotide exchange factor, putative [Ricinus communis]
299_1(1)	No target found
300_1(1)	Unigene14427_All	183-203	48 404 heat shock-related protein [Arabidopsis thaliana] >gi|332660355|gb|AEE85755.1| heat shock-related protein [Arabidopsis thaliana]
300_1(1)	Unigene65753_All	224-240	334 588 minus strand small RNA methyltransferase [Oryza sativa Japonica Group]
300_1(1)	Unigene22102_All	224-240	305 1123 small RNA methyltransferase [Oryza sativa Japonica Group]
301_1(1)	No target found
302_1(1)	No target found
303_1(1)	No target found
304_1(3)	Unigene1945_All	273-292	71 451 unknow protein [Oryza sativa Japonica Group]
304_1(3)	Unigene76208_All	75-91	82 372 hypothetical protein VITISV_025637 [Vitis vinifera]
304_2(3)	Unigene1945_All	273-292	71 451 unknow protein [Oryza sativa Japonica Group]
304_2(3)	Unigene76208_All	75-91	82 372 hypothetical protein VITISV_025637 [Vitis vinifera]
304_3(3)	Unigene1945_All	273-292	71 451 unknow protein [Oryza sativa Japonica Group]
304_3(3)	Unigene76208_All	75-91	82 372 hypothetical protein VITISV_025637 [Vitis vinifera]
305_1(1)	Unigene85044_All	118-134	2 568 minus strand P69E protein [Solanum lycopersicum]
306_1(1)	No target found
307_1(1)	Unigene3725_All	133-155	181 1995 minus strand hydrolase domain-containing protein [Arabidopsis thaliana] >gi|332191377|gb|AEE29498.1| hydrolase domain-containing protein [Arabidopsis thaliana]
308_1(1)	Unigene18603_All	468-490	10 1074 minus strand armadillo/beta-catenin-like repeat-containing protein [Arabidopsis thaliana] >gi|58652072|gb|AAW80861.1| At5g50900 [Arabidopsis thaliana] >gi|190576485|gb|ACE79043.1| At5g50900 [Arabidopsis thaliana] >gi|332008624|gb|AED96007.1| armadillo/beta-catenin-like repeat-containing protein [Arabidopsis thaliana]
309_1(3)	Unigene22161_All	549-572	1 1251 RecName: Full=Retrovirus-related Pol polyprotein from transposon TNT 1-94; Includes: RecName: Full=Protease; Includes: RecName: Full=Reverse transcriptase; Includes: RecName: Full=Endonuclease
309_2(3)	Unigene22161_All	549-572	1 1251 RecName: Full=Retrovirus-related Pol polyprotein from transposon TNT 1-94; Includes: RecName: Full=Protease; Includes: RecName: Full=Reverse transcriptase; Includes: RecName: Full=Endonuclease
309_3(3)	Unigene22161_All	549-572	1 1251 RecName: Full=Retrovirus-related Pol polyprotein from transposon TNT 1-94; Includes: RecName: Full=Protease; Includes: RecName: Full=Reverse transcriptase; Includes: RecName: Full=Endonuclease
310_1(1)	No target found
311_1(1)	No target found
312_1(1)	Unigene11991_All	495-513	3 872 minus strand Os03g0844000 [Oryza sativa Japonica Group] >gi|113550340|dbj|BAF13783.1| Os03g0844000 [Oryza sativa Japonica Group]
313_1(1)	No target found
314_1(1)	No target found
315_1(1)	No target found
316_1(1)	No target found
317_1(4)	No target found
317_2(4)	No target found
317_3(4)	No target found
317_4(4)	No target found
318_1(1)	No target found
319_1(1)	No target found
320_1(7)	No target found
320_2(7)	No target found
320_3(7)	No target found
320_4(7)	No target found
320_5(7)	No target found
320_6(7)	No target found
320_7(7)	No target found
321_1(1)	No target found
322_1(2)	Unigene3381_All	353-379	80 553 minus strand senescence-associated protein [Picea abies]
322_2(2)	Unigene3381_All	353-379	80 553 minus strand senescence-associated protein [Picea abies]
323_1(1)	No target found
324_1(1)	No target found
325_1(1)	No target found
326_1(1)	No target found
327_1(1)	No target found
328_1(2)	No target found
328_2(2)	No target found
329_1(1)	No target found
330_1(1)	No target found
331_1(5)	No target found
331_2(5)	No target found
331_3(5)	No target found
331_4(5)	No target found
331_5(5)	No target found
332_1(3)	Unigene6309_All	54-78	480 596 minus strand root-specific metal transporter [Solanum lycopersicum]
332_1(3)	Unigene11379_All	41483	115 663 minus strand spotted leaf protein 11 [Zea mays]
332_2(3)	Unigene6309_All	54-78	480 596 minus strand root-specific metal transporter [Solanum lycopersicum]
332_2(3)	Unigene11379_All	41483	115 663 minus strand spotted leaf protein 11 [Zea mays]
332_3(3)	Unigene6309_All	54-78	480 596 minus strand root-specific metal transporter [Solanum lycopersicum]
332_3(3)	Unigene11379_All	41483	115 663 minus strand spotted leaf protein 11 [Zea mays]
333_1(1)	No target found
334_1(10)	No target found
334_2(10)	No target found
334_3(10)	No target found
334_4(10)	No target found
334_5(10)	No target found
334_6(10)	No target found
334_7(10)	No target found
334_8(10)	No target found
334_9(10)	No target found
334_10(10)	No target found
335_1(3)	No target found
335_2(3)	No target found
335_3(3)	No target found
336_1(2)	No target found
336_2(2)	No target found
337_1(5)	No target found
337_2(5)	No target found
337_3(5)	No target found
337_4(5)	No target found
337_5(5)	No target found
338_1(1)	No target found
339_1(2)	No target found
339_2(2)	No target found
340_1(1)	Unigene15337_All	176-194	2 1114 eukaryotic translation initiation factor 4G [Carica papaya]
341_1(6)	Unigene1945_All	43-66	71 451 unknow protein [Oryza sativa Japonica Group]
341_2(6)	Unigene1945_All	43-66	71 451 unknow protein [Oryza sativa Japonica Group]
341_3(6)	Unigene1945_All	43-66	71 451 unknow protein [Oryza sativa Japonica Group]
341_4(6)	Unigene1945_All	43-66	71 451 unknow protein [Oryza sativa Japonica Group]
341_5(6)	Unigene1945_All	43-66	71 451 unknow protein [Oryza sativa Japonica Group]
341_6(6)	Unigene1945_All	43-66	71 451 unknow protein [Oryza sativa Japonica Group]
342_1(1)	No target found
343_1(1)	Unigene19096_All	335-354	258 1043 pentatricopeptide repeat-containing protein [Arabidopsis thaliana] >gi|193806399|sp|O81908.2|PPR2_ARATH RecName: Full=Pentatricopeptide repeat-containing protein At1g02060, chloroplastic; Flags: Precursor >gi|332189251|gb|AEE27372.1| pentatricopeptide repeat-containing protein [Arabidopsis thaliana]
343_1(1)	Unigene26957_All	395-413	232 1107 minus strand pentatricopeptide repeat-containing protein [Arabidopsis thaliana] >gi|75267579|sp|Q9XIM8.1|PP155_ARATH RecName: Full=Pentatricopeptide repeat-containing protein At2g15980 >gi|330251359|gb|AEC06453.1| pentatricopeptide repeat-containing protein [Arabidopsis thaliana]
343_1(1)	Unigene99811_All	422-441	27 497 UDP-glucoronosyl/UDP-glucosyl transferase family protein [Arabidopsis lyrata subsp. lyrata] >gi|297338149|gb|EFH68566.1| UDP-glucoronosyl/UDP-glucosyl transferase family protein [Arabidopsis lyrata subsp. lyrata]
343_1(1)	Unigene15826_All	374-394	5 817 serine/threonine protein phosphatase 2A regulatory subunit B prime beta isoform [Arabidopsis thaliana] >gi|75097015|sp|O04376.1|2A5B_ARATH RecName: Full=Serine/threonine protein phosphatase 2A 57 kDa regulatory subunit B' beta isoform; Short=AtB' beta; Short=PP2A, B' subunit, beta isoform >gi|6681331|gb|AAF23248.1|AC015985_6 B' regulatory subunit of PP2A (AtB'beta) [Arabidopsis thaliana] >g…
343_1(1)	Unigene18442_All	147-166	31 1272 amino acid transporter [Populus trichocarpa] >gi|222836073|gb|EEE74494.1| amino acid transporter [Populus trichocarpa]
343_1(1)	Unigene77061_All	303-322	39 368 minus strand expressed protein [Aureococcus anophagefferens]
344_1(5)	No target found
344_2(5)	No target found
344_3(5)	No target found
344_4(5)	No target found
344_5(5)	No target found
345_1(1)	Unigene1984_All	954-976	2 1126 2-dehydro-3-deoxyphosphoheptonate aldolase/ 3-deoxy-d-arabino-heptulosonate 7-phosphate synthetase [Populus trichocarpa] >gi|222834002|gb|EEE72479.1| 2-dehydro-3-deoxyphosphoheptonate aldolase/ 3-deoxy-d-arabino-heptulosonate 7-phosphate synthetase [Populus trichocarpa]
345_1(1)	Unigene110512_All	477-499	2 655 3-deoxy-D-arabino-heptulosonate-7-phosphate synthase 03 [Vitis vinifera]
346_1(1)	No target found
347_1(1)	No target found
348_1(1)	No target found
349_1(1)	No target found
350_1(2)	Unigene34590_All	84-105	210 401 minus strand RecName: Full=Bidirectional sugar transporter SWEET14; Short=OsSWEET14
350_2(2)	Unigene34590_All	84-105	210 401 minus strand RecName: Full=Bidirectional sugar transporter SWEET14; Short=OsSWEET14
351_1(3)	No target found
351_2(3)	No target found
351_3(3)	No target found
352_1(1)	Unigene24726_All	329-349	2 991 expressed protein [Oryza sativa Japonica Group]
353_1(5)	Unigene18225_All	556-571	9 629 RecName: Full=Putative 4-coumarate--CoA ligase-like 8
353_1(5)	Unigene1343_All	95-111	710 1162 calcium dependent protein kinase 6 [Populus trichocarpa] >gi|222837652|gb|EEE76017.1| calcium dependent protein kinase 6 [Populus trichocarpa]
353_1(5)	Unigene9034_All	270-284	74 850 PREDICTED: similar to zinc finger (C3HC4-type RING finger) family protein [Vitis vinifera]
353_1(5)	Unigene19021_All	119-136	34 1257 RecName: Full=Probable glucuronosyltransferase Os06g0687900
353_1(5)	Unigene27898_All	66-83	122 421 minus strand RecName: Full=Coatomer subunit beta'-2; AltName: Full=Beta'-coat protein 2; Short=Beta'-COP 2
353_1(5)	Unigene25514_All	1044-1060	286 1974 cupredoxin-like protein [Arabidopsis thaliana] >gi|332192200|gb|AEE30321.1| cupredoxin-like protein [Arabidopsis thaliana]
353_1(5)	Unigene9784_All	106-122	52 801 minus strand GRF zinc finger family protein, expressed [Oryza sativa Japonica Group]
353_1(5)	Unigene47814_All	226-242	38 343 minus strand Microsomal signal peptidase 12 kDa subunit family protein [Oryza sativa Japonica Group]
353_1(5)	Unigene85051_All	199-215	98 376 minus strand Os12g0438900 [Oryza sativa Japonica Group] >gi|255670272|dbj|BAF29712.2| Os12g0438900 [Oryza sativa Japonica Group]
353_1(5)	Unigene44160_All	230-246	23 298 RecName: Full=Formin-like protein 20; Short=AtFH20 >gi|332003816|gb|AED91199.1| actin binding protein [Arabidopsis thaliana]
353_1(5)	Unigene83875_All	221-237	145 420 minus strand formin 2B [Physcomitrella patens]
353_1(5)	Unigene5144_All	23-33	251 1135 H0115B09.1 [Oryza sativa Indica Group]
353_1(5)	Unigene42556_All	97-114	2 298 minus strand PREDICTED: hypothetical protein [Vitis vinifera]
353_1(5)	Unigene42555_All	97-114	2 298 minus strand PREDICTED: hypothetical protein [Vitis vinifera]
353_1(5)	Unigene34072_All	214-229	46 906 minus strand Os01g0833100 [Oryza sativa Japonica Group] >gi|56202314|dbj|BAD73773.1| NLI interacting factor (NIF) family protein-like [Oryza sativa Japonica Group] >gi|113534241|dbj|BAF06624.1| Os01g0833100 [Oryza sativa Japonica Group]
353_2(5)	Unigene18225_All	556-571	9 629 RecName: Full=Putative 4-coumarate--CoA ligase-like 8
353_2(5)	Unigene1343_All	95-111	710 1162 calcium dependent protein kinase 6 [Populus trichocarpa] >gi|222837652|gb|EEE76017.1| calcium dependent protein kinase 6 [Populus trichocarpa]
353_2(5)	Unigene9034_All	270-284	74 850 PREDICTED: similar to zinc finger (C3HC4-type RING finger) family protein [Vitis vinifera]
353_2(5)	Unigene19021_All	119-136	34 1257 RecName: Full=Probable glucuronosyltransferase Os06g0687900
353_2(5)	Unigene27898_All	66-83	122 421 minus strand RecName: Full=Coatomer subunit beta'-2; AltName: Full=Beta'-coat protein 2; Short=Beta'-COP 2
353_2(5)	Unigene25514_All	1044-1060	286 1974 cupredoxin-like protein [Arabidopsis thaliana] >gi|332192200|gb|AEE30321.1| cupredoxin-like protein [Arabidopsis thaliana]
353_2(5)	Unigene9784_All	106-122	52 801 minus strand GRF zinc finger family protein, expressed [Oryza sativa Japonica Group]
353_2(5)	Unigene47814_All	226-242	38 343 minus strand Microsomal signal peptidase 12 kDa subunit family protein [Oryza sativa Japonica Group]
353_2(5)	Unigene85051_All	199-215	98 376 minus strand Os12g0438900 [Oryza sativa Japonica Group] >gi|255670272|dbj|BAF29712.2| Os12g0438900 [Oryza sativa Japonica Group]
353_2(5)	Unigene44160_All	230-246	23 298 RecName: Full=Formin-like protein 20; Short=AtFH20 >gi|332003816|gb|AED91199.1| actin binding protein [Arabidopsis thaliana]
353_2(5)	Unigene83875_All	221-237	145 420 minus strand formin 2B [Physcomitrella patens]
353_2(5)	Unigene5144_All	23-33	251 1135 H0115B09.1 [Oryza sativa Indica Group]
353_2(5)	Unigene42556_All	97-114	2 298 minus strand PREDICTED: hypothetical protein [Vitis vinifera]
353_2(5)	Unigene42555_All	97-114	2 298 minus strand PREDICTED: hypothetical protein [Vitis vinifera]
353_2(5)	Unigene34072_All	214-229	46 906 minus strand Os01g0833100 [Oryza sativa Japonica Group] >gi|56202314|dbj|BAD73773.1| NLI interacting factor (NIF) family protein-like [Oryza sativa Japonica Group] >gi|113534241|dbj|BAF06624.1| Os01g0833100 [Oryza sativa Japonica Group]
353_3(5)	Unigene18225_All	556-571	9 629 RecName: Full=Putative 4-coumarate--CoA ligase-like 8
353_3(5)	Unigene1343_All	95-111	710 1162 calcium dependent protein kinase 6 [Populus trichocarpa] >gi|222837652|gb|EEE76017.1| calcium dependent protein kinase 6 [Populus trichocarpa]
353_3(5)	Unigene9034_All	270-284	74 850 PREDICTED: similar to zinc finger (C3HC4-type RING finger) family protein [Vitis vinifera]
353_3(5)	Unigene19021_All	119-136	34 1257 RecName: Full=Probable glucuronosyltransferase Os06g0687900
353_3(5)	Unigene27898_All	66-83	122 421 minus strand RecName: Full=Coatomer subunit beta'-2; AltName: Full=Beta'-coat protein 2; Short=Beta'-COP 2
353_3(5)	Unigene25514_All	1044-1060	286 1974 cupredoxin-like protein [Arabidopsis thaliana] >gi|332192200|gb|AEE30321.1| cupredoxin-like protein [Arabidopsis thaliana]
353_3(5)	Unigene9784_All	106-122	52 801 minus strand GRF zinc finger family protein, expressed [Oryza sativa Japonica Group]
353_3(5)	Unigene47814_All	226-242	38 343 minus strand Microsomal signal peptidase 12 kDa subunit family protein [Oryza sativa Japonica Group]
353_3(5)	Unigene85051_All	199-215	98 376 minus strand Os12g0438900 [Oryza sativa Japonica Group] >gi|255670272|dbj|BAF29712.2| Os12g0438900 [Oryza sativa Japonica Group]
353_3(5)	Unigene44160_All	230-246	23 298 RecName: Full=Formin-like protein 20; Short=AtFH20 >gi|332003816|gb|AED91199.1| actin binding protein [Arabidopsis thaliana]
353_3(5)	Unigene83875_All	221-237	145 420 minus strand formin 2B [Physcomitrella patens]
353_3(5)	Unigene5144_All	23-33	251 1135 H0115B09.1 [Oryza sativa Indica Group]
353_3(5)	Unigene42556_All	97-114	2 298 minus strand PREDICTED: hypothetical protein [Vitis vinifera]
353_3(5)	Unigene42555_All	97-114	2 298 minus strand PREDICTED: hypothetical protein [Vitis vinifera]
353_3(5)	Unigene34072_All	214-229	46 906 minus strand Os01g0833100 [Oryza sativa Japonica Group] >gi|56202314|dbj|BAD73773.1| NLI interacting factor (NIF) family protein-like [Oryza sativa Japonica Group] >gi|113534241|dbj|BAF06624.1| Os01g0833100 [Oryza sativa Japonica Group]
353_4(5)	Unigene18225_All	556-571	9 629 RecName: Full=Putative 4-coumarate--CoA ligase-like 8
353_4(5)	Unigene1343_All	95-111	710 1162 calcium dependent protein kinase 6 [Populus trichocarpa] >gi|222837652|gb|EEE76017.1| calcium dependent protein kinase 6 [Populus trichocarpa]
353_4(5)	Unigene9034_All	270-284	74 850 PREDICTED: similar to zinc finger (C3HC4-type RING finger) family protein [Vitis vinifera]
353_4(5)	Unigene19021_All	119-136	34 1257 RecName: Full=Probable glucuronosyltransferase Os06g0687900
353_4(5)	Unigene27898_All	66-83	122 421 minus strand RecName: Full=Coatomer subunit beta'-2; AltName: Full=Beta'-coat protein 2; Short=Beta'-COP 2
353_4(5)	Unigene25514_All	1044-1060	286 1974 cupredoxin-like protein [Arabidopsis thaliana] >gi|332192200|gb|AEE30321.1| cupredoxin-like protein [Arabidopsis thaliana]
353_4(5)	Unigene9784_All	106-122	52 801 minus strand GRF zinc finger family protein, expressed [Oryza sativa Japonica Group]
353_4(5)	Unigene47814_All	226-242	38 343 minus strand Microsomal signal peptidase 12 kDa subunit family protein [Oryza sativa Japonica Group]
353_4(5)	Unigene85051_All	199-215	98 376 minus strand Os12g0438900 [Oryza sativa Japonica Group] >gi|255670272|dbj|BAF29712.2| Os12g0438900 [Oryza sativa Japonica Group]
353_4(5)	Unigene44160_All	230-246	23 298 RecName: Full=Formin-like protein 20; Short=AtFH20 >gi|332003816|gb|AED91199.1| actin binding protein [Arabidopsis thaliana]
353_4(5)	Unigene83875_All	221-237	145 420 minus strand formin 2B [Physcomitrella patens]
353_4(5)	Unigene5144_All	23-33	251 1135 H0115B09.1 [Oryza sativa Indica Group]
353_4(5)	Unigene42555_All	97-114	2 298 minus strand PREDICTED: hypothetical protein [Vitis vinifera]
353_4(5)	Unigene42556_All	97-114	2 298 minus strand PREDICTED: hypothetical protein [Vitis vinifera]
353_4(5)	Unigene34072_All	214-229	46 906 minus strand Os01g0833100 [Oryza sativa Japonica Group] >gi|56202314|dbj|BAD73773.1| NLI interacting factor (NIF) family protein-like [Oryza sativa Japonica Group] >gi|113534241|dbj|BAF06624.1| Os01g0833100 [Oryza sativa Japonica Group]
353_5(5)	Unigene18225_All	556-571	9 629 RecName: Full=Putative 4-coumarate--CoA ligase-like 8
353_5(5)	Unigene1343_All	95-111	710 1162 calcium dependent protein kinase 6 [Populus trichocarpa] >gi|222837652|gb|EEE76017.1| calcium dependent protein kinase 6 [Populus trichocarpa]
353_5(5)	Unigene9034_All	270-284	74 850 PREDICTED: similar to zinc finger (C3HC4-type RING finger) family protein [Vitis vinifera]
353_5(5)	Unigene19021_All	119-136	34 1257 RecName: Full=Probable glucuronosyltransferase Os06g0687900
353_5(5)	Unigene27898_All	66-83	122 421 minus strand RecName: Full=Coatomer subunit beta'-2; AltName: Full=Beta'-coat protein 2; Short=Beta'-COP 2
353_5(5)	Unigene25514_All	1044-1060	286 1974 cupredoxin-like protein [Arabidopsis thaliana] >gi|332192200|gb|AEE30321.1| cupredoxin-like protein [Arabidopsis thaliana]
353_5(5)	Unigene9784_All	106-122	52 801 minus strand GRF zinc finger family protein, expressed [Oryza sativa Japonica Group]
353_5(5)	Unigene47814_All	226-242	38 343 minus strand Microsomal signal peptidase 12 kDa subunit family protein [Oryza sativa Japonica Group]
353_5(5)	Unigene85051_All	199-215	98 376 minus strand Os12g0438900 [Oryza sativa Japonica Group] >gi|255670272|dbj|BAF29712.2| Os12g0438900 [Oryza sativa Japonica Group]
353_5(5)	Unigene44160_All	230-246	23 298 RecName: Full=Formin-like protein 20; Short=AtFH20 >gi|332003816|gb|AED91199.1| actin binding protein [Arabidopsis thaliana]
353_5(5)	Unigene83875_All	221-237	145 420 minus strand formin 2B [Physcomitrella patens]
353_5(5)	Unigene5144_All	23-33	251 1135 H0115B09.1 [Oryza sativa Indica Group]
353_5(5)	Unigene42556_All	97-114	2 298 minus strand PREDICTED: hypothetical protein [Vitis vinifera]
353_5(5)	Unigene42555_All	97-114	2 298 minus strand PREDICTED: hypothetical protein [Vitis vinifera]
353_5(5)	Unigene34072_All	214-229	46 906 minus strand Os01g0833100 [Oryza sativa Japonica Group] >gi|56202314|dbj|BAD73773.1| NLI interacting factor (NIF) family protein-like [Oryza sativa Japonica Group] >gi|113534241|dbj|BAF06624.1| Os01g0833100 [Oryza sativa Japonica Group]
354_1(11)	No target found
354_2(11)	No target found
354_3(11)	No target found
354_4(11)	No target found
354_5(11)	No target found
354_6(11)	No target found
354_7(11)	No target found
354_8(11)	No target found
354_9(11)	No target found
354_10(11)	No target found
354_11(11)	No target found
355_1(1)	No target found
356_1(1)	No target found
357_1(6)	No target found
357_2(6)	No target found
357_3(6)	No target found
357_4(6)	No target found
357_5(6)	No target found
357_6(6)	No target found
358_1(1)	Unigene15180_All	443-459	257 1099 CAX-interacting protein 4 [Arabidopsis thaliana] >gi|122063426|sp|Q84Y18.2|CXIP4_ARATH RecName: Full=CAX-interacting protein 4 >gi|16226661|gb|AAL16226.1|AF428457_1 At2g28910/F8N16.20 [Arabidopsis thaliana] >gi|3927838|gb|AAC79595.1| expressed protein [Arabidopsis thaliana] >gi|22655466|gb|AAM98325.1| At2g28910/F8N16.20 [Arabidopsis thaliana] >gi|330253093|gb|AEC08187.1| CAX-interacting …
358_1(1)	Unigene7329_All	399-413	50 1843 uncharacterized protein [Arabidopsis thaliana] >gi|332194455|gb|AEE32576.1| uncharacterized protein [Arabidopsis thaliana]
358_1(1)	Unigene8647_All	389-406	521 934 Os05g0387200 [Oryza sativa Japonica Group] >gi|113578973|dbj|BAF17336.1| Os05g0387200 [Oryza sativa Japonica Group]
358_1(1)	Unigene667_All	301-314	2 346 minus strand PREDICTED: similar to ADP,ATP carrier protein, mitochondrial [Vitis vinifera]
358_1(1)	Unigene94008_All	33-46	110 208 minus strand Os03g0107400 [Oryza sativa Japonica Group] >gi|113547163|dbj|BAF10606.1| Os03g0107400 [Oryza sativa Japonica Group]
358_1(1)	Unigene1602_All	369-383	123 1190 Os04g0484900 [Oryza sativa Japonica Group] >gi|75232157|sp|Q7X7L3.2|ELP3_ORYSJ RecName: Full=Elongator complex protein 3; AltName: Full=Elongator component 3 >gi|38345341|emb|CAE03152.2| OSJNBa0081L15.14 [Oryza sativa Japonica Group] >gi|38346050|emb|CAE02005.2| OJ000223_09.4 [Oryza sativa Japonica Group] >gi|90265118|emb|CAC09485.2| H0811E11.1 [Oryza sativa Indica Group] >gi|113564699|d…
358_1(1)	Unigene88635_All	103-113	172 723 Os07g0462200 [Oryza sativa Japonica Group] >gi|113611116|dbj|BAF21494.1| Os07g0462200 [Oryza sativa Japonica Group]
359_1(1)	No target found
360_1(1)	No target found
361_1(1)	No target found
362_1(23)	No target found
362_2(23)	No target found
362_3(23)	No target found
362_4(23)	No target found
362_5(23)	No target found
362_6(23)	No target found
362_7(23)	No target found
362_8(23)	No target found
362_9(23)	No target found
362_10(23)	No target found
362_11(23)	No target found
362_12(23)	No target found
362_13(23)	No target found
362_14(23)	No target found
362_15(23)	No target found
362_16(23)	No target found
362_17(23)	No target found
362_18(23)	No target found
362_19(23)	No target found
362_20(23)	No target found
362_21(23)	No target found
362_22(23)	No target found
362_23(23)	No target found
363_1(1)	No target found
364_1(1)	No target found
365_1(1)	No target found
366_1(9)	No target found
366_2(9)	No target found
366_3(9)	No target found
366_4(9)	No target found
366_5(9)	No target found
366_6(9)	No target found
366_7(9)	No target found
366_8(9)	No target found
366_9(9)	No target found
367_1(1)	No target found
368_1(1)	No target found
369_1(3)	No target found
369_2(3)	No target found
369_3(3)	No target found
370_1(1)	No target found
371_1(1)	No target found
372_1(2)	Unigene122857_All	139-161	4 432 minus strand Opie3 pol polyprotein [Zea mays]
372_1(2)	Unigene56603_All	24-47	3 215 minus strand integrase [Beta vulgaris]
372_1(2)	Unigene85347_All	42-65	2 256 Putative copia-type pol polyprotein [Oryza sativa Japonica Group]
372_1(2)	Unigene118011_All	103-125	1 246 Putative retroelement [Oryza sativa Japonica Group]
372_2(2)	Unigene122857_All	139-161	4 432 minus strand Opie3 pol polyprotein [Zea mays]
372_2(2)	Unigene56603_All	24-47	3 215 minus strand integrase [Beta vulgaris]
372_2(2)	Unigene85347_All	42-65	2 256 Putative copia-type pol polyprotein [Oryza sativa Japonica Group]
372_2(2)	Unigene118011_All	103-125	1 246 Putative retroelement [Oryza sativa Japonica Group]
373_1(5)	No target found
373_2(5)	No target found
373_3(5)	No target found
373_4(5)	No target found
373_5(5)	No target found
374_1(1)	No target found
375_1(9)	Unigene32801_All	762-780	366 1175 minus strand pherophorin-C1 protein precursor [Chlamydomonas reinhardtii]
375_2(9)	Unigene32801_All	762-780	366 1175 minus strand pherophorin-C1 protein precursor [Chlamydomonas reinhardtii]
375_3(9)	Unigene32801_All	762-780	366 1175 minus strand pherophorin-C1 protein precursor [Chlamydomonas reinhardtii]
375_4(9)	Unigene32801_All	762-780	366 1175 minus strand pherophorin-C1 protein precursor [Chlamydomonas reinhardtii]
375_5(9)	Unigene32801_All	762-780	366 1175 minus strand pherophorin-C1 protein precursor [Chlamydomonas reinhardtii]
375_6(9)	Unigene32801_All	762-780	366 1175 minus strand pherophorin-C1 protein precursor [Chlamydomonas reinhardtii]
375_7(9)	Unigene32801_All	762-780	366 1175 minus strand pherophorin-C1 protein precursor [Chlamydomonas reinhardtii]
375_8(9)	Unigene32801_All	762-780	366 1175 minus strand pherophorin-C1 protein precursor [Chlamydomonas reinhardtii]
375_9(9)	Unigene32801_All	762-780	366 1175 minus strand pherophorin-C1 protein precursor [Chlamydomonas reinhardtii]
376_1(1)	Unigene125037_All	247-265	6 287 S-adenosyl-L-methionine-dependent methyltransferase domain-containing protein [Arabidopsis thaliana] >gi|330252713|gb|AEC07807.1| S-adenosyl-L-methionine-dependent methyltransferase domain-containing protein [Arabidopsis thaliana]
376_1(1)	Unigene61111_All	397-415	173 625 S-adenosyl-L-methionine-dependent methyltransferase domain-containing protein [Arabidopsis thaliana] >gi|330252713|gb|AEC07807.1| S-adenosyl-L-methionine-dependent methyltransferase domain-containing protein [Arabidopsis thaliana]
376_1(1)	Unigene18863_All	499-517	1329 1883 minus strand expressed protein [Oryza sativa Japonica Group]
377_1(2)	No target found
377_2(2)	No target found
378_1(2)	No target found
378_2(2)	No target found
379_1(1)	No target found
380_1(1)	No target found
381_1(1)	No target found
382_1(1)	No target found
383_1(1)	Unigene68982_All	80-96	2 232 minus strand hypothetical protein VITISV_020546 [Vitis vinifera]
384_1(1)	No target found
385_1(1)	No target found
386_1(1)	Unigene28583_All	157-174	121 366 pentatricopeptide repeat-containing protein [Arabidopsis thaliana] >gi|75171307|sp|Q9FKR3.1|PP404_ARATH RecName: Full=Pentatricopeptide repeat-containing protein At5g38730 >gi|332006971|gb|AED94354.1| pentatricopeptide repeat-containing protein [Arabidopsis thaliana]
386_1(1)	Unigene35230_All	13-32	94 450 Os01g0872700 [Oryza sativa Japonica Group] >gi|113534478|dbj|BAF06861.1| Os01g0872700 [Oryza sativa Japonica Group]
386_1(1)	Unigene6245_All	41418	61 618 Contains similarity to acid phosphatase from Lupinus albus gb|AB023385 and contains a Sterol desaturase PF|01598 domain. EST gb|AI995340 comes from this gene [Arabidopsis thaliana]
386_1(1)	Unigene33157_All	236-249	33 1598 Os03g0201300 [Oryza sativa Japonica Group] >gi|255674288|dbj|BAH92030.1| Os03g0201300 [Oryza sativa Japonica Group]
387_1(3)	No target found
387_2(3)	No target found
387_3(3)	No target found
388_1(1)	No target found
389_1(1)	No target found
390_1(1)	No target found
391_1(1)	No target found
392_1(1)	Unigene86991_All	82-102	2 307 minus strand H0502G05.11 [Oryza sativa Indica Group]
392_1(1)	Unigene40221_All	136-156	1 456 minus strand Reverse transcriptase family protein [Asparagus officinalis]
392_1(1)	Unigene113521_All	79-99	4 357 Reverse transcriptase family protein [Asparagus officinalis]
392_1(1)	Unigene70238_All	229-248	258 539 GAG-POL precursor [Vitis vinifera] >gi|109659801|dbj|BAE96746.1| GAG-POL precursor [Vitis vinifera] >gi|109659805|dbj|BAE96749.1| GAG-POL precursor [Vitis vinifera] >gi|221271542|dbj|BAH15077.1| GAG-POL precursor [Vitis vinifera]
392_1(1)	Unigene124094_All	13-33	141 281 Reverse transcriptase family protein [Asparagus officinalis]
392_1(1)	Unigene118846_All	46-65	11 481 minus strand Reverse transcriptase family protein [Asparagus officinalis]
392_1(1)	Unigene29346_All	329-348	180 983 amidase, hydantoinase/carbamoylase family protein, expressed [Oryza sativa Japonica Group]
393_1(1)	Unigene27775_All	18-36	249 758 minus strand chloroplast outer envelope protein 86 [Zea mays] >gi|195614914|gb|ACG29287.1| chloroplast outer envelope protein 86 [Zea mays]
394_1(1)	No target found
395_1(1)	Unigene23271_All	98-120	282 1340 minus strand photosystem II protein D2 [Nuphar advena] >gi|149390437|ref|YP_001294265.1| photosystem II protein D2 [Illicium oligandrum] >gi|292559504|ref|YP_003540926.1| photosystem II D2 protein [Phoenix dactylifera] >gi|122219807|sp|Q4FFP2.1|PSBD_NUPAD RecName: Full=Photosystem II D2 protein; Short=PSII D2 protein; AltName: Full=Photosystem Q(A) protein >gi|221222692|sp|A6MMT9.1|PSBD_…
396_1(3)	No target found
396_2(3)	No target found
396_3(3)	No target found
397_1(2)	Unigene29330_All	953-971	38 1246 Os02g0717400 [Oryza sativa Japonica Group] >gi|42408048|dbj|BAD09184.1| eukaryotic translation initiation factor 3 subunit (eIF-3)-like [Oryza sativa Japonica Group] >gi|45735861|dbj|BAD12895.1| eukaryotic translation initiation factor 3 subunit (eIF-3)-like [Oryza sativa Japonica Group] >gi|113537463|dbj|BAF09846.1| Os02g0717400 [Oryza sativa Japonica Group]
397_1(2)	Unigene92954_All	434-452	12 464 Os02g0717400 [Oryza sativa Japonica Group] >gi|42408048|dbj|BAD09184.1| eukaryotic translation initiation factor 3 subunit (eIF-3)-like [Oryza sativa Japonica Group] >gi|45735861|dbj|BAD12895.1| eukaryotic translation initiation factor 3 subunit (eIF-3)-like [Oryza sativa Japonica Group] >gi|113537463|dbj|BAF09846.1| Os02g0717400 [Oryza sativa Japonica Group]
397_2(2)	Unigene29330_All	953-971	38 1246 Os02g0717400 [Oryza sativa Japonica Group] >gi|42408048|dbj|BAD09184.1| eukaryotic translation initiation factor 3 subunit (eIF-3)-like [Oryza sativa Japonica Group] >gi|45735861|dbj|BAD12895.1| eukaryotic translation initiation factor 3 subunit (eIF-3)-like [Oryza sativa Japonica Group] >gi|113537463|dbj|BAF09846.1| Os02g0717400 [Oryza sativa Japonica Group]
397_2(2)	Unigene92954_All	434-452	12 464 Os02g0717400 [Oryza sativa Japonica Group] >gi|42408048|dbj|BAD09184.1| eukaryotic translation initiation factor 3 subunit (eIF-3)-like [Oryza sativa Japonica Group] >gi|45735861|dbj|BAD12895.1| eukaryotic translation initiation factor 3 subunit (eIF-3)-like [Oryza sativa Japonica Group] >gi|113537463|dbj|BAF09846.1| Os02g0717400 [Oryza sativa Japonica Group]
398_1(2)	No target found
398_2(2)	No target found
399_1(1)	No target found
400_1(1)	No target found
401_1(2)	No target found
401_2(2)	No target found
402_1(2)	Unigene19654_All	416-438	41 601 uncharacterized protein [Arabidopsis thaliana] >gi|332196803|gb|AEE34924.1| uncharacterized protein [Arabidopsis thaliana]
402_2(2)	Unigene19654_All	416-438	41 601 uncharacterized protein [Arabidopsis thaliana] >gi|332196803|gb|AEE34924.1| uncharacterized protein [Arabidopsis thaliana]
403_1(8)	No target found
[truncated: 6,792 more rows]
