# Supplementary material for: De Novo Transcriptome and Small RNA Analyses of Two Amorphophallus Species
Source: PLoS One. 2014 Apr 23;9(4):e95428. doi: 10.1371/journal.pone.0095428 (PMC3997385; doi:10.1371/journal.pone.0095428)
Supplement: Table S6 — Putative genes in KGM and starch metabolism. (XLSX) [file pone.0095428.s006.xlsx]

## Sheet: Sheet1
geneID	geneLength	A.konjac_rawreads(37597658)	A.konjac_RPKM	A.bulbifer_rawreads(33752481)	A.bulbifer_RPKM	Nr-ID	Nr-Score	Nr-Evalue	Nr-annotation	Swissprot-ID	Swissprot-Score	Swissprot-Evalue	Swissprot-annotation	COG-Protein-or-Domain	COG-Score	COG-Evalue	COG-ID	COG-Function-Description	KO_id	KEGG-Evalue	KEGG-Score	KEGG-Gene	ko_definition	GO-BiologicalProcess	GO-MolecularFunction	Go-CellularComponent
Unigene10220_All	1042	118	3.012	210	5.971	gi|116309540|emb|CAH66603.1|	476	########	H0211A12.6 [Oryza sativa Indica Group]	sp|O24301|SUS2_PEA	275	4e-73	Sucrose synthase 2 OS=Pisum sativum GN=SUS2 PE=2 SV=1	all1059	121	2e-27	COG0438	Glycosyltransferase	K00695	########	476	osa:4335447	sucrose synthase [EC:2.4.1.13]	-	-	-
Unigene17624_All	210	924	117.029	635	89.5878	gi|327421850|gb|AEA76429.1|	137	5e-32	sucrose synthase 1 [Oncidium hybrid cultivar]	sp|Q41607|SUS2_TULGE	135	1e-31	Sucrose synthase 2 OS=Tulipa gesneriana PE=2 SV=1	all1059	85.9	2e-17	COG0438	Glycosyltransferase	K00695	2e-31	131	osa:4343910	sucrose synthase [EC:2.4.1.13]	GO:0005984//disaccharide metabolic process	GO:0035251//UDP-glucosyltransferase activity	-
Unigene19165_All	457	583	33.9306	356	23.0796	gi|327421850|gb|AEA76429.1|	267	3e-71	sucrose synthase 1 [Oncidium hybrid cultivar]	sp|P49036|SUS2_MAIZE	265	1e-70	Sucrose synthase 2 OS=Zea mays GN=SUS1 PE=1 SV=1	all1059	54.7	6e-08	COG0438	Glycosyltransferase	K00695	8e-72	266	sbi:SORBI_01g033060	sucrose synthase [EC:2.4.1.13]	GO:0005984//disaccharide metabolic process	GO:0035251//UDP-glucosyltransferase activity	-
Unigene19191_All	760	1875	65.6186	1221	47.5988	gi|3915051|sp|Q41607.1|SUS2_TULGE	472	########	RecName: Full=Sucrose synthase 2; AltName: Full=Sucrose-UDP glucosyltransferase 2 >gi|1255980|emb|CAA65640.1| sucrose-synthase 21 [Tulipa gesneriana]	sp|Q41607|SUS2_TULGE	472	########	Sucrose synthase 2 OS=Tulipa gesneriana PE=2 SV=1	all1059	238	8e-63	COG0438	Glycosyltransferase	K00695	########	454	osa:4340386	sucrose synthase [EC:2.4.1.13]	-	-	-
Unigene20278_All	548	14	0.6795	667	36.0612	gi|68532869|dbj|BAE06059.1|	90.5	1e-17	sucrose synthase [Potamogeton distinctus]	sp|Q43009|SUS3_ORYSJ	85.9	1e-16	Sucrose synthase 3 OS=Oryza sativa subsp. japonica GN=SUS3 PE=1 SV=2	--	--	--	--	--	K00695	2e-17	85.9	osa:4343910	sucrose synthase [EC:2.4.1.13]	GO:0005984//disaccharide metabolic process	GO:0035251//UDP-glucosyltransferase activity	GO:0043231//intracellular membrane-bounded organelle
Unigene21839_All	3493	4728	36.0013	22411	190.089	gi|68532869|dbj|BAE06059.1|	1454	0	sucrose synthase [Potamogeton distinctus]	sp|Q41607|SUS2_TULGE	1418	0	Sucrose synthase 2 OS=Tulipa gesneriana PE=2 SV=1	all1059	579	########	COG0438	Glycosyltransferase	K00695	0	1395	zma:542247	sucrose synthase [EC:2.4.1.13]	GO:0005984//disaccharide metabolic process	GO:0035251//UDP-glucosyltransferase activity	-
Unigene22092_All	1620	3793	62.274	2218	40.564	gi|6682841|dbj|BAA88904.1|	775	0	sucrose synthase [Citrus unshiu]	sp|O24301|SUS2_PEA	756	0	Sucrose synthase 2 OS=Pisum sativum GN=SUS2 PE=2 SV=1	all1059	396	########	COG0438	Glycosyltransferase	K00695	0	790	vvi:100267606	sucrose synthase [EC:2.4.1.13]	GO:0005985//sucrose metabolic process;GO:0006073//cellular glucan metabolic process;GO:0048316//seed development	GO:0035251//UDP-glucosyltransferase activity	-
Unigene26097_All	891	1505	44.926	1245	41.3986	gi|6682995|dbj|BAA88981.1|	514	########	sucrose synthase [Citrus unshiu]	sp|O24301|SUS2_PEA	494	########	Sucrose synthase 2 OS=Pisum sativum GN=SUS2 PE=2 SV=1	all1059	194	1e-49	COG0438	Glycosyltransferase	K00695	########	517	vvi:100267606	sucrose synthase [EC:2.4.1.13]	-	-	-
Unigene26107_All	858	427	13.2367	1658	57.2521	gi|68532869|dbj|BAE06059.1|	323	2e-87	sucrose synthase [Potamogeton distinctus]	sp|Q41607|SUS2_TULGE	309	2e-83	Sucrose synthase 2 OS=Tulipa gesneriana PE=2 SV=1	all1059	122	6e-28	COG0438	Glycosyltransferase	K00695	4e-79	291	osa:4340386	sucrose synthase [EC:2.4.1.13]	-	-	-
Unigene26393_All	693	1140	43.7533	593	25.3522	gi|22347630|gb|AAM95943.1|	406	########	sucrose synthase [Oncidium Goldiana]	sp|P31924|SUS1_ORYSJ	404	########	Sucrose synthase 1 OS=Oryza sativa subsp. japonica GN=SUS1 PE=1 SV=1	all1059	174	1e-43	COG0438	Glycosyltransferase	K00695	########	404	osa:4333062	sucrose synthase [EC:2.4.1.13]	-	-	-
Unigene31971_All	839	880	27.8972	823	29.0624	gi|29289943|gb|AAO67719.1|	129	5e-29	sucrose synthase [Solanum tuberosum]	sp|O24301|SUS2_PEA	117	8e-26	Sucrose synthase 2 OS=Pisum sativum GN=SUS2 PE=2 SV=1	--	--	--	--	--	K00695	1e-30	130	vvi:100267606	sucrose synthase [EC:2.4.1.13]	GO:0005985//sucrose metabolic process;GO:0006073//cellular glucan metabolic process;GO:0048316//seed development	GO:0035251//UDP-glucosyltransferase activity	-
Unigene4093_All	1323	473	9.5091	459	10.2789	gi|313770769|gb|ADR82001.1|	602	########	sucrose synthase 6 [Populus trichocarpa] >gi|319748384|gb|ADV71188.1| sucrose synthase 6 [Populus trichocarpa]	sp|O24301|SUS2_PEA	465	########	Sucrose synthase 2 OS=Pisum sativum GN=SUS2 PE=2 SV=1	all1059	264	3e-70	COG0438	Glycosyltransferase	K00695	########	621	rcu:RCOM_0577320	sucrose synthase [EC:2.4.1.13]	-	-	-
Unigene40957_All	545	2873	140.21	147	7.9913	gi|68532869|dbj|BAE06059.1|	169	2e-41	sucrose synthase [Potamogeton distinctus]	sp|Q41607|SUS2_TULGE	159	8e-39	Sucrose synthase 2 OS=Tulipa gesneriana PE=2 SV=1	all1059	67.4	1e-11	COG0438	Glycosyltransferase	K00695	2e-38	155	osa:4340386	sucrose synthase [EC:2.4.1.13]	GO:0005984//disaccharide metabolic process	GO:0035251//UDP-glucosyltransferase activity	GO:0043231//intracellular membrane-bounded organelle
Unigene47637_All	416	1645	105.175	3	0.2137	gi|68532869|dbj|BAE06059.1|	55.8	2e-07	sucrose synthase [Potamogeton distinctus]	sp|Q41607|SUS2_TULGE	53.5	4e-07	Sucrose synthase 2 OS=Tulipa gesneriana PE=2 SV=1	--	--	--	--	--	--	--	--	--	--	GO:0005984//disaccharide metabolic process	GO:0035251//UDP-glucosyltransferase activity	-
Unigene53898_All	780	650	22.1645	59	2.2411	gi|68532869|dbj|BAE06059.1|	355	4e-97	sucrose synthase [Potamogeton distinctus]	sp|Q41607|SUS2_TULGE	341	3e-93	Sucrose synthase 2 OS=Tulipa gesneriana PE=2 SV=1	all1059	53.9	3e-07	COG0438	Glycosyltransferase	K00695	8e-93	337	sbi:SORBI_01g033060	sucrose synthase [EC:2.4.1.13]	-	-	-
Unigene76507_All	250	403	42.875	0	0	gi|68532869|dbj|BAE06059.1|	88.6	2e-17	sucrose synthase [Potamogeton distinctus]	sp|Q43009|SUS3_ORYSJ	85.5	9e-17	Sucrose synthase 3 OS=Oryza sativa subsp. japonica GN=SUS3 PE=1 SV=2	--	--	--	--	--	K00695	1e-17	85.5	osa:4343910	sucrose synthase [EC:2.4.1.13]	GO:0005984//disaccharide metabolic process	GO:0035251//UDP-glucosyltransferase activity	GO:0043231//intracellular membrane-bounded organelle
Unigene861_All	683	49	1.9082	34	1.4749	gi|297602308|ref|NP_001052309.2|	303	2e-81	Os04g0249500 [Oryza sativa Japonica Group] >gi|255675251|dbj|BAF14223.2| Os04g0249500 [Oryza sativa Japonica Group]	sp|P04712|SUS1_MAIZE	257	4e-68	Sucrose synthase 1 OS=Zea mays GN=SH-1 PE=2 SV=1	all1059	157	2e-38	COG0438	Glycosyltransferase	K00695	7e-84	307	vvi:100252799	sucrose synthase [EC:2.4.1.13]	GO:0005984//disaccharide metabolic process	GO:0035251//UDP-glucosyltransferase activity	-
Unigene862_All	309	51	4.3899	45	4.3147	gi|42568160|ref|NP_198534.2|	154	4e-37	sucrose synthase 5 [Arabidopsis thaliana] >gi|332006767|gb|AED94150.1| sucrose synthase 5 [Arabidopsis thaliana]	sp|P49040|SUS1_ARATH	132	5e-31	Sucrose synthase 1 OS=Arabidopsis thaliana GN=SUS1 PE=2 SV=3	all1059	107	5e-24	COG0438	Glycosyltransferase	K00695	9e-38	152	ath:AT1G73370	sucrose synthase [EC:2.4.1.13]	GO:0005984//disaccharide metabolic process	GO:0035251//UDP-glucosyltransferase activity	GO:0030312//external encapsulating structure
Unigene86731_All	335	0	0	28	2.4763	gi|327421850|gb|AEA76429.1|	89.7	1e-17	sucrose synthase 1 [Oncidium hybrid cultivar]	sp|P31923|SUS2_HORVU	87.4	2e-17	Sucrose synthase 2 OS=Hordeum vulgare GN=SS2 PE=1 SV=1	--	--	--	--	--	K00695	4e-18	87	zma:542365	sucrose synthase [EC:2.4.1.13]	GO:0005984//disaccharide metabolic process	GO:0035251//UDP-glucosyltransferase activity	-
Unigene97589_All	228	0	0	4	0.5198	gi|313770771|gb|ADR82002.1|	97.4	5e-20	sucrose synthase 7 [Populus trichocarpa] >gi|319748386|gb|ADV71189.1| sucrose synthase 7 [Populus trichocarpa]	sp|O24301|SUS2_PEA	87.8	2e-17	Sucrose synthase 2 OS=Pisum sativum GN=SUS2 PE=2 SV=1	all1059	64.3	5e-11	COG0438	Glycosyltransferase	K00695	3e-21	97.4	pop:POPTR_743479	sucrose synthase [EC:2.4.1.13]	-	-	-
Unigene100112_All	341	1	0.078	8	0.6951	gi|397631|emb|CAA80358.1|	142	2e-33	beta-fructofuranosidase [Solanum tuberosum]	sp|P26792|INV1_DAUCA	134	1e-31	Beta-fructofuranosidase, insoluble isoenzyme 1 OS=Daucus carota GN=INV1 PE=1 SV=1	CAC1462	84	6e-17	COG1621	Beta-fructosidases (levanase/invertase)	K01193	4e-32	133	pop:POPTR_819410	beta-fructofuranosidase [EC:3.2.1.26]	GO:0044238//primary metabolic process	GO:0004553//hydrolase activity, hydrolyzing O-glycosyl compounds	GO:0031410//cytoplasmic vesicle
Unigene126784_All	531	41	2.0537	444	24.7732	gi|397631|emb|CAA80358.1|	82.4	3e-15	beta-fructofuranosidase [Solanum tuberosum]	sp|Q0JDC6|INV3_ORYSJ	74.3	4e-13	Beta-fructofuranosidase, insoluble isoenzyme 3 OS=Oryza sativa subsp. japonica GN=CIN3 PE=2 SV=1	--	--	--	--	--	K01193	2e-14	76.3	pop:POPTR_819410	beta-fructofuranosidase [EC:3.2.1.26]	-	GO:0016798//hydrolase activity, acting on glycosyl bonds	GO:0031410//cytoplasmic vesicle
Unigene126921_All	652	1	0.0408	52	2.3629	gi|116310092|emb|CAH67112.1|	258	3e-68	H0502G05.3 [Oryza sativa Indica Group] >gi|116310466|emb|CAH67470.1| OSIGBa0159I10.15 [Oryza sativa Indica Group]	sp|P93761|INV1_CAPAN	247	4e-65	Acid beta-fructofuranosidase AIV-18 OS=Capsicum annuum PE=2 SV=1	TM1414	120	1e-27	COG1621	Beta-fructosidases (levanase/invertase)	K01193	3e-69	258	osa:4336515	beta-fructofuranosidase [EC:3.2.1.26]	GO:0044238//primary metabolic process	GO:0004553//hydrolase activity, hydrolyzing O-glycosyl compounds	-
Unigene14687_All	2259	1983	23.3478	74	0.9705	gi|25141238|gb|AAK71505.2|	551	1e-155	soluble acid invertase Ib2FRUCT3 [Ipomoea batatas]	sp|P80065|INVB_DAUCA	531	1e-149	Beta-fructofuranosidase, soluble isoenzyme I OS=Daucus carota GN=INV*DC4 PE=1 SV=2	TM1414	152	2e-36	COG1621	Beta-fructosidases (levanase/invertase)	K01193	1e-151	535	vvi:100241232	beta-fructofuranosidase [EC:3.2.1.26]	-	-	-
Unigene14688_All	2394	1636	18.176	798	9.8758	gi|1352468|sp|P49175.1|INV1_MAIZE	848	0	RecName: Full=Beta-fructofuranosidase 1; AltName: Full=Invertase 1; AltName: Full=Sucrose 1; Flags: Precursor >gi|1122439|gb|AAA83439.1| invertase [Zea mays]	sp|P49175|INV1_MAIZE	848	0	Beta-fructofuranosidase 1 OS=Zea mays GN=IVR1 PE=3 SV=1	BS_sacC	182	2e-45	COG1621	Beta-fructosidases (levanase/invertase)	K01193	0	860	sbi:SORBI_06g023760	beta-fructofuranosidase [EC:3.2.1.26]	GO:0008152//metabolic process	GO:0004553//hydrolase activity, hydrolyzing O-glycosyl compounds	-
Unigene26569_All	916	20	0.5807	57	1.8436	gi|27802647|gb|AAO21213.1|	213	2e-54	cell wall invertase [Musa acuminata]	sp|P49174|INVA_MAIZE	202	2e-51	Beta-fructofuranosidase, cell wall isozyme OS=Zea mays PE=2 SV=1	--	--	--	--	--	K01193	2e-52	202	zma:542314	beta-fructofuranosidase [EC:3.2.1.26]	GO:0008152//metabolic process	GO:0004553//hydrolase activity, hydrolyzing O-glycosyl compounds	GO:0031410//cytoplasmic vesicle
Unigene28370_All	334	55	4.3798	65	5.7658	gi|304636279|gb|ADM47341.1|	82.4	2e-15	apoplastic invertase [Solanum tuberosum]	sp|Q0JDC6|INV3_ORYSJ	80.5	3e-15	Beta-fructofuranosidase, insoluble isoenzyme 3 OS=Oryza sativa subsp. japonica GN=CIN3 PE=2 SV=1	--	--	--	--	--	K01193	6e-16	79.7	pop:POPTR_819410	beta-fructofuranosidase [EC:3.2.1.26]	GO:0008152//metabolic process	GO:0004553//hydrolase activity, hydrolyzing O-glycosyl compounds	GO:0031410//cytoplasmic vesicle
Unigene42136_All	680	973	38.0578	2	0.0871	gi|1352468|sp|P49175.1|INV1_MAIZE	115	5e-25	RecName: Full=Beta-fructofuranosidase 1; AltName: Full=Invertase 1; AltName: Full=Sucrose 1; Flags: Precursor >gi|1122439|gb|AAA83439.1| invertase [Zea mays]	sp|P49175|INV1_MAIZE	115	3e-25	Beta-fructofuranosidase 1 OS=Zea mays GN=IVR1 PE=3 SV=1	--	--	--	--	--	K01193	4e-26	115	zma:100383472	beta-fructofuranosidase [EC:3.2.1.26]	GO:0044238//primary metabolic process	GO:0004553//hydrolase activity, hydrolyzing O-glycosyl compounds	GO:0043231//intracellular membrane-bounded organelle
Unigene42625_All	349	27	2.0577	0	0	gi|27802647|gb|AAO21213.1|	103	9e-22	cell wall invertase [Musa acuminata]	sp|Q0E0P0|INV1_ORYSJ	99.4	6e-21	Beta-fructofuranosidase, insoluble isoenzyme 1 OS=Oryza sativa subsp. japonica GN=CIN1 PE=2 SV=1	--	--	--	--	--	K01193	7e-22	99.4	osa:4329561	beta-fructofuranosidase [EC:3.2.1.26]	GO:0044238//primary metabolic process	GO:0004553//hydrolase activity, hydrolyzing O-glycosyl compounds	GO:0031410//cytoplasmic vesicle
Unigene4545_All	1913	1758	24.4424	1692	26.2047	gi|27802647|gb|AAO21213.1|	821	0	cell wall invertase [Musa acuminata]	sp|Q0JDC6|INV3_ORYSJ	760	0	Beta-fructofuranosidase, insoluble isoenzyme 3 OS=Oryza sativa subsp. japonica GN=CIN3 PE=2 SV=1	BS_sacC	173	1e-42	COG1621	Beta-fructosidases (levanase/invertase)	K01193	0	760	rcu:RCOM_0293270	beta-fructofuranosidase [EC:3.2.1.26]	-	-	-
Unigene69119_All	295	11	0.9918	4	0.4017	gi|160625675|dbj|BAF93491.1|	109	9e-24	6-kestose hydrolyzing enzyme [Asparagus officinalis]	sp|Q39693|INV3_DAUCA	103	3e-22	Beta-fructofuranosidase, insoluble isoenzyme 3 OS=Daucus carota GN=INV3 PE=3 SV=1	--	--	--	--	--	K01193	5e-23	103	rcu:RCOM_0293270	beta-fructofuranosidase [EC:3.2.1.26]	-	-	-
Unigene69120_All	414	12	0.7709	2	0.1431	gi|151461786|gb|AAY81958.2|	178	2e-44	fructan beta-(2,1) fructosidase [Lolium perenne]	sp|Q70AT7|1FEH_HORVU	174	2e-43	Fructan 1-exohydrolase OS=Hordeum vulgare GN=1-FEH PE=2 SV=1	--	--	--	--	--	K01193	2e-43	171	osa:4324001	beta-fructofuranosidase [EC:3.2.1.26]	-	-	-
Unigene71896_All	328	17	1.3785	3	0.271	gi|160625675|dbj|BAF93491.1|	154	4e-37	6-kestose hydrolyzing enzyme [Asparagus officinalis]	sp|Q0J360|INV7_ORYSJ	144	2e-34	Beta-fructofuranosidase, insoluble isoenzyme 7 OS=Oryza sativa subsp. japonica GN=CIN7 PE=2 SV=1	--	--	--	--	--	K01193	4e-34	140	sbi:SORBI_06g031910	beta-fructofuranosidase [EC:3.2.1.26]	-	-	-
Unigene108885_All	211	0	0	11	1.5446	gi|115474481|ref|NP_001060837.1|	90.5	6e-18	Os08g0113100 [Oryza sativa Japonica Group] >gi|122234591|sp|Q0J8G4.1|SCRK2_ORYSJ RecName: Full=Fructokinase-2; AltName: Full=Fructokinase II; AltName: Full=OsFKII >gi|158513662|sp|A2YQL4.2|SCRK2_ORYSI RecName: Full=Fructokinase-2; AltName: Full=Fructokinase II; AltName: Full=OsFKII >gi|32352126|dbj|BAC78556.1| fructokinase [Oryza sativa Japonica Group] >gi|113622806|dbj|BAF22751.1| Os08g0113100 […	sp|Q0J8G4|SCRK2_ORYSJ	90.5	3e-18	Fructokinase-2 OS=Oryza sativa subsp. japonica GN=FRK2 PE=1 SV=1	--	--	--	--	--	K00847	1e-19	92	pop:POPTR_926413	fructokinase [EC:2.7.1.4]	GO:0019321//pentose metabolic process	GO:0004396//hexokinase activity;GO:0000166//nucleotide binding	GO:0016020//membrane
Unigene18355_All	2358	1883	21.2396	1752	22.0133	gi|298569788|gb|ADI87422.1|	582	1e-165	fructokinase-like protein 2 [Nicotiana benthamiana]	sp|Q7XJ81|SCRK2_SOLHA	181	3e-44	Fructokinase-2 OS=Solanum habrochaites GN=FRK2 PE=2 SV=1	BH1857	99.8	2e-20	COG0524	Sugar kinases, ribokinase family	K00847	3e-41	167	ath:AT2G31390	fructokinase [EC:2.7.1.4]	-	-	-
Unigene19159_All	878	572	17.3277	297	10.022	gi|298569778|gb|ADI87417.1|	367	1e-101	fructokinase-like protein 1 [Gossypium hirsutum]	sp|Q7XJ81|SCRK2_SOLHA	91.7	6e-18	Fructokinase-2 OS=Solanum habrochaites GN=FRK2 PE=2 SV=1	XF1610	55.1	2e-07	COG0524	Sugar kinases, ribokinase family	K00847	2e-21	100	rcu:RCOM_1612960	fructokinase [EC:2.7.1.4]	-	GO:0016772//transferase activity, transferring phosphorus-containing groups;GO:0003676//nucleic acid binding	GO:0043231//intracellular membrane-bounded organelle
Unigene20432_All	699	710	27.016	130	5.5101	gi|38604456|gb|AAR24912.1|	228	6e-59	fructokinase 3 [Solanum lycopersicum]	sp|Q9SID0|SCRK1_ARATH	161	4e-39	Probable fructokinase-1 OS=Arabidopsis thaliana GN=At2g31390 PE=2 SV=1	alr0517	90.1	3e-18	COG0524	Sugar kinases, ribokinase family	K00847	4e-63	238	pop:POPTR_800560	fructokinase [EC:2.7.1.4]	GO:0019321//pentose metabolic process	GO:0016773//phosphotransferase activity, alcohol group as acceptor	GO:0043231//intracellular membrane-bounded organelle
Unigene24124_All	946	623	17.516	318	9.9593	gi|75221385|sp|Q42896.2|SCRK2_SOLLC	338	6e-92	RecName: Full=Fructokinase-2 >gi|1915974|gb|AAB51108.1| fructokinase [Solanum lycopersicum] >gi|2102693|gb|AAB57734.1| fructokinase [Solanum lycopersicum]	sp|Q42896|SCRK2_SOLLC	338	3e-92	Fructokinase-2 OS=Solanum lycopersicum GN=FRK2 PE=2 SV=2	BH1857	152	6e-37	COG0524	Sugar kinases, ribokinase family	K00847	3e-91	332	rcu:RCOM_0452930	fructokinase [EC:2.7.1.4]	GO:0019321//pentose metabolic process	GO:0004396//hexokinase activity;GO:0032559//adenyl ribonucleotide binding	-
Unigene26189_All	783	1446	49.1186	1047	39.6168	gi|297799218|ref|XP_002867493.1|	436	1e-121	pfkB-type carbohydrate kinase family protein [Arabidopsis lyrata subsp. lyrata] >gi|297313329|gb|EFH43752.1| pfkB-type carbohydrate kinase family protein [Arabidopsis lyrata subsp. lyrata]	sp|Q55480|YZ37_SYNY3	109	2e-23	Uncharacterized sugar kinase slr0537 OS=Synechocystis sp. (strain ATCC 27184 / PCC 6803 / N-1) GN=slr0537 PE=3 SV=1	BMEI1779	114	1e-25	COG0524	Sugar kinases, ribokinase family	K00847	4e-09	59.3	vvi:100258640	fructokinase [EC:2.7.1.4]	-	-	-
Unigene28678_All	778	391	13.3671	151	5.7503	gi|298569778|gb|ADI87417.1|	218	5e-56	fructokinase-like protein 1 [Gossypium hirsutum]	sp|Q7G6K7|FH3_ORYSJ	64.3	9e-10	Formin-like protein 3 OS=Oryza sativa subsp. japonica GN=FH3 PE=2 SV=2	Rv3876	60.5	3e-09	COG0455	ATPases involved in chromosome partitioning	K00847	4e-12	69.3	ppp:PHYPADRAFT_121587	fructokinase [EC:2.7.1.4]	-	GO:0016772//transferase activity, transferring phosphorus-containing groups	-
Unigene6092_All	908	607	17.7804	223	7.2763	gi|38604456|gb|AAR24912.1|	473	1e-132	fructokinase 3 [Solanum lycopersicum]	sp|Q6XZ78|SCRK2_MAIZE	370	7e-102	Fructokinase-2 OS=Zea mays GN=FRK2 PE=1 SV=1	BH1857	211	2e-54	COG0524	Sugar kinases, ribokinase family	K00847	2e-136	482	vvi:100258640	fructokinase [EC:2.7.1.4]	-	-	-
Unigene6132_All	417	162	10.3328	113	8.0285	gi|75296290|sp|Q7XJ81.1|SCRK2_SOLHA	208	2e-53	RecName: Full=Fructokinase-2 >gi|32765547|gb|AAP87283.1| fructokinase 2 [Solanum habrochaites]	sp|Q7XJ81|SCRK2_SOLHA	208	1e-53	Fructokinase-2 OS=Solanum habrochaites GN=FRK2 PE=2 SV=1	XF1610	105	3e-23	COG0524	Sugar kinases, ribokinase family	K00847	1e-53	205	pop:POPTR_741475	fructokinase [EC:2.7.1.4]	GO:0019321//pentose metabolic process	GO:0004396//hexokinase activity;GO:0032559//adenyl ribonucleotide binding	GO:0016020//membrane
Unigene808_All	1386	963	18.48	4090	87.4288	gi|115474481|ref|NP_001060837.1|	522	1e-147	Os08g0113100 [Oryza sativa Japonica Group] >gi|122234591|sp|Q0J8G4.1|SCRK2_ORYSJ RecName: Full=Fructokinase-2; AltName: Full=Fructokinase II; AltName: Full=OsFKII >gi|158513662|sp|A2YQL4.2|SCRK2_ORYSI RecName: Full=Fructokinase-2; AltName: Full=Fructokinase II; AltName: Full=OsFKII >gi|32352126|dbj|BAC78556.1| fructokinase [Oryza sativa Japonica Group] >gi|113622806|dbj|BAF22751.1| Os08g0113100 […	sp|Q0J8G4|SCRK2_ORYSJ	522	3e-147	Fructokinase-2 OS=Oryza sativa subsp. japonica GN=FRK2 PE=1 SV=1	BH1857	235	2e-61	COG0524	Sugar kinases, ribokinase family	K00847	4e-148	522	osa:4344497	fructokinase [EC:2.7.1.4]	-	-	-
Unigene85777_All	513	0	0	218	12.5902	gi|307136265|gb|ADN34093.1|	107	7e-23	fructokinase [Cucumis melo subsp. melo]	sp|P37829|SCRK_SOLTU	106	7e-23	Fructokinase OS=Solanum tuberosum PE=2 SV=1	CAC0424	62.4	4e-10	COG0524	Sugar kinases, ribokinase family	K00847	7e-25	110	rcu:RCOM_0452930	fructokinase [EC:2.7.1.4]	GO:0019321//pentose metabolic process	GO:0004396//hexokinase activity;GO:0032559//adenyl ribonucleotide binding	-
Unigene89121_All	254	0	0	14	1.633	gi|115474481|ref|NP_001060837.1|	115	1e-25	Os08g0113100 [Oryza sativa Japonica Group] >gi|122234591|sp|Q0J8G4.1|SCRK2_ORYSJ RecName: Full=Fructokinase-2; AltName: Full=Fructokinase II; AltName: Full=OsFKII >gi|158513662|sp|A2YQL4.2|SCRK2_ORYSI RecName: Full=Fructokinase-2; AltName: Full=Fructokinase II; AltName: Full=OsFKII >gi|32352126|dbj|BAC78556.1| fructokinase [Oryza sativa Japonica Group] >gi|113622806|dbj|BAF22751.1| Os08g0113100 […	sp|Q0J8G4|SCRK2_ORYSJ	115	6e-26	Fructokinase-2 OS=Oryza sativa subsp. japonica GN=FRK2 PE=1 SV=1	VCA0656	67.8	5e-12	COG0524	Sugar kinases, ribokinase family	K00847	3e-28	120	rcu:RCOM_1720250	fructokinase [EC:2.7.1.4]	-	-	-
Unigene107601_All	320	8	0.6649	18	1.6665	gi|45387415|gb|AAS60198.1|	157	3e-38	hexokinase 6 [Nicotiana tabacum]	sp|Q2KNB4|HXK3_ORYSJ	154	1e-37	Hexokinase-3 OS=Oryza sativa subsp. japonica GN=HXK3 PE=2 SV=1	SPAC24H6.04	59.3	2e-09	COG5026	Hexokinase	K00844	2e-40	161	pop:POPTR_797614	hexokinase [EC:2.7.1.1]	GO:0006007//glucose catabolic process	GO:0016773//phosphotransferase activity, alcohol group as acceptor;GO:0032559//adenyl ribonucleotide binding	-
Unigene1607_All	1331	59	1.179	155	3.4502	gi|45387415|gb|AAS60198.1|	667	0	hexokinase 6 [Nicotiana tabacum]	sp|Q2KNB4|HXK3_ORYSJ	644	0	Hexokinase-3 OS=Oryza sativa subsp. japonica GN=HXK3 PE=2 SV=1	SPAC24H6.04	251	2e-66	COG5026	Hexokinase	K00844	5e-180	628	sbi:SORBI_03g045420	hexokinase [EC:2.7.1.1]	GO:0006007//glucose catabolic process	GO:0016773//phosphotransferase activity, alcohol group as acceptor;GO:0032559//adenyl ribonucleotide binding	-
Unigene1695_All	219	26	3.1577	31	4.1938	gi|11066213|gb|AAG28503.1|AF196966_1	124	5e-28	hexokinase [Citrus sinensis]	sp|Q9SEK3|HXK1_SPIOL	121	2e-27	Hexokinase-1 OS=Spinacia oleracea GN=HXK1 PE=2 SV=1	--	--	--	--	--	K00844	1e-29	125	vvi:100242358	hexokinase [EC:2.7.1.1]	GO:0006007//glucose catabolic process;GO:0008219//cell death;GO:0009757//hexose mediated signaling	GO:0004396//hexokinase activity;GO:0046914//transition metal ion binding;GO:0032559//adenyl ribonucleotide binding	GO:0031224//intrinsic to membrane;GO:0009527//plastid outer membrane
Unigene18746_All	1102	382	9.2198	215	5.7803	gi|11066213|gb|AAG28503.1|AF196966_1	429	1e-119	hexokinase [Citrus sinensis]	sp|P93834|HXK2_ARATH	407	9e-113	Hexokinase-2 OS=Arabidopsis thaliana GN=HXK2 PE=1 SV=1	SPAC24H6.04	171	2e-42	COG5026	Hexokinase	K00844	3e-116	416	vvi:100242358	hexokinase [EC:2.7.1.1]	-	-	-
Unigene25728_All	1703	1066	16.6488	632	10.995	gi|11066213|gb|AAG28503.1|AF196966_1	603	1e-171	hexokinase [Citrus sinensis]	sp|Q2KNB9|HXK2_ORYSJ	577	7e-164	Hexokinase-2 OS=Oryza sativa subsp. japonica GN=HXK2 PE=2 SV=1	SPAC24H6.04	239	1e-62	COG5026	Hexokinase	K00844	3e-168	589	vvi:100242358	hexokinase [EC:2.7.1.1]	-	-	-
Unigene26010_All	1134	161	3.7762	295	7.7073	gi|11066213|gb|AAG28503.1|AF196966_1	412	1e-114	hexokinase [Citrus sinensis]	sp|Q42525|HXK1_ARATH	380	1e-104	Hexokinase-1 OS=Arabidopsis thaliana GN=HXK1 PE=1 SV=2	SPAC24H6.04	127	3e-29	COG5026	Hexokinase	K00844	1e-114	410	vvi:100242358	hexokinase [EC:2.7.1.1]	-	-	-
Unigene28307_All	450	68	4.0192	39	2.5677	gi|11066213|gb|AAG28503.1|AF196966_1	261	3e-69	hexokinase [Citrus sinensis]	sp|Q2KNB9|HXK2_ORYSJ	248	1e-65	Hexokinase-2 OS=Oryza sativa subsp. japonica GN=HXK2 PE=2 SV=1	YDR516c	105	2e-23	COG5026	Hexokinase	K00844	5e-69	256	vvi:100242358	hexokinase [EC:2.7.1.1]	GO:0010468//regulation of gene expression;GO:0006007//glucose catabolic process	GO:0016773//phosphotransferase activity, alcohol group as acceptor;GO:0032559//adenyl ribonucleotide binding	-
Unigene29741_All	839	66	2.0923	111	3.9197	gi|75291596|sp|Q6Q8A5.1|HXK2_TOBAC	377	1e-103	RecName: Full=Hexokinase-2, chloroplastic; AltName: Full=NtHxK2; Flags: Precursor >gi|45387405|gb|AAS60193.1| hexokinase 2 [Nicotiana tabacum]	sp|Q6Q8A5|HXK2_TOBAC	377	5e-104	Hexokinase-2, chloroplastic OS=Nicotiana tabacum GN=HXK2 PE=2 SV=1	SPAC24H6.04	154	1e-37	COG5026	Hexokinase	K00844	4e-113	404	vvi:100255753	hexokinase [EC:2.7.1.1]	-	-	-
Unigene3340_All	785	136	4.608	340	12.8323	gi|67003902|gb|AAY60842.1|	336	2e-91	plastidic hexokinase [Solanum lycopersicum]	sp|Q6Q8A5|HXK2_TOBAC	330	5e-90	Hexokinase-2, chloroplastic OS=Nicotiana tabacum GN=HXK2 PE=2 SV=1	SPAC24H6.04	130	2e-30	COG5026	Hexokinase	K00844	1e-93	340	rcu:RCOM_1597800	hexokinase [EC:2.7.1.1]	-	-	-
Unigene47000_All	360	8	0.5911	0	0	gi|67003902|gb|AAY60842.1|	126	9e-29	plastidic hexokinase [Solanum lycopersicum]	sp|Q6Z398|HXK4_ORYSJ	126	5e-29	Hexokinase-4, chloroplastic OS=Oryza sativa subsp. japonica GN=HXK4 PE=2 SV=1	YDR516c	60.1	1e-09	COG5026	Hexokinase	K00844	8e-32	132	vvi:100255753	hexokinase [EC:2.7.1.1]	GO:0006007//glucose catabolic process;GO:0010468//regulation of gene expression	GO:0016773//phosphotransferase activity, alcohol group as acceptor;GO:0032559//adenyl ribonucleotide binding	GO:0031224//intrinsic to membrane;GO:0009527//plastid outer membrane;GO:0009532//plastid stroma
Unigene49421_All	283	11	1.0338	2	0.2094	gi|45387415|gb|AAS60198.1|	157	4e-38	hexokinase 6 [Nicotiana tabacum]	sp|Q2KNB4|HXK3_ORYSJ	154	2e-37	Hexokinase-3 OS=Oryza sativa subsp. japonica GN=HXK3 PE=2 SV=1	YDR516c	93.2	1e-19	COG5026	Hexokinase	K00844	4e-39	156	sbi:SORBI_03g045420	hexokinase [EC:2.7.1.1]	GO:0006007//glucose catabolic process	GO:0016773//phosphotransferase activity, alcohol group as acceptor;GO:0032559//adenyl ribonucleotide binding	-
Unigene73927_All	1240	464	9.9526	0	0	gi|15238818|ref|NP_199592.1|	622	1e-177	6-phosphofructokinase 2 [Arabidopsis thaliana] >gi|75170846|sp|Q9FIK0.1|K6PF2_ARATH RecName: Full=6-phosphofructokinase 2; AltName: Full=Phosphofructokinase 2; AltName: Full=Phosphohexokinase 2 >gi|10177917|dbj|BAB11328.1| pyrophosphate-fructose-6-phosphate 1-phosphotransferase-like protein [Arabidopsis thaliana] >gi|15982711|gb|AAL09725.1| AT5g47810/MCA23_13 [Arabidopsis thaliana] >gi|19699343|g…	sp|Q9FIK0|K6PF2_ARATH	622	2e-177	6-phosphofructokinase 2 OS=Arabidopsis thaliana GN=PFK2 PE=1 SV=1	BB0727	323	3e-88	COG0205	6-phosphofructokinase	--	--	--	--	--	GO:0006007//glucose catabolic process	GO:0008443//phosphofructokinase activity;GO:0032559//adenyl ribonucleotide binding	GO:0043234//protein complex
Unigene74433_All	310	8	0.6864	6	0.5734	gi|45387415|gb|AAS60198.1|	52.8	1e-06	hexokinase 6 [Nicotiana tabacum]	sp|Q2KNB4|HXK3_ORYSJ	49.7	6e-06	Hexokinase-3 OS=Oryza sativa subsp. japonica GN=HXK3 PE=2 SV=1	--	--	--	--	--	K00844	3e-06	47.4	sbi:SORBI_03g045420	hexokinase [EC:2.7.1.1]	GO:0006007//glucose catabolic process	GO:0016773//phosphotransferase activity, alcohol group as acceptor;GO:0032559//adenyl ribonucleotide binding	-
Unigene88770_All	297	0	0	58	5.7858	gi|327555165|gb|AEB00838.1|	104	4e-22	hexokinase 2 [Hordeum vulgare subsp. vulgare]	sp|P93834|HXK2_ARATH	102	1e-21	Hexokinase-2 OS=Arabidopsis thaliana GN=HXK2 PE=1 SV=1	SPAC24H6.04	49.3	2e-06	COG5026	Hexokinase	K00844	6e-23	102	vvi:100244595	hexokinase [EC:2.7.1.1]	-	-	-
Unigene88771_All	418	0	0	120	8.5055	gi|327555165|gb|AEB00838.1|	104	4e-22	hexokinase 2 [Hordeum vulgare subsp. vulgare]	sp|P93834|HXK2_ARATH	102	1e-21	Hexokinase-2 OS=Arabidopsis thaliana GN=HXK2 PE=1 SV=1	SPAC24H6.04	49.3	2e-06	COG5026	Hexokinase	K00844	1e-22	102	vvi:100244595	hexokinase [EC:2.7.1.1]	-	-	-
Unigene32225_All	494	19	1.023	35	2.0991	gi|115442149|ref|NP_001045354.1|	257	4e-68	Os01g0940100 [Oryza sativa Japonica Group] >gi|113534885|dbj|BAF07268.1| Os01g0940100 [Oryza sativa Japonica Group]	sp|Q2KNB4|HXK3_ORYSJ	257	2e-68	Hexokinase-3 OS=Oryza sativa subsp. japonica GN=HXK3 PE=2 SV=1	SPAC24H6.04	101	7e-22	COG5026	Hexokinase	K00844	3e-71	264	sbi:SORBI_03g045420	hexokinase [EC:2.7.1.1]	GO:0006970//response to osmotic stress;GO:0006007//glucose catabolic process	GO:0004396//hexokinase activity;GO:0032559//adenyl ribonucleotide binding	GO:0043231//intracellular membrane-bounded organelle
Unigene1419_All	622	202	8.6377	1988	94.6935	gi|82581285|dbj|BAA23185.2|	165	4e-40	phosphoglucose isomerase [Dioscorea tokoro]	sp|P54237|G6PI1_CLAMI	155	3e-37	Glucose-6-phosphate isomerase, cytosolic 1 OS=Clarkia mildrediae GN=PGIC1 PE=3 SV=1	DR1742	79.7	3e-15	COG0166	Glucose-6-phosphate isomerase	K01810	8e-39	157	vvi:100252335	glucose-6-phosphate isomerase [EC:5.3.1.9]	GO:0006007//glucose catabolic process	GO:0016861//intramolecular oxidoreductase activity, interconverting aldoses and ketoses	GO:0044424//intracellular part
Unigene21175_All	811	517	16.9554	128	4.6761	gi|60617303|gb|AAX31279.1|	257	1e-67	phosphomannose isomerase [Cyamopsis tetragonoloba]	sp|Q3SZI0|MPI_BOVIN	189	2e-47	Mannose-6-phosphate isomerase OS=Bos taurus GN=MPI PE=2 SV=3	SPBC2G2.16	183	3e-46	COG1482	Phosphomannose isomerase	K01809	2e-75	279	vvi:100263511	mannose-6-phosphate isomerase [EC:5.3.1.8]	GO:0019852//L-ascorbic acid metabolic process;GO:0003006//reproductive developmental process;GO:0044238//primary metabolic process	GO:0016861//intramolecular oxidoreductase activity, interconverting aldoses and ketoses	-
Unigene8361_All	414	1429	91.806	391	27.9815	gi|227937356|gb|ACP43318.1|	216	9e-56	mannose-6-phosphate isomerase [Citrus maxima]	sp|Q54PA0|MPI_DICDI	124	1e-28	Probable mannose-6-phosphate isomerase OS=Dictyostelium discoideum GN=mpi PE=3 SV=1	SPBC2G2.16	106	1e-23	COG1482	Phosphomannose isomerase	K01809	8e-57	216	pop:POPTR_758948	mannose-6-phosphate isomerase [EC:5.3.1.8]	-	-	-
Unigene29281_All	2548	326	3.403	384	4.465	gi|115471885|ref|NP_001059541.1|	842	0	Os07g0447800 [Oryza sativa Japonica Group] >gi|113611077|dbj|BAF21455.1| Os07g0447800 [Oryza sativa Japonica Group]	sp|Q9C5V6|TOP6B_ARATH	167	3e-40	DNA topoisomerase 6 subunit B OS=Arabidopsis thaliana GN=TOP6B PE=1 SV=1	lin1985	429	########	COG1109	Phosphomannomutase	K01840	########	414	cme:CMC121C	phosphomannomutase [EC:5.4.2.8]	-	-	-
Unigene33680_All	1376	1014	19.6001	1201	25.8594	gi|122194126|sp|Q1W376.1|PMM_SOYBN	452	########	RecName: Full=Phosphomannomutase; AltName: Full=GmPMM >gi|90762150|gb|ABD97873.1| phosphomannomutase [Glycine max]	sp|Q1W376|PMM_SOYBN	452	########	Phosphomannomutase OS=Glycine max PE=2 SV=1	SPAC1556.07	310	4e-84	COG0561	Predicted hydrolases of the HAD superfamily	K01840	########	445	osa:4337437	phosphomannomutase [EC:5.4.2.8]	-	-	-
Unigene98029_All	673	1	0.0395	0	0	gi|115471885|ref|NP_001059541.1|	146	2e-34	Os07g0447800 [Oryza sativa Japonica Group] >gi|113611077|dbj|BAF21455.1| Os07g0447800 [Oryza sativa Japonica Group]	--	--	--	--	lin1985	59.3	5e-09	COG1109	Phosphomannomutase	K01840	1e-06	50.4	cme:CMC121C	phosphomannomutase [EC:5.4.2.8]	GO:0044238//primary metabolic process	GO:0016868//intramolecular transferase activity, phosphotransferases	GO:0009536//plastid
Unigene101221_All	553	22	1.0581	148	7.9292	gi|148841127|gb|ABR14736.1|	256	2e-67	GDP-mannose pyrophosphorylase [Gossypium hirsutum]	sp|Q86HG0|GMPPA_DICDI	145	2e-34	Mannose-1-phosphate guanyltransferase alpha OS=Dictyostelium discoideum GN=gmppA PE=2 SV=1	SPBC13G1.02	123	2e-28	COG1208	Nucleoside-diphosphate-sugar pyrophosphorylase involved in lipopolysaccharide biosynthesis/translation initiation factor 2B, gamma/epsilon subunits (eIF-2Bgamma/eIF-2Bepsilon)	K00966	9e-27	117	cme:CMO003C	mannose-1-phosphate guanylyltransferase [EC:2.7.7.13]	GO:0008152//metabolic process;GO:0010038//response to metal ion	GO:0008905	GO:0042579//microbody
Unigene12722_All	239	180	20.0315	130	16.1154	gi|226440342|gb|ACO57094.1|	150	4e-36	GDP-mannose pyrophosphorylase [Brachypodium phoenicoides]	sp|Q7SXP8|GMPAB_DANRE	82.8	6e-16	Mannose-1-phosphate guanyltransferase alpha-B OS=Danio rerio GN=gmppab PE=2 SV=1	SPBC13G1.02	47.8	5e-06	COG1208	Nucleoside-diphosphate-sugar pyrophosphorylase involved in lipopolysaccharide biosynthesis/translation initiation factor 2B, gamma/epsilon subunits (eIF-2Bgamma/eIF-2Bepsilon)	K00966	1e-09	58.9	cme:CMO003C	mannose-1-phosphate guanylyltransferase [EC:2.7.7.13]	-	-	-
Unigene23546_All	390	8	0.5456	39	2.9627	gi|113715733|gb|ABE03745.2|	92	2e-18	GDP-mannose pyrophosphorylase [Solanum lycopersicum]	sp|Q4I1Y5|MPG1_GIBZE	65.9	8e-11	Mannose-1-phosphate guanyltransferase OS=Gibberella zeae (strain PH-1 / FGSC 9075 / NRRL 31084) GN=MPG1 PE=3 SV=1	YDL055c	63.2	1e-10	COG1208	Nucleoside-diphosphate-sugar pyrophosphorylase involved in lipopolysaccharide biosynthesis/translation initiation factor 2B, gamma/epsilon subunits (eIF-2Bgamma/eIF-2Bepsilon)	K00971	7e-19	89.7	osa:4332373	mannose-1-phosphate guanylyltransferase [EC:2.7.7.22]	GO:0008152//metabolic process	GO:0008905	-
Unigene11490_All	727	3086	112.902	1558	63.4932	gi|115454931|ref|NP_001051066.1|	303	1e-81	Os03g0712700 [Oryza sativa Japonica Group] >gi|13324798|gb|AAK18846.1|AC082645_16 phosphoglucomutase [Oryza sativa Japonica Group] >gi|17981609|gb|AAL51086.1|AF455812_1 phosphoglucomutase [Oryza sativa] >gi|113549537|dbj|BAF12980.1| Os03g0712700 [Oryza sativa Japonica Group]	sp|P93804|PGMC1_MAIZE	300	9e-81	Phosphoglucomutase, cytoplasmic 1 OS=Zea mays PE=2 SV=2	SPBC32F12.10	197	1e-50	COG0033	Phosphoglucomutase	K01835	1e-82	303	osa:4333895	phosphoglucomutase [EC:5.4.2.2]	-	-	-
Unigene129996_All	1373	81	1.5691	467	10.0772	gi|162459678|ref|NP_001105405.1|	564	########	phosphoglucomutase, cytoplasmic 2 [Zea mays] >gi|12585310|sp|P93805.2|PGMC2_MAIZE RecName: Full=Phosphoglucomutase, cytoplasmic 2; Short=PGM 2; AltName: Full=Glucose phosphomutase 2 >gi|3294469|gb|AAC50049.1| phosphoglucomutase 2 [Zea mays]	sp|P93805|PGMC2_MAIZE	564	########	Phosphoglucomutase, cytoplasmic 2 OS=Zea mays PE=2 SV=2	AGl1564	325	1e-88	COG0033	Phosphoglucomutase	K01835	########	561	osa:4333895	phosphoglucomutase [EC:5.4.2.2]	-	-	-
Unigene130229_All	234	0	0	307	38.8702	gi|145864607|gb|ABP96985.1|	63.2	1e-09	phosphoglucomutase [Bambusa oldhamii]	sp|P93804|PGMC1_MAIZE	60.5	3e-09	Phosphoglucomutase, cytoplasmic 1 OS=Zea mays PE=2 SV=2	SPBC32F12.10	47.4	6e-06	COG0033	Phosphoglucomutase	K01835	2e-10	61.6	osa:4333895	phosphoglucomutase [EC:5.4.2.2]	GO:0010038//response to metal ion;GO:0019318//hexose metabolic process	GO:0046872//metal ion binding;GO:0016868//intramolecular transferase activity, phosphotransferases	GO:0043231//intracellular membrane-bounded organelle;GO:0044444//cytoplasmic part;GO:0016020//membrane
Unigene1964_All	901	284	8.3836	300	9.8649	gi|12585317|sp|Q9M4G5.1|PGMP_SOLTU	370	########	RecName: Full=Phosphoglucomutase, chloroplastic; Short=PGM; AltName: Full=Glucose phosphomutase; Flags: Precursor >gi|8250622|emb|CAB93680.1| plastidic phosphoglucomutase [Solanum tuberosum]	sp|Q9M4G5|PGMP_SOLTU	370	########	Phosphoglucomutase, chloroplastic OS=Solanum tuberosum GN=PGMP PE=2 SV=1	SPBC32F12.10	230	2e-60	COG0033	Phosphoglucomutase	K01835	2e-99	359	rcu:RCOM_1498100	phosphoglucomutase [EC:5.4.2.2]	-	-	-
Unigene20802_All	330	414	33.3676	223	20.021	gi|145864607|gb|ABP96985.1|	206	7e-53	phosphoglucomutase [Bambusa oldhamii]	sp|P93804|PGMC1_MAIZE	203	2e-52	Phosphoglucomutase, cytoplasmic 1 OS=Zea mays PE=2 SV=2	SPBC32F12.10	120	8e-28	COG0033	Phosphoglucomutase	K01835	9e-54	205	osa:4333895	phosphoglucomutase [EC:5.4.2.2]	GO:0019318//hexose metabolic process	GO:0046872//metal ion binding;GO:0016868//intramolecular transferase activity, phosphotransferases	GO:0044424//intracellular part
Unigene2168_All	1003	35	0.9281	11	0.3249	gi|115454931|ref|NP_001051066.1|	238	1e-61	Os03g0712700 [Oryza sativa Japonica Group] >gi|13324798|gb|AAK18846.1|AC082645_16 phosphoglucomutase [Oryza sativa Japonica Group] >gi|17981609|gb|AAL51086.1|AF455812_1 phosphoglucomutase [Oryza sativa] >gi|113549537|dbj|BAF12980.1| Os03g0712700 [Oryza sativa Japonica Group]	sp|P93805|PGMC2_MAIZE	238	7e-62	Phosphoglucomutase, cytoplasmic 2 OS=Zea mays PE=2 SV=2	AGl1564	115	9e-26	COG0033	Phosphoglucomutase	K01835	9e-63	238	osa:4333895	phosphoglucomutase [EC:5.4.2.2]	-	-	-
Unigene32883_All	1644	901	14.5768	538	9.6956	gi|115481356|ref|NP_001064271.1|	636	0	Os10g0189100 [Oryza sativa Japonica Group] >gi|113638880|dbj|BAF26185.1| Os10g0189100 [Oryza sativa Japonica Group]	sp|Q9M4G5|PGMP_SOLTU	634	0	Phosphoglucomutase, chloroplastic OS=Solanum tuberosum GN=PGMP PE=2 SV=1	mlr7590	419	########	COG0033	Phosphoglucomutase	K01835	0	652	rcu:RCOM_1498100	phosphoglucomutase [EC:5.4.2.2]	GO:0019318//hexose metabolic process	GO:0046872//metal ion binding;GO:0016868//intramolecular transferase activity, phosphotransferases	GO:0009536//plastid
Unigene47543_All	561	70	3.3187	5	0.2641	gi|162459678|ref|NP_001105405.1|	331	3e-90	phosphoglucomutase, cytoplasmic 2 [Zea mays] >gi|12585310|sp|P93805.2|PGMC2_MAIZE RecName: Full=Phosphoglucomutase, cytoplasmic 2; Short=PGM 2; AltName: Full=Glucose phosphomutase 2 >gi|3294469|gb|AAC50049.1| phosphoglucomutase 2 [Zea mays]	sp|P93805|PGMC2_MAIZE	331	2e-90	Phosphoglucomutase, cytoplasmic 2 OS=Zea mays PE=2 SV=2	AGl1564	214	1e-55	COG0033	Phosphoglucomutase	K01835	1e-90	329	osa:4333895	phosphoglucomutase [EC:5.4.2.2]	GO:0019318//hexose metabolic process	GO:0046872//metal ion binding;GO:0016868//intramolecular transferase activity, phosphotransferases	GO:0044424//intracellular part
Unigene47544_All	1389	2375	45.4779	11	0.2346	gi|162459678|ref|NP_001105405.1|	564	########	phosphoglucomutase, cytoplasmic 2 [Zea mays] >gi|12585310|sp|P93805.2|PGMC2_MAIZE RecName: Full=Phosphoglucomutase, cytoplasmic 2; Short=PGM 2; AltName: Full=Glucose phosphomutase 2 >gi|3294469|gb|AAC50049.1| phosphoglucomutase 2 [Zea mays]	sp|P93805|PGMC2_MAIZE	564	########	Phosphoglucomutase, cytoplasmic 2 OS=Zea mays PE=2 SV=2	AGl1564	323	3e-88	COG0033	Phosphoglucomutase	K01835	########	562	osa:4333895	phosphoglucomutase [EC:5.4.2.2]	-	-	-
Unigene92705_All	336	3	0.2375	19	1.6754	gi|145864607|gb|ABP96985.1|	110	4e-24	phosphoglucomutase [Bambusa oldhamii]	sp|P38652|PGM1_RAT	138	9e-33	Phosphoglucomutase-1 OS=Rattus norvegicus GN=Pgm1 PE=1 SV=2	BMEI1886	91.7	3e-19	COG0033	Phosphoglucomutase	K01835	7e-25	109	ath:AT1G70730	phosphoglucomutase [EC:5.4.2.2]	GO:0010038//response to metal ion;GO:0019318//hexose metabolic process	GO:0046872//metal ion binding;GO:0016868//intramolecular transferase activity, phosphotransferases	GO:0016020//membrane;GO:0009536//plastid
Unigene99048_All	610	0	0	71	3.4484	gi|297840641|ref|XP_002888202.1|	69.7	3e-11	ZCF125 [Arabidopsis lyrata subsp. lyrata] >gi|297334043|gb|EFH64461.1| ZCF125 [Arabidopsis lyrata subsp. lyrata]	sp|Q9SMM0|PGMP_BRANA	64.3	6e-10	Phosphoglucomutase, chloroplastic OS=Brassica napus GN=PGMP PE=2 SV=1	--	--	--	--	--	K01835	1e-10	63.9	ath:AT5G51820	phosphoglucomutase [EC:5.4.2.2]	GO:0010035//response to inorganic substance;GO:0005982//starch metabolic process;GO:0009581;GO:0006950//response to stress	GO:0016868//intramolecular transferase activity, phosphotransferases;GO:0003774//motor activity;GO:0000166//nucleotide binding	GO:0015630//microtubule cytoskeleton;GO:0009532//plastid stroma;GO:0009526//plastid envelope;GO:0005576//extracellular region
Unigene99049_All	616	0	0	9	0.4329	gi|297840641|ref|XP_002888202.1|	69.7	3e-11	ZCF125 [Arabidopsis lyrata subsp. lyrata] >gi|297334043|gb|EFH64461.1| ZCF125 [Arabidopsis lyrata subsp. lyrata]	sp|Q9M4G5|PGMP_SOLTU	55.8	6e-09	Phosphoglucomutase, chloroplastic OS=Solanum tuberosum GN=PGMP PE=2 SV=1	--	--	--	--	--	K01835	1e-10	58.9	vvi:100247590	phosphoglucomutase [EC:5.4.2.2]	GO:0010035//response to inorganic substance;GO:0005982//starch metabolic process;GO:0019318//hexose metabolic process;GO:0009581;GO:0006950//response to stress	GO:0016868//intramolecular transferase activity, phosphotransferases;GO:0046872//metal ion binding;GO:0003774//motor activity;GO:0000166//nucleotide binding	GO:0015630//microtubule cytoskeleton;GO:0009532//plastid stroma;GO:0009526//plastid envelope;GO:0005576//extracellular region
Unigene11781_All	1985	12951	173.533	4063	60.643	gi|21666502|gb|AAM73731.1|AF395516_1	901	0	ADP-glucose pyrophosphorylase small subunit [Metroxylon sagu]	sp|P52417|GLGS2_VICFA	875	0	Glucose-1-phosphate adenylyltransferase small subunit 2, chloroplastic OS=Vicia faba GN=AGPP PE=2 SV=1	all4645	590	4e-168	COG0448	ADP-glucose pyrophosphorylase	K00975	0	890	rcu:RCOM_1212050	glucose-1-phosphate adenylyltransferase [EC:2.7.7.27]	GO:0005982//starch metabolic process;GO:0005977//glycogen metabolic process	GO:0070566//adenylyltransferase activity;GO:0032559//adenyl ribonucleotide binding	GO:0009536//plastid
Unigene121707_All	253	3	0.3154	27	3.1618	gi|4836911|gb|AAD30613.1|AC007153_5	85.1	2e-16	Putative ADP-glucose pyrophosphorylase, small subunit precursor [Arabidopsis thaliana]	sp|P52417|GLGS2_VICFA	82	1e-15	Glucose-1-phosphate adenylyltransferase small subunit 2, chloroplastic OS=Vicia faba GN=AGPP PE=2 SV=1	all4645	66.6	1e-11	COG0448	ADP-glucose pyrophosphorylase	K00975	3e-20	94	vvi:100262934	glucose-1-phosphate adenylyltransferase [EC:2.7.7.27]	GO:0008152//metabolic process	GO:0016779//nucleotidyltransferase activity	-
Unigene132379_All	640	0	0	8	0.3703	gi|2642640|gb|AAB91468.1|	324	5e-88	ADP-glucose pyrophosphorylase large subunit 2 [Citrullus lanatus subsp. vulgaris]	sp|P55230|GLGL2_ARATH	313	4e-85	Glucose-1-phosphate adenylyltransferase large subunit 2, chloroplastic OS=Arabidopsis thaliana GN=APL2 PE=2 SV=2	all4645	251	7e-67	COG0448	ADP-glucose pyrophosphorylase	K00975	2e-87	318	pop:POPTR_830057	glucose-1-phosphate adenylyltransferase [EC:2.7.7.27]	GO:0005982//starch metabolic process;GO:0005977//glycogen metabolic process	GO:0070566//adenylyltransferase activity;GO:0032559//adenyl ribonucleotide binding	GO:0009536//plastid
Unigene132380_All	838	13	0.4126	39	1.3788	gi|2642640|gb|AAB91468.1|	472	1e-132	ADP-glucose pyrophosphorylase large subunit 2 [Citrullus lanatus subsp. vulgaris]	sp|P55230|GLGL2_ARATH	460	6e-129	Glucose-1-phosphate adenylyltransferase large subunit 2, chloroplastic OS=Arabidopsis thaliana GN=APL2 PE=2 SV=2	all4645	335	4e-92	COG0448	ADP-glucose pyrophosphorylase	K00975	1e-130	463	pop:POPTR_830057	glucose-1-phosphate adenylyltransferase [EC:2.7.7.27]	-	-	-
Unigene19074_All	1166	1451	33.0985	590	14.9916	gi|2642640|gb|AAB91468.1|	380	1e-104	ADP-glucose pyrophosphorylase large subunit 2 [Citrullus lanatus subsp. vulgaris]	sp|Q00081|GLGL1_SOLTU	368	4e-101	Glucose-1-phosphate adenylyltransferase large subunit 1 (Fragment) OS=Solanum tuberosum GN=AGPS1 PE=2 SV=1	all4645	260	3e-69	COG0448	ADP-glucose pyrophosphorylase	K00975	4e-105	379	pop:POPTR_830057	glucose-1-phosphate adenylyltransferase [EC:2.7.7.27]	-	-	-
Unigene24814_All	297	4533	405.946	1568	156.417	gi|126363765|dbj|BAF47749.1|	187	3e-47	ADP-glucose pyrophosphorylase beta subunit IbAGPb3 [Ipomoea batatas]	sp|P55229|GLGL1_ARATH	183	3e-46	Glucose-1-phosphate adenylyltransferase large subunit 1, chloroplastic OS=Arabidopsis thaliana GN=ADG2 PE=1 SV=3	slr1176	124	5e-29	COG0448	ADP-glucose pyrophosphorylase	K00975	3e-51	196	vvi:100263079	glucose-1-phosphate adenylyltransferase [EC:2.7.7.27]	GO:0005977//glycogen metabolic process	GO:0070566//adenylyltransferase activity	GO:0009526//plastid envelope;GO:0009532//plastid stroma
Unigene27033_All	319	6	0.5003	7	0.6501	gi|4836911|gb|AAD30613.1|AC007153_5	76.6	9e-14	Putative ADP-glucose pyrophosphorylase, small subunit precursor [Arabidopsis thaliana]	sp|B2IUY3|GLGC_NOSP7	77.4	3e-14	Glucose-1-phosphate adenylyltransferase OS=Nostoc punctiforme (strain ATCC 29133 / PCC 73102) GN=glgC PE=3 SV=1	all4645	72.4	2e-13	COG0448	ADP-glucose pyrophosphorylase	K00975	2e-16	81.6	pop:POPTR_275151	glucose-1-phosphate adenylyltransferase [EC:2.7.7.27]	-	-	-
Unigene28565_All	951	2980	83.3441	1135	35.3598	gi|13487783|gb|AAK27718.1|AF356002_1	254	9e-67	ADP-glucose pyrophosphorylase [Cicer arietinum]	sp|P55243|GLGL3_SOLTU	246	2e-64	Glucose-1-phosphate adenylyltransferase large subunit 3, chloroplastic/amyloplastic OS=Solanum tuberosum GN=AGPS3 PE=2 SV=1	all4645	157	2e-38	COG0448	ADP-glucose pyrophosphorylase	K00975	2e-68	256	vvi:100263079	glucose-1-phosphate adenylyltransferase [EC:2.7.7.27]	GO:0005982//starch metabolic process;GO:0005977//glycogen metabolic process	GO:0070566//adenylyltransferase activity;GO:0032559//adenyl ribonucleotide binding	GO:0009532//plastid stroma;GO:0009526//plastid envelope
Unigene28566_All	1474	2590	46.7349	1370	27.537	gi|22347636|gb|AAM95945.1|	413	1e-114	ADP-glucose pyrophosphorylase large subunit [Oncidium Goldiana]	sp|P55229|GLGL1_ARATH	390	1e-107	Glucose-1-phosphate adenylyltransferase large subunit 1, chloroplastic OS=Arabidopsis thaliana GN=ADG2 PE=1 SV=3	all4645	274	3e-73	COG0448	ADP-glucose pyrophosphorylase	K00975	1e-117	421	vvi:100263079	glucose-1-phosphate adenylyltransferase [EC:2.7.7.27]	-	-	-
Unigene34753_All	216	5	0.6157	49	6.721	gi|115471355|ref|NP_001059276.1|	129	1e-29	Os07g0243200 [Oryza sativa Japonica Group] >gi|113610812|dbj|BAF21190.1| Os07g0243200 [Oryza sativa Japonica Group]	sp|P55230|GLGL2_ARATH	125	1e-28	Glucose-1-phosphate adenylyltransferase large subunit 2, chloroplastic OS=Arabidopsis thaliana GN=APL2 PE=2 SV=2	all4645	73.6	9e-14	COG0448	ADP-glucose pyrophosphorylase	K00975	2e-33	137	pop:POPTR_807430	glucose-1-phosphate adenylyltransferase [EC:2.7.7.27]	-	-	-
Unigene38812_All	643	53	2.1923	6	0.2765	gi|1707922|sp|P55233.1|GLGL1_BETVU	54.3	1e-16	RecName: Full=Glucose-1-phosphate adenylyltransferase large subunit, chloroplastic/amyloplastic; AltName: Full=ADP-glucose pyrophosphorylase; AltName: Full=ADP-glucose synthase; AltName: Full=AGPase S; AltName: Full=Alpha-D-glucose-1-phosphate adenyl transferase; Flags: Precursor >gi|556624|emb|CAA55516.1| ADP-glucose pyrophosphorylase [Beta vulgaris subsp. vulgaris]	sp|P55233|GLGL1_BETVU	54.3	5e-17	Glucose-1-phosphate adenylyltransferase large subunit, chloroplastic/amyloplastic OS=Beta vulgaris GN=AGPS1 PE=2 SV=1	slr1176	41.6	6e-08	COG0448	ADP-glucose pyrophosphorylase	K00975	2e-18	55.5	pop:POPTR_830057	glucose-1-phosphate adenylyltransferase [EC:2.7.7.27]	GO:0005982//starch metabolic process;GO:0005977//glycogen metabolic process	GO:0070566//adenylyltransferase activity;GO:0032559//adenyl ribonucleotide binding	GO:0009536//plastid
Unigene49828_All	1158	14	0.3216	0	0	gi|115451469|ref|NP_001049335.1|	256	3e-67	Os03g0209500 [Oryza sativa Japonica Group] >gi|113547806|dbj|BAF11249.1| Os03g0209500 [Oryza sativa Japonica Group]	sp|Q9C533|ZDHC1_ARATH	203	2e-51	Probable S-acyltransferase At1g69420 OS=Arabidopsis thaliana GN=At1g69420 PE=1 SV=2	all4645	53.9	5e-07	COG0448	ADP-glucose pyrophosphorylase	K00975	1e-09	61.6	osa:4342819	glucose-1-phosphate adenylyltransferase [EC:2.7.7.27]	-	GO:0046872//metal ion binding	GO:0031410//cytoplasmic vesicle
Unigene55858_All	333	9	0.7188	4	0.3559	gi|2642638|gb|AAB91467.1|	67.8	4e-11	ADP-glucose pyrophosphorylase large subunit 1 [Citrullus lanatus subsp. vulgaris]	sp|Q9SIK1|GLGL4_ARATH	61.2	2e-09	Probable glucose-1-phosphate adenylyltransferase large subunit, chloroplastic OS=Arabidopsis thaliana GN=At2g21590 PE=2 SV=1	--	--	--	--	--	K00975	4e-12	67	vvi:100253688	glucose-1-phosphate adenylyltransferase [EC:2.7.7.27]	-	-	-
Unigene55859_All	210	0	0	0	0	gi|2642640|gb|AAB91468.1|	96.3	1e-19	ADP-glucose pyrophosphorylase large subunit 2 [Citrullus lanatus subsp. vulgaris]	sp|P55242|GLGL2_SOLTU	90.5	3e-18	Glucose-1-phosphate adenylyltransferase large subunit 2, chloroplastic/amyloplastic OS=Solanum tuberosum GN=AGPS2 PE=2 SV=1	all4645	60.5	7e-10	COG0448	ADP-glucose pyrophosphorylase	K00975	3e-21	97.4	rcu:RCOM_1342030	glucose-1-phosphate adenylyltransferase [EC:2.7.7.27]	-	-	-
Unigene61875_All	1158	712	16.3535	4	0.1023	gi|307136372|gb|ADN34184.1|	395	1e-109	ADP-glucose pyrophosphorylase large subunit [Cucumis melo subsp. melo]	sp|P55233|GLGL1_BETVU	377	1e-103	Glucose-1-phosphate adenylyltransferase large subunit, chloroplastic/amyloplastic OS=Beta vulgaris GN=AGPS1 PE=2 SV=1	all4645	284	2e-76	COG0448	ADP-glucose pyrophosphorylase	K00975	1e-113	407	vvi:100241983	glucose-1-phosphate adenylyltransferase [EC:2.7.7.27]	-	-	-
Unigene80858_All	228	3	0.35	2	0.2599	gi|126363763|dbj|BAF47748.1|	83.6	7e-16	ADP-glucose pyrophosphorylase beta subunit IbAGPb2 [Ipomoea batatas]	sp|P55242|GLGL2_SOLTU	78.2	2e-14	Glucose-1-phosphate adenylyltransferase large subunit 2, chloroplastic/amyloplastic OS=Solanum tuberosum GN=AGPS2 PE=2 SV=1	slr1176	66.2	1e-11	COG0448	ADP-glucose pyrophosphorylase	K00975	1e-16	82	vvi:100241983	glucose-1-phosphate adenylyltransferase [EC:2.7.7.27]	GO:0071555;GO:0005977//glycogen metabolic process	GO:0070566//adenylyltransferase activity;GO:0004091//carboxylesterase activity	GO:0009536//plastid
Unigene8503_All	1059	29	0.7284	146	4.0846	gi|307136372|gb|ADN34184.1|	257	2e-67	ADP-glucose pyrophosphorylase large subunit [Cucumis melo subsp. melo]	sp|P55233|GLGL1_BETVU	257	9e-68	Glucose-1-phosphate adenylyltransferase large subunit, chloroplastic/amyloplastic OS=Beta vulgaris GN=AGPS1 PE=2 SV=1	all4645	167	2e-41	COG0448	ADP-glucose pyrophosphorylase	K00975	1e-73	274	rcu:RCOM_1595090	glucose-1-phosphate adenylyltransferase [EC:2.7.7.27]	GO:0005977//glycogen metabolic process	GO:0070566//adenylyltransferase activity;GO:0000166//nucleotide binding	GO:0009536//plastid
Unigene85930_All	820	1	0.0324	64	2.3124	gi|13487785|gb|AAK27719.1|AF356003_1	73.6	3e-12	ADP-glucose pyrophosphorylase large subunit CagpL2 [Cicer arietinum]	sp|P55242|GLGL2_SOLTU	73.6	2e-12	Glucose-1-phosphate adenylyltransferase large subunit 2, chloroplastic/amyloplastic OS=Solanum tuberosum GN=AGPS2 PE=2 SV=1	--	--	--	--	--	K00975	1e-14	77.8	vvi:100241983	glucose-1-phosphate adenylyltransferase [EC:2.7.7.27]	GO:0008152//metabolic process	GO:0016740//transferase activity	GO:0009536//plastid
Unigene89676_All	1299	20	0.4095	236	5.3827	gi|307136372|gb|ADN34184.1|	384	1e-105	ADP-glucose pyrophosphorylase large subunit [Cucumis melo subsp. melo]	sp|P55233|GLGL1_BETVU	366	2e-100	Glucose-1-phosphate adenylyltransferase large subunit, chloroplastic/amyloplastic OS=Beta vulgaris GN=AGPS1 PE=2 SV=1	all4645	273	4e-73	COG0448	ADP-glucose pyrophosphorylase	K00975	2e-110	396	vvi:100241983	glucose-1-phosphate adenylyltransferase [EC:2.7.7.27]	GO:0005982//starch metabolic process;GO:0005977//glycogen metabolic process	GO:0070566//adenylyltransferase activity	GO:0009536//plastid
Unigene89823_All	893	24	0.7148	234	7.7635	gi|307136372|gb|ADN34184.1|	253	3e-66	ADP-glucose pyrophosphorylase large subunit [Cucumis melo subsp. melo]	sp|P55230|GLGL2_ARATH	247	7e-65	Glucose-1-phosphate adenylyltransferase large subunit 2, chloroplastic OS=Arabidopsis thaliana GN=APL2 PE=2 SV=2	all4645	167	3e-41	COG0448	ADP-glucose pyrophosphorylase	K00975	4e-68	255	pop:POPTR_830057	glucose-1-phosphate adenylyltransferase [EC:2.7.7.27]	GO:0005982//starch metabolic process;GO:0005977//glycogen metabolic process	GO:0070566//adenylyltransferase activity;GO:0032559//adenyl ribonucleotide binding	GO:0009536//plastid
Unigene94915_All	619	11	0.4727	41	1.9624	gi|297848844|ref|XP_002892303.1|	238	3e-62	ADP-glucose pyrophoshorylase small subunit 2 [Arabidopsis lyrata subsp. lyrata] >gi|297338145|gb|EFH68562.1| ADP-glucose pyrophoshorylase small subunit 2 [Arabidopsis lyrata subsp. lyrata]	sp|P55238|GLGS_HORVU	202	1e-51	Glucose-1-phosphate adenylyltransferase small subunit, chloroplastic/amyloplastic OS=Hordeum vulgare PE=2 SV=1	slr1176	189	4e-48	COG0448	ADP-glucose pyrophosphorylase	K00975	4e-68	254	rcu:RCOM_0211400	glucose-1-phosphate adenylyltransferase [EC:2.7.7.27]	GO:0006771;GO:0005982//starch metabolic process;GO:0005977//glycogen metabolic process	GO:0016765//transferase activity, transferring alkyl or aryl (other than methyl) groups;GO:0070566//adenylyltransferase activity	GO:0043234//protein complex;GO:0009536//plastid
Unigene97810_All	231	5	0.5757	38	4.8738	gi|115471355|ref|NP_001059276.1|	144	3e-34	Os07g0243200 [Oryza sativa Japonica Group] >gi|113610812|dbj|BAF21190.1| Os07g0243200 [Oryza sativa Japonica Group]	sp|P55230|GLGL2_ARATH	140	3e-33	Glucose-1-phosphate adenylyltransferase large subunit 2, chloroplastic OS=Arabidopsis thaliana GN=APL2 PE=2 SV=2	all4645	120	6e-28	COG0448	ADP-glucose pyrophosphorylase	K00975	2e-37	151	rcu:RCOM_1342030	glucose-1-phosphate adenylyltransferase [EC:2.7.7.27]	GO:0005982//starch metabolic process;GO:0005977//glycogen metabolic process	GO:0070566//adenylyltransferase activity	GO:0009536//plastid
Unigene97832_All	561	7	0.3319	158	8.3443	gi|1840114|gb|AAC49942.1|	241	3e-63	ADP-glucose pyrophosphorylase large subunit [Solanum lycopersicum]	sp|P55242|GLGL2_SOLTU	239	8e-63	Glucose-1-phosphate adenylyltransferase large subunit 2, chloroplastic/amyloplastic OS=Solanum tuberosum GN=AGPS2 PE=2 SV=1	all4645	198	5e-51	COG0448	ADP-glucose pyrophosphorylase	K00975	1e-70	263	pop:POPTR_807430	glucose-1-phosphate adenylyltransferase [EC:2.7.7.27]	GO:0005982//starch metabolic process;GO:0071555;GO:0005977//glycogen metabolic process	GO:0004091//carboxylesterase activity;GO:0070566//adenylyltransferase activity;GO:0032559//adenyl ribonucleotide binding	GO:0009536//plastid
Unigene85931_All	643	0	0	43	1.9813	gi|13487785|gb|AAK27719.1|AF356003_1	77	2e-13	ADP-glucose pyrophosphorylase large subunit CagpL2 [Cicer arietinum]	sp|P55233|GLGL1_BETVU	76.3	2e-13	Glucose-1-phosphate adenylyltransferase large subunit, chloroplastic/amyloplastic OS=Beta vulgaris GN=AGPS1 PE=2 SV=1	--	--	--	--	--	K00975	9e-16	80.9	vvi:100241983	glucose-1-phosphate adenylyltransferase [EC:2.7.7.27]	-	-	-
Unigene105914_All	484	2	0.1099	24	1.4691	gi|294336041|gb|ADE62529.1|	211	2e-54	UDP-glucose pyrophosphorylase [Gracilaria lemaneiformis]	sp|P79303|UGPA_PIG	290	2e-78	UTP--glucose-1-phosphate uridylyltransferase OS=Sus scrofa GN=UGP2 PE=2 SV=3	SPCC1322.04	216	2e-56	COG4284	UDP-glucose pyrophosphorylase	K00963	3e-53	204	osa:4347800	UTP--glucose-1-phosphate uridylyltransferase [EC:2.7.7.9]	-	GO:0016779//nucleotidyltransferase activity	-
Unigene106067_All	280	4	0.38	21	2.2221	gi|7417426|gb|AAF62555.1|AF249880_1	124	4e-28	UDP-glucose pyrophosphorylase [Oryza sativa Indica Group]	sp|O35156|UGPA_CRIGR	156	3e-38	UTP--glucose-1-phosphate uridylyltransferase OS=Cricetulus griseus GN=UGP2 PE=2 SV=3	YKL035w	121	4e-28	COG4284	UDP-glucose pyrophosphorylase	K00963	1e-28	122	ppp:PHYPADRAFT_179979	UTP--glucose-1-phosphate uridylyltransferase [EC:2.7.7.9]	-	GO:0051748//UTP-monosaccharide-1-phosphate uridylyltransferase activity	GO:0044424//intracellular part
Unigene126712_All	377	17	1.1994	158	12.4168	gi|18410414|ref|NP_567031.1|	115	6e-51	UDP-glucose pyrophosphorylase 3 [Arabidopsis thaliana] >gi|332645948|gb|AEE79469.1| UDP-glucose pyrophosphorylase 3 [Arabidopsis thaliana]	--	--	--	--	--	--	--	--	--	--	--	--	--	--	-	GO:0016772//transferase activity, transferring phosphorus-containing groups	GO:0009536//plastid
Unigene127085_All	242	0	0	10	1.2243	gi|18410414|ref|NP_567031.1|	120	7e-27	UDP-glucose pyrophosphorylase 3 [Arabidopsis thaliana] >gi|332645948|gb|AEE79469.1| UDP-glucose pyrophosphorylase 3 [Arabidopsis thaliana]	--	--	--	--	--	--	--	--	--	--	--	--	--	--	-	GO:0016772//transferase activity, transferring phosphorus-containing groups	GO:0009536//plastid
Unigene20713_All	691	626	24.0955	1259	53.9811	gi|18410414|ref|NP_567031.1|	175	5e-43	UDP-glucose pyrophosphorylase 3 [Arabidopsis thaliana] >gi|332645948|gb|AEE79469.1| UDP-glucose pyrophosphorylase 3 [Arabidopsis thaliana]	--	--	--	--	--	--	--	--	--	--	--	--	--	--	-	GO:0016772//transferase activity, transferring phosphorus-containing groups	GO:0009536//plastid
Unigene28076_All	544	184	8.9962	276	15.0316	gi|18410414|ref|NP_567031.1|	278	4e-74	UDP-glucose pyrophosphorylase 3 [Arabidopsis thaliana] >gi|332645948|gb|AEE79469.1| UDP-glucose pyrophosphorylase 3 [Arabidopsis thaliana]	--	--	--	--	--	--	--	--	--	--	--	--	--	--	-	GO:0016772//transferase activity, transferring phosphorus-containing groups	GO:0009536//plastid
Unigene32828_All	1389	4685	89.7112	6671	142.293	gi|37729658|gb|AAO48422.1|	725	0	UDP-glucose pyrophosphorylase [Bambusa oldhamii]	sp|Q9SDX3|UGPA_MUSAC	716	0	UTP--glucose-1-phosphate uridylyltransferase OS=Musa acuminata GN=UGPA PE=2 SV=1	SPCC1322.04	460	2e-129	COG4284	UDP-glucose pyrophosphorylase	K00963	0	719	zma:100191846	UTP--glucose-1-phosphate uridylyltransferase [EC:2.7.7.9]	-	GO:0051748//UTP-monosaccharide-1-phosphate uridylyltransferase activity	GO:0044424//intracellular part
Unigene35852_All	802	111	3.6812	321	11.8584	gi|224814363|gb|ACN65405.1|	110	3e-23	UDP-glucose pyrophosphorylase [Bambusa oldhamii]	sp|Q9SDX3|UGPA_MUSAC	107	1e-22	UTP--glucose-1-phosphate uridylyltransferase OS=Musa acuminata GN=UGPA PE=2 SV=1	--	--	--	--	--	K00963	1e-24	110	vvi:100253896	UTP--glucose-1-phosphate uridylyltransferase [EC:2.7.7.9]	-	GO:0051748//UTP-monosaccharide-1-phosphate uridylyltransferase activity	GO:0044424//intracellular part
Unigene87620_All	448	5	0.2968	48	3.1744	gi|294336041|gb|ADE62529.1|	161	2e-39	UDP-glucose pyrophosphorylase [Gracilaria lemaneiformis]	sp|Q91ZJ5|UGPA_MOUSE	224	1e-58	UTP--glucose-1-phosphate uridylyltransferase OS=Mus musculus GN=Ugp2 PE=2 SV=3	SPCC1322.04	148	4e-36	COG4284	UDP-glucose pyrophosphorylase	K00963	1e-34	142	cme:CMS159C	UTP--glucose-1-phosphate uridylyltransferase [EC:2.7.7.9]	-	GO:0051748//UTP-monosaccharide-1-phosphate uridylyltransferase activity	-
Unigene11218_All	1466	1256	22.7874	793	16.0263	gi|37905976|gb|AAP41030.1|	625	1e-178	soluble starch synthase II [Colocasia esculenta]	sp|Q43847|SSY2_SOLTU	582	2e-165	Granule-bound starch synthase 2, chloroplastic/amyloplastic OS=Solanum tuberosum GN=SS2 PE=1 SV=3	SP1124	226	8e-59	COG0297	Glycogen synthase	K00703	7e-172	601	vvi:100261002	starch synthase [EC:2.4.1.21]	-	-	-
Unigene130461_All	648	289	11.8621	573	26.1983	gi|37905976|gb|AAP41030.1|	376	1e-103	soluble starch synthase II [Colocasia esculenta]	sp|Q43093|SSG2_PEA	308	1e-83	Granule-bound starch synthase 2, chloroplastic/amyloplastic OS=Pisum sativum PE=1 SV=1	BS_glgA	84.7	1e-16	COG0297	Glycogen synthase	K00703	2e-90	328	vvi:100261002	starch synthase [EC:2.4.1.21]	GO:0005982//starch metabolic process;GO:0005977//glycogen metabolic process	GO:0046527//glucosyltransferase activity	GO:0009536//plastid
Unigene18245_All	2316	730	8.3835	1126	14.4044	gi|247643236|gb|ACT09059.1|	1252	0	starch synthase III precursor [Solanum lycopersicum]	sp|Q43846|SSY3_SOLTU	1229	0	Soluble starch synthase 3, chloroplastic/amyloplastic OS=Solanum tuberosum GN=SS3 PE=1 SV=1	alr0031	285	2e-76	COG0297	Glycogen synthase	K00703	5e-176	615	olu:OSTLU_41853	starch synthase [EC:2.4.1.21]	GO:0005977//glycogen metabolic process	GO:0046527//glucosyltransferase activity	GO:0009536//plastid
Unigene18417_All	3035	214	1.8754	492	4.8029	gi|4582783|emb|CAB40375.1|	1204	0	starch synthase, isoform V [Vigna unguiculata]	sp|Q6MAS9|GLGA_PARUW	495	9e-139	Glycogen synthase OS=Protochlamydia amoebophila (strain UWE25) GN=glgA PE=3 SV=1	sll1393	447	6e-125	COG0297	Glycogen synthase	K00703	3e-119	427	pop:POPTR_1117598	starch synthase [EC:2.4.1.21]	GO:0005977//glycogen metabolic process	GO:0046527//glucosyltransferase activity	GO:0043231//intracellular membrane-bounded organelle
Unigene19668_All	907	3474	101.874	1070	34.9519	gi|197725528|gb|ACH72975.1|	343	2e-93	granule-bound starch synthase [Nelumbo nucifera]	sp|O82627|SSG1_ANTMA	326	2e-88	Granule-bound starch synthase 1, chloroplastic/amyloplastic OS=Antirrhinum majus GN=WAXY PE=2 SV=1	BS_glgA	72.8	8e-13	COG0297	Glycogen synthase	K13679	5e-86	315	vvi:100264969	granule-bound starch synthase [EC:2.4.1.242]	-	-	-
Unigene19673_All	561	794	37.6441	368	19.4348	gi|37905976|gb|AAP41030.1|	254	6e-67	soluble starch synthase II [Colocasia esculenta]	sp|Q43093|SSG2_PEA	56.2	1e-07	Granule-bound starch synthase 2, chloroplastic/amyloplastic OS=Pisum sativum PE=1 SV=1	--	--	--	--	--	K00703	3e-14	75.5	vvi:100261002	starch synthase [EC:2.4.1.21]	-	-	-
Unigene2316_All	1476	3603	64.9258	1497	30.049	gi|223029784|gb|ACM78591.1|	533	1e-150	granule-bound starch synthase [Nelumbo nucifera]	sp|Q43134|SSG1_SORBI	506	2e-142	Granule-bound starch synthase 1, chloroplastic/amyloplastic OS=Sorghum bicolor GN=WAXY PE=2 SV=1	TM0895	200	6e-51	COG0297	Glycogen synthase	K13679	1e-149	527	vvi:100264969	granule-bound starch synthase [EC:2.4.1.242]	-	-	-
Unigene32887_All	1264	369	7.7646	149	3.4925	gi|27447607|gb|AAN37578.1|	685	0	soluble starch synthase I [Colocasia esculenta]	sp|Q9FNF2|SSY1_ARATH	582	2e-165	Soluble starch synthase, chloroplastic/amyloplastic OS=Arabidopsis thaliana GN=At5g24300 PE=2 SV=1	SP1124	243	4e-64	COG0297	Glycogen synthase	K00703	2e-171	599	vvi:100250417	starch synthase [EC:2.4.1.21]	GO:0005977//glycogen metabolic process	GO:0046527//glucosyltransferase activity	-
Unigene36741_All	284	13	1.2175	0	0	gi|4582783|emb|CAB40375.1|	93.6	7e-19	starch synthase, isoform V [Vigna unguiculata]	sp|Q0DEC8|SSY1_ORYSJ	64.3	2e-10	Soluble starch synthase 1, chloroplastic/amyloplastic OS=Oryza sativa subsp. japonica GN=Os06g0160700 PE=1 SV=1	alr0031	53.1	1e-07	COG0297	Glycogen synthase	K00703	3e-09	57.4	zma:541669	starch synthase [EC:2.4.1.21]	GO:0006073//cellular glucan metabolic process	GO:0016757//transferase activity, transferring glycosyl groups	GO:0043231//intracellular membrane-bounded organelle
Unigene37192_All	698	529	20.1576	171	7.2583	gi|254838295|gb|ACT83376.1|	155	4e-37	soluble starch synthase [Solanum tuberosum]	sp|Q43846|SSY3_SOLTU	155	2e-37	Soluble starch synthase 3, chloroplastic/amyloplastic OS=Solanum tuberosum GN=SS3 PE=1 SV=1	alr0031	57	3e-08	COG0297	Glycogen synthase	K00703	6e-24	108	cre:CHLREDRAFT_191662	starch synthase [EC:2.4.1.21]	-	-	-
Unigene38192_All	441	62	3.7393	0	0	gi|307136216|gb|ADN34053.1|	214	3e-55	starch synthase [Cucumis melo subsp. melo]	sp|Q43846|SSY3_SOLTU	209	5e-54	Soluble starch synthase 3, chloroplastic/amyloplastic OS=Solanum tuberosum GN=SS3 PE=1 SV=1	--	--	--	--	--	K00703	6e-15	77	olu:OSTLU_40458	starch synthase [EC:2.4.1.21]	GO:0005977//glycogen metabolic process	GO:0046527//glucosyltransferase activity	GO:0009536//plastid
Unigene46657_All	290	33	3.0266	10	1.0216	gi|27447607|gb|AAN37578.1|	174	2e-43	soluble starch synthase I [Colocasia esculenta]	sp|P93568|SSY1_SOLTU	142	8e-34	Soluble starch synthase 1, chloroplastic/amyloplastic OS=Solanum tuberosum PE=2 SV=1	SP1124	57.8	5e-09	COG0297	Glycogen synthase	K00703	9e-36	145	pop:POPTR_1100713	starch synthase [EC:2.4.1.21]	GO:0051707//response to other organism;GO:0005982//starch metabolic process;GO:0009250//glucan biosynthetic process;GO:0005977//glycogen metabolic process	GO:0046527//glucosyltransferase activity	GO:0009532//plastid stroma
Unigene46681_All	465	138	7.8934	3	0.1911	gi|27447607|gb|AAN37578.1|	112	2e-24	soluble starch synthase I [Colocasia esculenta]	--	--	--	--	--	--	--	--	--	--	--	--	--	--	-	-	-
Unigene46938_All	884	171	5.145	0	0	gi|262345781|gb|ACY56254.1|	423	1e-117	soluble starch synthase IV-2 [Oryza sativa Japonica Group] >gi|262345783|gb|ACY56255.1| soluble starch synthase IV-2 [Oryza sativa Japonica Group] >gi|262345785|gb|ACY56256.1| soluble starch synthase IV-2 [Oryza sativa Japonica Group] >gi|262345787|gb|ACY56257.1| soluble starch synthase IV-2 [Oryza sativa Japonica Group] >gi|262345789|gb|ACY56258.1| soluble starch synthase IV-2 [Oryza sativa Japo…	sp|Q6MAS9|GLGA_PARUW	256	1e-67	Glycogen synthase OS=Protochlamydia amoebophila (strain UWE25) GN=glgA PE=3 SV=1	alr0031	228	1e-59	COG0297	Glycogen synthase	K00703	2e-64	243	pop:POPTR_1117598	starch synthase [EC:2.4.1.21]	-	-	-
Unigene66744_All	1203	189	4.1786	14	0.3448	gi|247643234|gb|ACT09058.1|	114	2e-24	starch synthase IV precursor [Solanum lycopersicum]	--	--	--	--	--	--	--	--	--	--	--	--	--	--	GO:0008152//metabolic process	GO:0016740//transferase activity	-
Unigene70427_All	759	511	17.9068	8	0.3123	gi|37905976|gb|AAP41030.1|	394	1e-109	soluble starch synthase II [Colocasia esculenta]	sp|Q43093|SSG2_PEA	301	4e-81	Granule-bound starch synthase 2, chloroplastic/amyloplastic OS=Pisum sativum PE=1 SV=1	BS_glgA	81.6	1e-15	COG0297	Glycogen synthase	K00703	5e-86	314	vvi:100261002	starch synthase [EC:2.4.1.21]	GO:0005982//starch metabolic process;GO:0005977//glycogen metabolic process	GO:0046527//glucosyltransferase activity	GO:0009536//plastid
Unigene82753_All	441	0	0	34	2.2842	gi|145202756|gb|ABP35819.1|	53.5	8e-07	granule-bound starch synthase II precursor [Sorghum bicolor]	sp|P0C585|SSG1_ORYSA	50.8	3e-06	Granule-bound starch synthase 1, chloroplastic/amyloplastic OS=Oryza sativa GN=WAXY PE=3 SV=1	--	--	--	--	--	K13679	8e-08	53.5	sbi:SORBI_02g009870	granule-bound starch synthase [EC:2.4.1.242]	GO:0006073//cellular glucan metabolic process	GO:0046527//glucosyltransferase activity	-
Unigene8325_All	1346	591	11.6784	322	7.0877	gi|262345715|gb|ACY56221.1|	162	1e-38	soluble starch synthase III-1 [Oryza sativa Indica Group]	sp|Q43846|SSY3_SOLTU	143	3e-33	Soluble starch synthase 3, chloroplastic/amyloplastic OS=Solanum tuberosum GN=SS3 PE=1 SV=1	--	--	--	--	--	--	--	--	--	--	-	-	-
Unigene8436_All	743	103	3.6871	111	4.4262	gi|37905976|gb|AAP41030.1|	138	9e-32	soluble starch synthase II [Colocasia esculenta]	--	--	--	--	--	--	--	--	--	--	--	--	--	--	-	-	-
Unigene85589_All	712	31	1.158	747	31.0839	gi|254838295|gb|ACT83376.1|	133	2e-30	soluble starch synthase [Solanum tuberosum]	sp|Q43846|SSY3_SOLTU	133	1e-30	Soluble starch synthase 3, chloroplastic/amyloplastic OS=Solanum tuberosum GN=SS3 PE=1 SV=1	alr0031	53.1	4e-07	COG0297	Glycogen synthase	K00703	1e-20	97.4	cre:CHLREDRAFT_191662	starch synthase [EC:2.4.1.21]	GO:0005982//starch metabolic process;GO:0005977//glycogen metabolic process	GO:0046527//glucosyltransferase activity	GO:0009536//plastid
Unigene8885_All	264	88	8.8658	7	0.7856	gi|27447607|gb|AAN37578.1|	175	2e-43	soluble starch synthase I [Colocasia esculenta]	sp|Q9FNF2|SSY1_ARATH	163	4e-40	Soluble starch synthase, chloroplastic/amyloplastic OS=Arabidopsis thaliana GN=At5g24300 PE=2 SV=1	--	--	--	--	--	K00703	3e-44	173	vvi:100250417	starch synthase [EC:2.4.1.21]	GO:0051707//response to other organism;GO:0005982//starch metabolic process;GO:0009250//glucan biosynthetic process;GO:0005977//glycogen metabolic process	GO:0046527//glucosyltransferase activity	GO:0009532//plastid stroma
Unigene90110_All	437	0	0	118	8.0001	gi|145202756|gb|ABP35819.1|	53.5	8e-07	granule-bound starch synthase II precursor [Sorghum bicolor]	sp|P0C585|SSG1_ORYSA	50.8	3e-06	Granule-bound starch synthase 1, chloroplastic/amyloplastic OS=Oryza sativa GN=WAXY PE=3 SV=1	--	--	--	--	--	K13679	7e-08	53.5	sbi:SORBI_02g009870	granule-bound starch synthase [EC:2.4.1.242]	GO:0006073//cellular glucan metabolic process	GO:0046527//glucosyltransferase activity	-
Unigene123203_All	672	35	1.3853	1030	45.4111	gi|116268423|gb|ABJ96380.1|	112	5e-24	expressed protein [Prunus persica]	--	--	--	--	--	--	--	--	--	K00703	7e-06	48.1	zma:541656	starch synthase [EC:2.4.1.21]	-	-	-
Unigene130461_All	648	289	11.8621	573	26.1983	gi|37905976|gb|AAP41030.1|	376	1e-103	soluble starch synthase II [Colocasia esculenta]	sp|Q43093|SSG2_PEA	308	1e-83	Granule-bound starch synthase 2, chloroplastic/amyloplastic OS=Pisum sativum PE=1 SV=1	BS_glgA	84.7	1e-16	COG0297	Glycogen synthase	K00703	2e-90	328	vvi:100261002	starch synthase [EC:2.4.1.21]	GO:0005982//starch metabolic process;GO:0005977//glycogen metabolic process	GO:0046527//glucosyltransferase activity	GO:0009536//plastid
Unigene31740_All	559	99	4.7105	113	5.9891	gi|115479229|ref|NP_001063208.1|	108	3e-23	Os09g0422600 [Oryza sativa Japonica Group] >gi|50725885|dbj|BAD33413.1| streptococcal hemagglutinin-like protein [Oryza sativa Japonica Group] >gi|50726125|dbj|BAD33646.1| streptococcal hemagglutinin-like protein [Oryza sativa Japonica Group] >gi|113631441|dbj|BAF25122.1| Os09g0422600 [Oryza sativa Japonica Group]	--	--	--	--	--	--	--	--	--	K00703	7e-06	47.8	cre:CHLREDRAFT_183277	starch synthase [EC:2.4.1.21]	-	-	-
Unigene25190_All	314	33	2.7953	30	2.8306	gi|27311611|gb|AAO00771.1|	178	2e-44	pullulanase-like protein (starch debranching enzyme) [Arabidopsis thaliana]	sp|Q8GTR4|PULA1_ARATH	178	8e-45	Pullulanase 1, chloroplastic OS=Arabidopsis thaliana GN=PU1 PE=1 SV=2	DR0405	123	9e-29	COG1523	Type II secretory pathway, pullulanase PulA and related glycosidases	K02438	1e-08	55.5	vvi:100255802	glycogen operon protein GlgX [EC:3.2.1.-]	-	-	-
Unigene46614_All	1774	394	5.9072	141	2.3548	gi|162458751|ref|NP_001105198.1|	811	0	isoamylase-type starch debranching enzyme ISO3 [Zea mays] >gi|29126649|gb|AAO17049.2| isoamylase-type starch debranching enzyme ISO3 [Zea mays]	sp|Q9M0S5|ISOA3_ARATH	788	0	Isoamylase 3, chloroplastic OS=Arabidopsis thaliana GN=ISA3 PE=1 SV=2	slr1857	454	2e-127	COG1523	Type II secretory pathway, pullulanase PulA and related glycosidases	K02438	0	811	zma:542095	glycogen operon protein GlgX [EC:3.2.1.-]	GO:0005982//starch metabolic process	GO:0016798//hydrolase activity, acting on glycosyl bonds;GO:0043167//ion binding;GO:0004133//glycogen debranching enzyme activity	GO:0009532//plastid stroma;GO:0043036
Unigene123404_All	262	4	0.4061	19	2.1486	gi|50400196|gb|AAT76445.1|	102	1e-21	starch branching enzyme I [Vigna radiata]	sp|P30924|GLGB_SOLTU	94.7	2e-19	1,4-alpha-glucan-branching enzyme OS=Solanum tuberosum GN=SBE1 PE=2 SV=2	YEL011w	60.5	7e-10	COG0296	1,4-alpha-glucan branching enzyme	K00700	7e-22	99.4	pop:POPTR_761599	1,4-alpha-glucan branching enzyme [EC:2.4.1.18]	-	-	-
Unigene127805_All	304	0	0	11	1.072	gi|5441248|dbj|BAA82349.1|	123	8e-28	starch branching enzyme [Phaseolus vulgaris]	sp|Q04446|GLGB_HUMAN	145	8e-35	1,4-alpha-glucan-branching enzyme OS=Homo sapiens GN=GBE1 PE=1 SV=2	YEL011w	122	1e-28	COG0296	1,4-alpha-glucan branching enzyme	K00700	9e-28	119	osa:4342117	1,4-alpha-glucan branching enzyme [EC:2.4.1.18]	GO:0006073//cellular glucan metabolic process	GO:0016798//hydrolase activity, acting on glycosyl bonds;GO:0016758//transferase activity, transferring hexosyl groups	GO:0009536//plastid
Unigene14556_All	3606	520	3.8355	1497	12.2996	gi|167860172|ref|NP_001108121.1|	1307	0	starch branching enzyme III [Zea mays] >gi|164451895|gb|ABY56822.1| starch branching enzyme III precursor [Zea mays]	sp|P30924|GLGB_SOLTU	483	4e-135	1,4-alpha-glucan-branching enzyme OS=Solanum tuberosum GN=SBE1 PE=2 SV=2	YEL011w	441	4e-123	COG0296	1,4-alpha-glucan branching enzyme	K00700	2e-132	471	pop:POPTR_761599	1,4-alpha-glucan branching enzyme [EC:2.4.1.18]	GO:0007275//multicellular organismal development;GO:0003006//reproductive developmental process;GO:0044238//primary metabolic process	GO:0016160//amylase activity;GO:0043167//ion binding;GO:0016758//transferase activity, transferring hexosyl groups	GO:0009536//plastid
Unigene14707_All	767	298	10.3338	150	5.7942	gi|124303222|gb|ABN05321.1|	166	4e-40	starch branching enzyme I [Populus trichocarpa]	sp|P30924|GLGB_SOLTU	153	1e-36	1,4-alpha-glucan-branching enzyme OS=Solanum tuberosum GN=SBE1 PE=2 SV=2	YEL011w	55.8	7e-08	COG0296	1,4-alpha-glucan branching enzyme	K00700	3e-39	159	vvi:100257371	1,4-alpha-glucan branching enzyme [EC:2.4.1.18]	GO:0005982//starch metabolic process	GO:0016798//hydrolase activity, acting on glycosyl bonds;GO:0043167//ion binding;GO:0016758//transferase activity, transferring hexosyl groups	GO:0009536//plastid
Unigene14708_All	2182	3690	44.9791	1342	18.2218	gi|5441248|dbj|BAA82349.1|	1179	0	starch branching enzyme [Phaseolus vulgaris]	sp|Q01401|GLGB_ORYSJ	1122	0	1,4-alpha-glucan-branching enzyme, chloroplastic/amyloplastic OS=Oryza sativa subsp. japonica GN=SBE1 PE=1 SV=2	YEL011w	653	0	COG0296	1,4-alpha-glucan branching enzyme	K00700	0	1168	vvi:100257371	1,4-alpha-glucan branching enzyme [EC:2.4.1.18]	GO:0005982//starch metabolic process	GO:0016798//hydrolase activity, acting on glycosyl bonds;GO:0043167//ion binding;GO:0016758//transferase activity, transferring hexosyl groups	GO:0009536//plastid
Unigene2957_All	852	97	3.0281	62	2.156	gi|76496236|gb|ABA43634.1|	201	1e-50	starch branching enzyme 1 [Metroxylon sagu]	sp|Q01401|GLGB_ORYSJ	194	5e-49	1,4-alpha-glucan-branching enzyme, chloroplastic/amyloplastic OS=Oryza sativa subsp. japonica GN=SBE1 PE=1 SV=2	YEL011w	132	7e-31	COG0296	1,4-alpha-glucan branching enzyme	K00700	4e-50	195	zma:542315	1,4-alpha-glucan branching enzyme [EC:2.4.1.18]	-	-	-
Unigene30803_All	245	152	16.5012	67	8.1022	gi|168988220|gb|ACA35286.1|	169	8e-42	starch branching enzyme I [Cucumis sativus]	sp|Q08047|GLGB_MAIZE	154	2e-37	1,4-alpha-glucan-branching enzyme 2, chloroplastic/amyloplastic OS=Zea mays GN=SBE1 PE=1 SV=1	YEL011w	51.6	3e-07	COG0296	1,4-alpha-glucan branching enzyme	K00700	7e-43	169	sbi:SORBI_06g015360	1,4-alpha-glucan branching enzyme [EC:2.4.1.18]	-	-	-
Unigene34084_All	871	679	20.7344	149	5.0683	gi|145864605|gb|ABP96984.1|	410	1e-114	starch branching enzyme A [Colocasia esculenta]	sp|Q08047|GLGB_MAIZE	164	6e-40	1,4-alpha-glucan-branching enzyme 2, chloroplastic/amyloplastic OS=Zea mays GN=SBE1 PE=1 SV=1	SP1121	57.8	2e-08	COG0296	1,4-alpha-glucan branching enzyme	K00700	1e-61	233	rcu:RCOM_0022940	1,4-alpha-glucan branching enzyme [EC:2.4.1.18]	GO:0009250//glucan biosynthetic process	GO:0016758//transferase activity, transferring hexosyl groups	GO:0009532//plastid stroma
Unigene35487_All	553	245	11.7837	115	6.1612	gi|1345570|emb|CAA56319.1|	362	2e-99	starch branching enzyme I [Pisum sativum]	sp|Q08047|GLGB_MAIZE	355	1e-97	1,4-alpha-glucan-branching enzyme 2, chloroplastic/amyloplastic OS=Zea mays GN=SBE1 PE=1 SV=1	YEL011w	262	3e-70	COG0296	1,4-alpha-glucan branching enzyme	K00700	7e-99	356	sbi:SORBI_06g015360	1,4-alpha-glucan branching enzyme [EC:2.4.1.18]	-	-	-
Unigene40241_All	263	3	0.3034	0	0	gi|5441248|dbj|BAA82349.1|	54.3	5e-07	starch branching enzyme [Phaseolus vulgaris]	--	--	--	--	--	--	--	--	--	K00700	4e-07	50.4	rcu:RCOM_1600980	1,4-alpha-glucan branching enzyme [EC:2.4.1.18]	-	-	-
Unigene72535_All	404	32	2.1067	2	0.1467	gi|194045466|gb|ACF33171.1|	70.1	8e-12	mannan synthase [Coffea canephora]	sp|Q9FNI7|CSLA2_ARATH	61.6	1e-09	Glucomannan 4-beta-mannosyltransferase 2 OS=Arabidopsis thaliana GN=CSLA2 PE=2 SV=1	--	--	--	--	--	K13680	3e-15	77.8	pop:POPTR_589559	beta-mannan synthase [EC:2.4.1.32]	GO:0051707//response to other organism;GO:0009292//genetic transfer	GO:0019187//beta-1,4-mannosyltransferase activity	-
Unigene21066_All	272	115	11.2452	91	9.9121	gi|172044650|sp|Q7PC67.2|CSLA2_ORYSJ	150	5e-36	RecName: Full=Probable mannan synthase 2; AltName: Full=Cellulose synthase-like protein A2; AltName: Full=OsCslA2	sp|Q7PC67|CSLA2_ORYSJ	150	2e-36	Probable mannan synthase 2 OS=Oryza sativa subsp. japonica GN=CSLA2 PE=2 SV=2	CAC1561	49.3	2e-06	COG1215	Glycosyltransferases, probably involved in cell wall biogenesis	K13680	4e-36	146	ath:AT5G03760	beta-mannan synthase [EC:2.4.1.32]	GO:0051707//response to other organism;GO:0009292//genetic transfer	GO:0019187//beta-1,4-mannosyltransferase activity	GO:0044464//cell part
Unigene86482_All	717	19	0.7048	34	1.4049	gi|109628383|gb|ABG34547.1|	78.2	4e-30	cellulose synthase-like A1 [Pinus taeda]	sp|Q7PC67|CSLA2_ORYSJ	75.1	2e-28	Probable mannan synthase 2 OS=Oryza sativa subsp. japonica GN=CSLA2 PE=2 SV=2	--	--	--	--	--	K13680	5e-34	84.3	vvi:100259738	beta-mannan synthase [EC:2.4.1.32]	-	GO:0016757//transferase activity, transferring glycosyl groups	GO:0044464//cell part
Unigene12119_All	534	58	2.8889	84	4.6605	gi|109628383|gb|ABG34547.1|	147	7e-35	cellulose synthase-like A1 [Pinus taeda]	sp|Q9LQC9|CSLA3_ARATH	136	9e-32	Probable mannan synthase 3 OS=Arabidopsis thaliana GN=CSLA3 PE=2 SV=1	--	--	--	--	--	K13680	2e-35	145	vvi:100255773	beta-mannan synthase [EC:2.4.1.32]	-	-	-
Unigene48046_All	222	6	0.7188	1	0.1335	gi|4056432|gb|AAC98005.1|	55.5	2e-07	Similar to gi|2245014 glucosyltransferase homolog from Arabidopsis thaliana chromosome 4 contig gb|Z97341. ESTs gb|T20778 and gb|AA586281 come from this gene	sp|Q9LQC9|CSLA3_ARATH	55.5	1e-07	Probable mannan synthase 3 OS=Arabidopsis thaliana GN=CSLA3 PE=2 SV=1	--	--	--	--	--	K13680	2e-08	54.7	zma:100192112	beta-mannan synthase [EC:2.4.1.32]	-	-	-
Unigene59970_All	231	76	8.7507	0	0	gi|75180114|sp|Q9LQC9.1|CSLA3_ARATH	112	2e-24	RecName: Full=Probable mannan synthase 3; AltName: Full=Cellulose synthase-like protein A3; Short=AtCslA3 >gi|8778578|gb|AAF79586.1|AC007945_6 F28C11.11 [Arabidopsis thaliana]	sp|Q9LQC9|CSLA3_ARATH	112	1e-24	Probable mannan synthase 3 OS=Arabidopsis thaliana GN=CSLA3 PE=2 SV=1	--	--	--	--	--	K13680	4e-28	120	vvi:100255773	beta-mannan synthase [EC:2.4.1.32]	-	-	-
Unigene111709_All	363	0	0	116	9.4677	gi|75180114|sp|Q9LQC9.1|CSLA3_ARATH	182	1e-45	RecName: Full=Probable mannan synthase 3; AltName: Full=Cellulose synthase-like protein A3; Short=AtCslA3 >gi|8778578|gb|AAF79586.1|AC007945_6 F28C11.11 [Arabidopsis thaliana]	sp|Q9LQC9|CSLA3_ARATH	182	7e-46	Probable mannan synthase 3 OS=Arabidopsis thaliana GN=CSLA3 PE=2 SV=1	--	--	--	--	--	K13680	5e-50	192	vvi:100255773	beta-mannan synthase [EC:2.4.1.32]	-	GO:0016759//cellulose synthase activity	GO:0044464//cell part
Unigene114682_All	242	1	0.1099	12	1.4691	gi|75116238|sp|Q67VS7.1|CSLA9_ORYSJ	150	6e-36	RecName: Full=Probable mannan synthase 9; AltName: Full=Cellulose synthase-like protein A9; AltName: Full=OsCslA9 >gi|16519223|gb|AAL25128.1|AF432499_1 cellulose synthase-like protein OsCslA9 [Oryza sativa]	sp|Q67VS7|CSLA9_ORYSJ	150	3e-36	Probable mannan synthase 9 OS=Oryza sativa subsp. japonica GN=CSLA9 PE=2 SV=1	--	--	--	--	--	K13680	4e-37	150	vvi:100259738	beta-mannan synthase [EC:2.4.1.32]	-	GO:0016759//cellulose synthase activity	GO:0044464//cell part
Unigene116622_All	340	0	0	18	1.5685	gi|109628383|gb|ABG34547.1|	119	2e-26	cellulose synthase-like A1 [Pinus taeda]	sp|Q9LZR3|CSLA9_ARATH	114	1e-25	Glucomannan 4-beta-mannosyltransferase 9 OS=Arabidopsis thaliana GN=CSLA9 PE=2 SV=1	--	--	--	--	--	K13680	5e-36	146	rcu:RCOM_0381780	beta-mannan synthase [EC:2.4.1.32]	-	GO:0016759//cellulose synthase activity	-
Unigene128004_All	370	4	0.2875	11	0.8808	gi|109628383|gb|ABG34547.1|	175	2e-43	cellulose synthase-like A1 [Pinus taeda]	sp|Q9LZR3|CSLA9_ARATH	167	2e-41	Glucomannan 4-beta-mannosyltransferase 9 OS=Arabidopsis thaliana GN=CSLA9 PE=2 SV=1	--	--	--	--	--	K13680	3e-45	177	pop:POPTR_833893	beta-mannan synthase [EC:2.4.1.32]	GO:0009292//genetic transfer;GO:0051707//response to other organism	GO:0019187//beta-1,4-mannosyltransferase activity	-
Unigene131101_All	275	2	0.1934	11	1.1851	gi|257831429|gb|ACV71015.1|	151	3e-36	UPA15 [Capsicum annuum]	sp|Q67VS7|CSLA9_ORYSJ	144	2e-34	Probable mannan synthase 9 OS=Oryza sativa subsp. japonica GN=CSLA9 PE=2 SV=1	--	--	--	--	--	K13680	4e-39	156	pop:POPTR_832480	beta-mannan synthase [EC:2.4.1.32]	-	-	-
Unigene15032_All	824	158	5.1	73	2.6248	gi|109628383|gb|ABG34547.1|	449	1e-125	cellulose synthase-like A1 [Pinus taeda]	sp|Q67VS7|CSLA9_ORYSJ	439	8e-123	Probable mannan synthase 9 OS=Oryza sativa subsp. japonica GN=CSLA9 PE=2 SV=1	sll1377	92	1e-18	COG1215	Glycosyltransferases, probably involved in cell wall biogenesis	K13680	9e-127	450	vvi:100255773	beta-mannan synthase [EC:2.4.1.32]	-	-	-
Unigene18003_All	573	1	0.0464	5	0.2585	gi|109628383|gb|ABG34547.1|	280	6e-75	cellulose synthase-like A1 [Pinus taeda]	sp|Q9LZR3|CSLA9_ARATH	258	2e-68	Glucomannan 4-beta-mannosyltransferase 9 OS=Arabidopsis thaliana GN=CSLA9 PE=2 SV=1	PA1163_2	57	2e-08	COG1215	Glycosyltransferases, probably involved in cell wall biogenesis	K13680	3e-74	275	pop:POPTR_589559	beta-mannan synthase [EC:2.4.1.32]	GO:0009292//genetic transfer;GO:0051707//response to other organism	GO:0019187//beta-1,4-mannosyltransferase activity	-
Unigene29541_All	594	102	4.5672	78	3.8905	gi|297810457|ref|XP_002873112.1|	313	1e-84	ATCSLA09 [Arabidopsis lyrata subsp. lyrata] >gi|297318949|gb|EFH49371.1| ATCSLA09 [Arabidopsis lyrata subsp. lyrata]	sp|Q67VS7|CSLA9_ORYSJ	312	9e-85	Probable mannan synthase 9 OS=Oryza sativa subsp. japonica GN=CSLA9 PE=2 SV=1	SSO2389	57.4	2e-08	COG1215	Glycosyltransferases, probably involved in cell wall biogenesis	K13680	3e-86	314	vvi:100259738	beta-mannan synthase [EC:2.4.1.32]	-	-	-
Unigene3206_All	336	16	1.2665	36	3.1744	gi|109628383|gb|ABG34547.1|	215	1e-55	cellulose synthase-like A1 [Pinus taeda]	sp|Q9LZR3|CSLA9_ARATH	214	2e-55	Glucomannan 4-beta-mannosyltransferase 9 OS=Arabidopsis thaliana GN=CSLA9 PE=2 SV=1	ycdQ	50.4	8e-07	COG1215	Glycosyltransferases, probably involved in cell wall biogenesis	K13680	3e-60	226	vvi:100259738	beta-mannan synthase [EC:2.4.1.32]	-	-	-
Unigene32826_All	1190	613	13.701	1037	25.8182	gi|109628383|gb|ABG34547.1|	547	0	cellulose synthase-like A1 [Pinus taeda]	sp|Q9LZR3|CSLA9_ARATH	533	0	Glucomannan 4-beta-mannosyltransferase 9 OS=Arabidopsis thaliana GN=CSLA9 PE=2 SV=1	aq_1407	85.5	2e-16	COG1215	Glycosyltransferases, probably involved in cell wall biogenesis	K13680	0	558	vvi:100259738	beta-mannan synthase [EC:2.4.1.32]	GO:0051707//response to other organism;GO:0009292//genetic transfer	GO:0019187//beta-1,4-mannosyltransferase activity;GO:0016759//cellulose synthase activity	-
Unigene33084_All	731	14	0.5094	33	1.3375	gi|109628383|gb|ABG34547.1|	163	2e-39	cellulose synthase-like A1 [Pinus taeda]	sp|Q9LZR3|CSLA9_ARATH	157	5e-38	Glucomannan 4-beta-mannosyltransferase 9 OS=Arabidopsis thaliana GN=CSLA9 PE=2 SV=1	--	--	--	--	--	K13680	7e-45	177	rcu:RCOM_0381780	beta-mannan synthase [EC:2.4.1.32]	-	GO:0016757//transferase activity, transferring glycosyl groups	-
Unigene34253_All	1213	465	10.196	144	3.5172	gi|34419208|tpg|DAA01745.1|	353	4e-96	TPA: TPA_exp: cellulose synthase-like A4 [Oryza sativa (japonica cultivar-group)]	sp|Q9LZR3|CSLA9_ARATH	305	3e-82	Glucomannan 4-beta-mannosyltransferase 9 OS=Arabidopsis thaliana GN=CSLA9 PE=2 SV=1	aq_1407	63.2	9e-10	COG1215	Glycosyltransferases, probably involved in cell wall biogenesis	K13680	2e-86	317	vvi:100259738	beta-mannan synthase [EC:2.4.1.32]	GO:0051707//response to other organism;GO:0009292//genetic transfer	GO:0019187//beta-1,4-mannosyltransferase activity	GO:0044464//cell part
Unigene35532_All	595	115	5.1407	112	5.5769	gi|109628385|gb|ABG34548.1|	323	1e-87	cellulose synthase-like A2 [Pinus taeda]	sp|Q9LZR3|CSLA9_ARATH	322	1e-87	Glucomannan 4-beta-mannosyltransferase 9 OS=Arabidopsis thaliana GN=CSLA9 PE=2 SV=1	SSO2389	51.6	9e-07	COG1215	Glycosyltransferases, probably involved in cell wall biogenesis	K13680	9e-92	333	vvi:100255773	beta-mannan synthase [EC:2.4.1.32]	-	-	-
Unigene48717_All	557	182	8.6907	2	0.1064	gi|109628383|gb|ABG34547.1|	119	3e-26	cellulose synthase-like A1 [Pinus taeda]	sp|Q9LZR3|CSLA9_ARATH	114	3e-25	Glucomannan 4-beta-mannosyltransferase 9 OS=Arabidopsis thaliana GN=CSLA9 PE=2 SV=1	--	--	--	--	--	K13680	1e-35	146	rcu:RCOM_0381780	beta-mannan synthase [EC:2.4.1.32]	-	GO:0016759//cellulose synthase activity	-
Unigene5565_All	283	77	7.2367	33	3.4548	gi|109628383|gb|ABG34547.1|	182	9e-46	cellulose synthase-like A1 [Pinus taeda]	sp|Q9LZR3|CSLA9_ARATH	180	2e-45	Glucomannan 4-beta-mannosyltransferase 9 OS=Arabidopsis thaliana GN=CSLA9 PE=2 SV=1	--	--	--	--	--	K13680	8e-48	185	pop:POPTR_589559	beta-mannan synthase [EC:2.4.1.32]	GO:0051707//response to other organism;GO:0009292//genetic transfer	GO:0019187//beta-1,4-mannosyltransferase activity;GO:0016759//cellulose synthase activity	GO:0044464//cell part
Unigene59927_All	364	72	5.261	21	1.7093	gi|109628385|gb|ABG34548.1|	140	5e-33	cellulose synthase-like A2 [Pinus taeda]	sp|Q67VS7|CSLA9_ORYSJ	139	4e-33	Probable mannan synthase 9 OS=Oryza sativa subsp. japonica GN=CSLA9 PE=2 SV=1	aq_1407	50.1	1e-06	COG1215	Glycosyltransferases, probably involved in cell wall biogenesis	K13680	4e-35	143	vvi:100255773	beta-mannan synthase [EC:2.4.1.32]	-	-	-
Unigene77026_All	338	256	20.1448	2	0.1753	gi|109628383|gb|ABG34547.1|	102	1e-21	cellulose synthase-like A1 [Pinus taeda]	sp|Q9LZR3|CSLA9_ARATH	97.8	2e-20	Glucomannan 4-beta-mannosyltransferase 9 OS=Arabidopsis thaliana GN=CSLA9 PE=2 SV=1	--	--	--	--	--	K13680	4e-28	120	rcu:RCOM_0381780	beta-mannan synthase [EC:2.4.1.32]	-	-	-
Unigene96924_All	558	0	0	1228	65.2016	gi|109628383|gb|ABG34547.1|	102	3e-21	cellulose synthase-like A1 [Pinus taeda]	sp|Q9LZR3|CSLA9_ARATH	98.2	3e-20	Glucomannan 4-beta-mannosyltransferase 9 OS=Arabidopsis thaliana GN=CSLA9 PE=2 SV=1	--	--	--	--	--	K13680	8e-28	120	rcu:RCOM_0381780	beta-mannan synthase [EC:2.4.1.32]	-	-	-
Unigene97211_All	670	41	1.6276	52	2.2994	gi|109628383|gb|ABG34547.1|	283	1e-75	cellulose synthase-like A1 [Pinus taeda]	sp|Q9LZR3|CSLA9_ARATH	272	1e-72	Glucomannan 4-beta-mannosyltransferase 9 OS=Arabidopsis thaliana GN=CSLA9 PE=2 SV=1	aq_1407	64.7	1e-10	COG1215	Glycosyltransferases, probably involved in cell wall biogenesis	K13680	6e-77	284	pop:POPTR_833893	beta-mannan synthase [EC:2.4.1.32]	-	-	-
Unigene100864_All	288	5	0.4618	13	1.3374	gi|75162268|sp|Q8W3F9.1|CSLD1_ORYSJ	187	5e-47	RecName: Full=Cellulose synthase-like protein D1; AltName: Full=OsCslD1 >gi|172044099|sp|A2ZAK8.2|CSLD1_ORYSI RecName: Full=Cellulose synthase-like protein D1; AltName: Full=OsCslD1 >gi|34419222|tpg|DAA01752.1| TPA_exp: cellulose synthase-like D1 [Oryza sativa (japonica cultivar-group)]	sp|Q8W3F9|CSLD1_ORYSJ	187	2e-47	Cellulose synthase-like protein D1 OS=Oryza sativa subsp. japonica GN=CSLD1 PE=2 SV=1	--	--	--	--	--	K00770	7e-43	169	rcu:RCOM_1180270	1,4-beta-D-xylan synthase [EC:2.4.2.24]	GO:0045229//external encapsulating structure organization;GO:0048588;GO:0009250//glucan biosynthetic process;GO:0042546//cell wall biogenesis;GO:0006950//response to stress	GO:0016759//cellulose synthase activity	GO:0031228//intrinsic to Golgi membrane
Unigene120377_All	358	2	0.1486	13	1.0759	gi|224128722|ref|XP_002328950.1|	236	6e-62	glycosyltransferase, CAZy family GT2 [Populus trichocarpa] >gi|222839184|gb|EEE77535.1| glycosyltransferase, CAZy family GT2 [Populus trichocarpa]	sp|Q9LFL0|CSLD2_ARATH	232	5e-61	Cellulose synthase-like protein D2 OS=Arabidopsis thaliana GN=CSLD2 PE=1 SV=1	--	--	--	--	--	K00770	5e-55	209	pop:POPTR_1099076	1,4-beta-D-xylan synthase [EC:2.4.2.24]	GO:0045229//external encapsulating structure organization;GO:0048588;GO:0009250//glucan biosynthetic process;GO:0042546//cell wall biogenesis;GO:0006950//response to stress	GO:0016759//cellulose synthase activity	GO:0031228//intrinsic to Golgi membrane
Unigene22967_All	1473	38	0.6862	280	5.6318	gi|171769905|sp|A2YU42.1|CSLD2_ORYSI	408	1e-113	RecName: Full=Cellulose synthase-like protein D2; AltName: Full=OsCslD2	sp|A2YU42|CSLD2_ORYSI	408	5e-113	Cellulose synthase-like protein D2 OS=Oryza sativa subsp. indica GN=CSLD2 PE=3 SV=1	CC3441	55.8	2e-07	COG2267	Lysophospholipase	K00770	1e-48	192	ath:AT1G02730	1,4-beta-D-xylan synthase [EC:2.4.2.24]	GO:0045229//external encapsulating structure organization;GO:0048588;GO:0009250//glucan biosynthetic process;GO:0042546//cell wall biogenesis;GO:0006950//response to stress	GO:0016759//cellulose synthase activity	GO:0031228//intrinsic to Golgi membrane
Unigene25965_All	302	0	0	15	1.4716	gi|224145931|ref|XP_002325817.1|	68.6	2e-11	cellulose synthase-like protein [Populus trichocarpa] >gi|222862692|gb|EEF00199.1| cellulose synthase-like protein [Populus trichocarpa]	sp|Q9LHZ7|CSLD2_ORYSJ	67	3e-11	Cellulose synthase-like protein D2 OS=Oryza sativa subsp. japonica GN=CSLD2 PE=2 SV=1	--	--	--	--	--	K00770	2e-10	61.6	vvi:100243459	1,4-beta-D-xylan synthase [EC:2.4.2.24]	-	-	-
Unigene31360_All	1093	131	3.1878	6	0.1626	gi|171769905|sp|A2YU42.1|CSLD2_ORYSI	407	1e-112	RecName: Full=Cellulose synthase-like protein D2; AltName: Full=OsCslD2	sp|A2YU42|CSLD2_ORYSI	407	5e-113	Cellulose synthase-like protein D2 OS=Oryza sativa subsp. indica GN=CSLD2 PE=3 SV=1	mlr2363	52.8	1e-06	COG0515	Serine/threonine protein kinase	K00770	6e-49	192	pop:POPTR_1099076	1,4-beta-D-xylan synthase [EC:2.4.2.24]	GO:0048588;GO:0042546//cell wall biogenesis;GO:0006950//response to stress	GO:0046527//glucosyltransferase activity	GO:0031228//intrinsic to Golgi membrane
Unigene31557_All	479	16	0.8884	28	1.7319	gi|224128722|ref|XP_002328950.1|	303	8e-82	glycosyltransferase, CAZy family GT2 [Populus trichocarpa] >gi|222839184|gb|EEE77535.1| glycosyltransferase, CAZy family GT2 [Populus trichocarpa]	sp|Q9LFL0|CSLD2_ARATH	295	7e-80	Cellulose synthase-like protein D2 OS=Arabidopsis thaliana GN=CSLD2 PE=1 SV=1	alr3757	56.6	2e-08	COG1215	Glycosyltransferases, probably involved in cell wall biogenesis	K00770	7e-66	246	vvi:100243459	1,4-beta-D-xylan synthase [EC:2.4.2.24]	GO:0045229//external encapsulating structure organization;GO:0048588;GO:0009250//glucan biosynthetic process;GO:0042546//cell wall biogenesis;GO:0006950//response to stress	GO:0016759//cellulose synthase activity	GO:0031228//intrinsic to Golgi membrane
Unigene3720_All	2784	948	9.0569	1225	13.0365	gi|224128722|ref|XP_002328950.1|	1597	0	glycosyltransferase, CAZy family GT2 [Populus trichocarpa] >gi|222839184|gb|EEE77535.1| glycosyltransferase, CAZy family GT2 [Populus trichocarpa]	sp|A2YU42|CSLD2_ORYSI	1578	0	Cellulose synthase-like protein D2 OS=Oryza sativa subsp. indica GN=CSLD2 PE=3 SV=1	alr3757	78.2	7e-14	COG1215	Glycosyltransferases, probably involved in cell wall biogenesis	K00770	0	1328	vvi:100243459	1,4-beta-D-xylan synthase [EC:2.4.2.24]	GO:0045229//external encapsulating structure organization;GO:0048588;GO:0009250//glucan biosynthetic process;GO:0042546//cell wall biogenesis;GO:0006950//response to stress	GO:0016759//cellulose synthase activity	GO:0031228//intrinsic to Golgi membrane
Unigene114213_All	261	3	0.3057	5	0.5676	gi|145386817|gb|ABP65267.1|	172	1e-42	cellulose synthase-like protein D2 [Linum usitatissimum]	sp|Q9M9M4|CSLD3_ARATH	169	7e-42	Cellulose synthase-like protein D3 OS=Arabidopsis thaliana GN=CSLD3 PE=1 SV=1	aq_1407	51.2	4e-07	COG1215	Glycosyltransferases, probably involved in cell wall biogenesis	K00770	6e-42	166	rcu:RCOM_1180270	1,4-beta-D-xylan synthase [EC:2.4.2.24]	GO:0045229//external encapsulating structure organization;GO:0048588;GO:0009250//glucan biosynthetic process;GO:0042546//cell wall biogenesis;GO:0006950//response to stress	GO:0016759//cellulose synthase activity	GO:0031228//intrinsic to Golgi membrane
Unigene127863_All	227	5	0.5858	8	1.0441	gi|15217853|ref|NP_171773.1|	137	3e-32	1,4-beta-D-xylan synthase [Arabidopsis thaliana] >gi|75207418|sp|Q9SRW9.1|CSLD5_ARATH RecName: Full=Cellulose synthase-like protein D5; Short=AtCslD5 >gi|6056428|gb|AAF02892.1|AC009525_26 Very similar to cellulose synthase catalytic subunit [Arabidopsis thaliana] >gi|332189343|gb|AEE27464.1| 1,4-beta-D-xylan synthase [Arabidopsis thaliana]	sp|Q9SRW9|CSLD5_ARATH	137	2e-32	Cellulose synthase-like protein D5 OS=Arabidopsis thaliana GN=CSLD5 PE=2 SV=1	--	--	--	--	--	K00770	2e-33	137	ath:AT1G02730	1,4-beta-D-xylan synthase [EC:2.4.2.24]	GO:0045229//external encapsulating structure organization;GO:0009250//glucan biosynthetic process;GO:0006970//response to osmotic stress;GO:0048513//organ development;GO:0042546//cell wall biogenesis	GO:0016759//cellulose synthase activity	GO:0031224//intrinsic to membrane;GO:0043231//intracellular membrane-bounded organelle
Unigene112417_All	240	0	0	4	0.4938	gi|312142158|gb|ADQ28096.1|	156	7e-38	celullose synthase-like D protein [Gossypium hirsutum]	sp|Q9SRW9|CSLD5_ARATH	150	2e-36	Cellulose synthase-like protein D5 OS=Arabidopsis thaliana GN=CSLD5 PE=2 SV=1	--	--	--	--	--	K00770	3e-39	157	vvi:100243459	1,4-beta-D-xylan synthase [EC:2.4.2.24]	GO:0045229//external encapsulating structure organization;GO:0009250//glucan biosynthetic process;GO:0006970//response to osmotic stress;GO:0048513//organ development;GO:0042546//cell wall biogenesis	GO:0016759//cellulose synthase activity	GO:0031224//intrinsic to membrane;GO:0043231//intracellular membrane-bounded organelle
